# Supplementary material for: Aging- and alcohol-associated spatial transcriptomic signature in mouse acute pancreatitis reveals heterogeneity of inflammation and potential pathogenic factors
Source: J Mol Med (Berl). 2024 Jun 28;102(8):1051–61. doi: 10.1007/s00109-024-02460-6 (PMC11269349; doi:10.1007/s00109-024-02460-6)
Supplement: Supplementary file 1 — Supplementary file1 (XLSX 315 KB) [file 109_2024_2460_MOESM1_ESM.xlsx]

## Sheet: markers_filter_cluster_C0
p_val	avg_log2FC	pct.1	pct.2	p_val_adj	cluster	gene
4.33523e-166	0.948339	0.729	0.385	1.30057e-162	C0	Krt8
7.24944e-149	1.00265	0.713	0.4	2.17483e-145	C0	Cabp2
1.32933e-144	1.14442	0.705	0.406	3.98798e-141	C0	Asns
5.08992e-141	0.79509	0.149	0.289	1.52698e-137	C0	Igll1
7.01641e-140	1.56251	0.653	0.342	2.10492e-136	C0	Prss3
8.82043e-140	1.21622	0.655	0.36	2.64613e-136	C0	Trp53inp1
1.25399e-135	0.748402	0.725	0.421	3.76198e-132	C0	Pdia2
9.10968e-134	1.18262	0.136	0.322	2.7329e-130	C0	Lctl
2.56897e-129	0.664163	0.7	0.402	7.70691e-126	C0	Cdh1
5.4575e-127	0.522929	0.108	0.165	1.63725e-123	C0	Muc13
2.89469e-123	0.991848	0.689	0.397	8.68407e-120	C0	Cldn3
4.74727e-116	1.01131	0.686	0.403	1.42418e-112	C0	Pck2
2.79693e-112	0.625895	0.702	0.426	8.39079e-109	C0	Nupr1
3.82042e-110	0.46325	0.779	0.476	1.14613e-106	C0	Clu
1.12689e-109	0.572706	0.144	0.303	3.38068e-106	C0	Fmr1nb
8.5397e-109	1.10365	0.665	0.391	2.56191e-105	C0	Cldn4
1.30242e-106	0.6956	0.68	0.408	3.90726e-103	C0	F11r
1.43502e-105	1.65809	0.625	0.367	4.30506e-102	C0	Sqstm1
3.04811e-103	1.38667	0.203	0.213	9.14432e-100	C0	Tecta
2.20178e-102	0.72875	0.701	0.444	6.60533e-99	C0	Ptp4a3
6.62441e-100	1.85849	0.606	0.366	1.98732e-96	C0	Ifrd1
1.3414e-95	0.663226	0.628	0.369	4.02421e-92	C0	Cxadr
6.83306e-94	0.400531	0.155	0.262	2.04992e-90	C0	Pmel
8.36563e-93	1.09018	0.129	0.214	2.50969e-89	C0	Slc27a5
6.86857e-92	0.746454	0.697	0.454	2.06057e-88	C0	Actn1
2.80199e-88	0.707448	0.122	0.171	8.40596e-85	C0	Hrk
1.55778e-87	0.722989	0.621	0.386	4.67334e-84	C0	Tnip1
1.92389e-87	0.529222	0.661	0.415	5.77168e-84	C0	Erp27
1.77241e-86	0.71957	0.632	0.411	5.31724e-83	C0	Ypel3
3.26939e-84	0.308582	0.651	0.407	9.80818e-81	C0	Epcam
8.34836e-81	0.676045	0.655	0.428	2.50451e-77	C0	Rela
1.098e-79	0.501845	0.16	0.227	3.29401e-76	C0	Ccdc187
2.50042e-78	0.705742	0.641	0.419	7.50127e-75	C0	Lbh
2.57644e-77	1.0517	0.237	0.336	7.72931e-74	C0	Llcfc1
3.99771e-77	0.408386	0.665	0.437	1.19931e-73	C0	Try4
7.75176e-76	0.905381	0.59	0.335	2.32553e-72	C0	Defb1
1.46701e-72	0.523743	0.671	0.451	4.40102e-69	C0	Xbp1
7.54838e-72	0.513497	0.117	0.257	2.26451e-68	C0	AF067061
1.31213e-71	0.501659	0.617	0.411	3.93638e-68	C0	Btg2
1.38918e-71	0.472156	0.147	0.156	4.16753e-68	C0	Ugt1a7c
1.56043e-67	0.835674	0.609	0.413	4.68129e-64	C0	Atf4
2.82013e-67	0.798822	0.599	0.369	8.4604e-64	C0	Serpinb9
9.22688e-67	0.417233	0.143	0.188	2.76807e-63	C0	Ankmy1
1.76948e-66	0.765486	0.178	0.192	5.30845e-63	C0	Stag3
9.12209e-66	0.6039	0.238	0.381	2.73663e-62	C0	Got1l1
9.16102e-66	0.890242	0.604	0.42	2.74831e-62	C0	Txnip
1.40944e-64	0.399051	0.464	0.173	4.22833e-61	C0	Nek11
1.78303e-63	0.67727	0.131	0.262	5.34909e-60	C0	Gm29776
1.15162e-61	1.0679	0.112	0.232	3.45485e-58	C0	Six2
1.81237e-59	0.461455	0.619	0.425	5.43712e-56	C0	Eef1b2
4.11416e-59	0.387091	0.133	0.225	1.23425e-55	C0	Papln
2.46309e-57	0.411308	0.597	0.403	7.38926e-54	C0	Krt19
1.8836e-56	0.751407	0.202	0.22	5.6508e-53	C0	Elane
6.65033e-55	0.604825	0.119	0.161	1.9951e-51	C0	4933424G06Rik
2.74636e-54	0.868532	0.592	0.384	8.23909e-51	C0	Chac1
9.50449e-53	0.441156	0.632	0.457	2.85135e-49	C0	Eef2
1.11556e-52	0.334935	0.594	0.411	3.34667e-49	C0	Ankrd10
1.45896e-51	0.464266	0.59	0.429	4.37689e-48	C0	Dap
1.01747e-50	0.524391	0.21	0.224	3.05242e-47	C0	Sycp3
4.1768e-49	1.63438	0.251	0.38	1.25304e-45	C0	Klk1b1
3.07212e-47	1.01817	0.201	0.207	9.21636e-44	C0	Muc5ac
3.9948e-47	0.35356	0.62	0.438	1.19844e-43	C0	Anp32a
2.41567e-44	0.336214	0.554	0.375	7.24702e-41	C0	Ier3
1.16034e-43	0.43115	0.602	0.444	3.48101e-40	C0	Tmed6
6.29129e-43	0.382466	0.595	0.428	1.88739e-39	C0	Krtcap2
1.56286e-42	1.30134	0.546	0.388	4.68857e-39	C0	Gclc
1.08337e-40	0.296847	0.592	0.439	3.25011e-37	C0	Jund
5.13082e-40	0.374509	0.556	0.395	1.53925e-36	C0	Pmm1
3.28461e-39	1.02	0.558	0.402	9.85384e-36	C0	Furin
1.72853e-38	0.3658	0.57	0.422	5.1856e-35	C0	Cdkn1a
2.90813e-38	1.67116	0.566	0.415	8.72439e-35	C0	Gstp1
1.3859e-36	0.625547	0.162	0.154	4.1577e-33	C0	Fndc7
3.27211e-36	0.263203	0.578	0.452	9.81632e-33	C0	Cpa1
5.27449e-34	0.369121	0.183	0.282	1.58235e-30	C0	Apoh
3.17968e-32	0.396264	0.489	0.33	9.53905e-29	C0	Atf3
1.45753e-28	0.438399	0.526	0.367	4.3726e-25	C0	Rcan1
1.90574e-27	0.602778	0.448	0.235	5.71722e-24	C0	Exd1
3.72134e-24	0.368323	0.628	0.502	1.1164e-20	C0	Reg2
3.10891e-22	0.815078	0.358	0.13	9.32672e-19	C0	Pinlyp
1.41051e-21	0.328115	0.543	0.418	4.23154e-18	C0	Gadd45b
6.24299e-20	0.409941	0.497	0.335	1.8729e-16	C0	Fgf21
1.05397e-18	0.533249	0.481	0.349	3.1619e-15	C0	S100g
1.44131e-18	1.0499	0.502	0.376	4.32392e-15	C0	Gm5771
7.01103e-17	0.549251	0.486	0.37	2.10331e-13	C0	Ddit3.1
1.03862e-15	1.56968	0.157	0.129	3.11585e-12	C0	Nxph4
1.59411e-14	0.805109	0.43	0.219	4.78234e-11	C0	Sprr1a
1.36762e-13	0.580134	0.247	0.226	4.10286e-10	C0	Hspa1a
1.97768e-13	0.556836	0.223	0.232	5.93305e-10	C0	Awat2
1.79341e-12	0.959879	0.451	0.362	5.38022e-09	C0	Cryab
6.72208e-11	0.282397	0.308	0.189	2.01662e-07	C0	Tex15
1.32765e-10	1.75775	0.48	0.399	3.98294e-07	C0	Insig1
2.01474e-09	0.985076	0.236	0.208	6.04423e-06	C0	Gm9774
2.83678e-09	0.422402	0.193	0.211	8.51035e-06	C0	Clec1b
1.03485e-08	0.641821	0.611	0.569	3.10455e-05	C0	Reg3a
1.42521e-08	0.5709	0.198	0.27	4.27563e-05	C0	Ccdc152
2.56824e-08	0.250258	0.369	0.226	7.70472e-05	C0	Zfp747
2.64553e-08	0.465162	0.489	0.398	7.93658e-05	C0	Klk1b4
1.00857e-07	0.465177	0.29	0.301	0.000302571	C0	Ivl
1.24526e-07	0.890639	0.239	0.196	0.000373577	C0	Eme1
4.01684e-07	1.57847	0.299	0.379	0.00120505	C0	Tdrd6
5.17252e-07	0.343794	0.239	0.221	0.00155176	C0	Tmod4
9.38134e-06	0.861593	0.403	0.237	0.028144	C0	Dsg1b

## Sheet: markers_filter_cluster_C1
p_val	avg_log2FC	pct.1	pct.2	p_val_adj	cluster	gene
1.08e-94	0.747033	0.317	0.151	3.25e-91	C1	Folh1
6.14e-92	0.418525	0.412	0.14	1.84e-88	C1	Lrp2
2.67e-85	0.49692	0.38	0.196	8.01e-82	C1	Ccdc42
2.23e-70	0.686878	0.417	0.191	6.68e-67	C1	Gm29776
8.7e-68	1.48025	0.386	0.191	2.61e-64	C1	Klra7
9.05e-59	0.686542	0.274	0.168	2.71e-55	C1	Cpne9
2.62e-54	0.384963	0.512	0.298	7.86e-51	C1	Il9r
3.49e-54	0.620041	0.163	0.123	1.05e-50	C1	Tesmin
4.74e-48	0.469894	0.348	0.18	1.42e-44	C1	Sec14l5
3.07e-47	0.99543	0.319	0.218	9.22e-44	C1	Tnfrsf13b
1.4e-45	0.426449	0.293	0.214	4.19e-42	C1	Pth2r
3.42e-45	0.80973	0.273	0.173	1.03e-41	C1	Guca2a
1.15e-43	2.53662	0.325	0.175	3.45e-40	C1	Gm16181
2.56e-43	0.280438	0.39	0.17	7.69e-40	C1	Ccl4
2.43e-42	0.568755	0.384	0.3	7.3e-39	C1	Ccl8
6.07e-42	0.934956	0.689	0.482	1.82e-38	C1	Cela2a
1.46e-41	0.325248	0.401	0.254	4.39e-38	C1	Themis2
1.4e-40	0.507894	0.303	0.184	4.21e-37	C1	Frmd3
2.18e-40	0.413311	0.43	0.318	6.54e-37	C1	Cd163
3.89e-40	0.62633	0.292	0.195	1.17e-36	C1	Ms4a4c
1.04e-39	1.23844	0.243	0.148	3.12e-36	C1	Gdf3
1.93e-38	0.30321	0.334	0.145	5.78e-35	C1	Muc16
3.53e-38	0.780761	0.39	0.246	1.06e-34	C1	Slc36a2
5.8e-38	0.405454	0.184	0.153	1.74e-34	C1	Krtdap
3.57e-37	1.35215	0.19	0.153	1.07e-33	C1	Raet1d
1.63e-36	0.397425	0.279	0.173	4.9e-33	C1	Siglece
4.64e-36	0.578478	0.647	0.444	1.39e-32	C1	Pnlip
4.98e-36	0.645867	0.39	0.25	1.49e-32	C1	Ifitm6
1.25e-34	0.447973	0.343	0.178	3.74e-31	C1	Vwc2
3.83e-34	0.894128	0.326	0.249	1.15e-30	C1	Slc19a3
3.87e-34	1.11262	0.249	0.175	1.16e-30	C1	Palm3
5.6e-34	0.810047	0.278	0.2	1.68e-30	C1	Il22ra2
6.14e-34	0.516904	0.239	0.127	1.84e-30	C1	Slc7a10
1e-33	0.366609	0.286	0.196	3.01e-30	C1	Cxcl10
3.43e-33	0.409042	0.245	0.201	1.03e-29	C1	Ccr1
1.32e-32	0.364707	0.322	0.25	3.96e-29	C1	Apol7c
1.75e-32	0.56581	0.28	0.157	5.25e-29	C1	Il18rap
1.12e-31	1.38115	0.564	0.394	3.36e-28	C1	Clps
3.35e-30	0.267055	0.243	0.191	1e-26	C1	Rnf144b
5.65e-30	0.262536	0.195	0.174	1.7e-26	C1	Adam19
8.96e-30	0.447844	0.203	0.16	2.69e-26	C1	Vmn1r175
1.06e-28	1.3597	0.318	0.186	3.18e-25	C1	Pnp2
1.22e-28	0.569347	0.319	0.226	3.65e-25	C1	Klra2
2.26e-28	0.616696	0.307	0.194	6.77e-25	C1	Tecta
3.45e-28	0.315701	0.124	0.137	1.04e-24	C1	Nlrp10
8.92e-28	0.256615	0.102	0.131	2.68e-24	C1	Cebpe
9.95e-28	0.994729	0.307	0.189	2.98e-24	C1	Ppef2
2.57e-27	0.76381	0.148	0.214	7.72e-24	C1	Akr1c18
3.1e-27	1.34987	0.319	0.199	9.3e-24	C1	Ccl24
9.92e-27	0.425866	0.286	0.171	2.98e-23	C1	Cd300e
1.09e-26	0.916465	0.283	0.201	3.27e-23	C1	Kcng4
1.21e-26	1.30914	0.177	0.161	3.64e-23	C1	Defb25
1.8e-26	2.18918	0.337	0.195	5.41e-23	C1	Adam25
3.47e-26	1.64006	0.222	0.223	1.04e-22	C1	Sema5b
3.93e-26	1.09396	0.146	0.17	1.18e-22	C1	Il31ra
1.74e-25	0.686144	0.315	0.185	5.21e-22	C1	Tlr7
2.09e-25	0.370023	0.249	0.218	6.26e-22	C1	Cd209f
3.17e-25	0.6821	0.203	0.17	9.52e-22	C1	Cyp2c55
3.18e-25	1.09986	0.286	0.172	9.55e-22	C1	Duox1
3.72e-25	0.269929	0.304	0.251	1.12e-21	C1	Cd37
6.85e-25	0.649152	0.131	0.153	2.05e-21	C1	Gm12353
9.12e-25	0.403788	0.222	0.189	2.73e-21	C1	Luzp2
4.98e-24	0.568395	0.25	0.244	1.49e-20	C1	Rnase10
8.81e-24	0.404671	0.368	0.231	2.64e-20	C1	Srpk3
1.1e-23	0.405951	0.322	0.253	3.3e-20	C1	Rcvrn
2.02e-23	0.380527	0.301	0.292	6.07e-20	C1	Gpr55
2.84e-23	1.53781	0.247	0.201	8.52e-20	C1	Clec2g
8.14e-23	1.16548	0.121	0.18	2.44e-19	C1	Clec2f
1.28e-22	0.592386	0.296	0.216	3.84e-19	C1	Tcp10a
2.29e-22	0.647078	0.365	0.251	6.88e-19	C1	Tctex1d4
2.67e-22	1.35124	0.287	0.258	8.02e-19	C1	Gpr35
7.6e-22	0.286646	0.266	0.185	2.28e-18	C1	Fpr1
3.49e-21	0.252307	0.232	0.132	1.05e-17	C1	Cd209c
4.26e-21	1.56968	0.199	0.156	1.28e-17	C1	Cd209g
6.48e-21	0.64123	0.211	0.179	1.94e-17	C1	Cd200r1
7.74e-21	0.310016	0.417	0.28	2.32e-17	C1	Rhebl1
4.95e-20	0.481915	0.178	0.135	1.48e-16	C1	Dnah12
5.22e-20	0.289433	0.239	0.219	1.57e-16	C1	Ankrd65
7.54e-20	0.510307	0.278	0.17	2.26e-16	C1	Clec5a
1e-19	1.31886	0.231	0.184	3e-16	C1	Il1f9
1.24e-19	0.797272	0.276	0.21	3.73e-16	C1	C1s2
1.27e-19	0.727959	0.157	0.144	3.81e-16	C1	Mgl2
2.62e-19	0.89141	0.208	0.172	7.87e-16	C1	Tex22
5.19e-19	0.44827	0.584	0.445	1.56e-15	C1	Ctrl
6.44e-19	0.35364	0.286	0.258	1.93e-15	C1	March1
7.11e-19	0.936261	0.389	0.27	2.13e-15	C1	Htr4
3.31e-18	0.419585	0.187	0.15	9.93e-15	C1	Adamts3
4.04e-18	0.415557	0.109	0.209	1.21e-14	C1	Hoxd3
5.91e-18	0.52864	0.308	0.234	1.77e-14	C1	Ddx60
7.4e-18	0.287166	0.237	0.187	2.22e-14	C1	Itk
8.06e-18	0.300595	0.156	0.161	2.42e-14	C1	Osr1
1.08e-17	1.59479	0.35	0.253	3.25e-14	C1	Insl5
1.3e-17	0.367648	0.228	0.178	3.91e-14	C1	Duoxa1
2.42e-17	0.498911	0.303	0.234	7.26e-14	C1	Prcd
3.48e-17	0.504152	0.582	0.473	1.04e-13	C1	Cpa1
4.43e-17	1.24796	0.278	0.27	1.33e-13	C1	Sct
7.1e-17	0.416686	0.143	0.134	2.13e-13	C1	Comp
8.82e-17	0.303318	0.29	0.231	2.65e-13	C1	Stk10
1.28e-16	0.352619	0.29	0.184	3.84e-13	C1	Nusap1
1.3e-16	0.736513	0.35	0.242	3.91e-13	C1	Iglc1
1.4e-16	0.741532	0.186	0.198	4.2e-13	C1	Gsdme
1.97e-16	0.503783	0.57	0.447	5.91e-13	C1	Cel
2.24e-16	1.06446	0.202	0.171	6.72e-13	C1	Slc13a3
7.5e-16	0.899888	0.472	0.372	2.25e-12	C1	Cr2
8.09e-16	0.464118	0.235	0.256	2.43e-12	C1	Traj31
2.8e-15	0.300105	0.211	0.184	8.41e-12	C1	Stag3
3.94e-15	1.43881	0.341	0.212	1.18e-11	C1	Tfec
5.02e-15	1.28749	0.274	0.203	1.51e-11	C1	Clec4e
6.33e-15	0.958746	0.249	0.145	1.9e-11	C1	Serpinb2
7.97e-15	0.339821	0.167	0.184	2.39e-11	C1	Xpnpep2
1.48e-14	0.628607	0.204	0.167	4.43e-11	C1	Gapt
1.99e-14	0.29471	0.184	0.175	5.97e-11	C1	Pde6g
2.47e-14	0.304118	0.304	0.19	7.42e-11	C1	Apol9a
2.72e-14	1.12936	0.282	0.2	8.15e-11	C1	Cd177
4.06e-14	0.539222	0.166	0.137	1.22e-10	C1	Rab38
1.4e-13	0.759699	0.189	0.175	4.21e-10	C1	Gpr34
6.66e-13	0.321556	0.265	0.241	2e-09	C1	Trem3
9.65e-13	1.09297	0.213	0.197	2.89e-09	C1	Rab44
1.01e-12	0.329425	0.258	0.278	3.02e-09	C1	Il1b
1.47e-12	0.573788	0.397	0.297	4.4e-09	C1	Gpat3
1.88e-12	0.348035	0.312	0.293	5.63e-09	C1	Aunip
2.44e-12	0.316606	0.204	0.201	7.31e-09	C1	Cd209e
4.45e-12	1.4288	0.427	0.343	1.33e-08	C1	Itgad
9.52e-12	0.746435	0.389	0.303	2.86e-08	C1	Rapsn
1.13e-11	0.631306	0.252	0.183	3.4e-08	C1	Retnla
1.13e-11	0.732198	0.446	0.336	3.4e-08	C1	Defa24
1.3e-11	1.13054	0.188	0.182	3.91e-08	C1	Hyal1
2.29e-11	0.546501	0.271	0.286	6.86e-08	C1	Hip1
3.62e-11	0.40312	0.372	0.309	1.09e-07	C1	Cd19
4.92e-11	0.252756	0.158	0.166	1.48e-07	C1	Adra1d
5.35e-11	0.390738	0.181	0.162	1.61e-07	C1	Ugt1a5
6.74e-11	0.777246	0.265	0.194	2.02e-07	C1	Aoah
8.77e-11	0.678666	0.139	0.167	2.63e-07	C1	Angptl6
9.73e-11	0.91061	0.341	0.199	2.92e-07	C1	Acod1
3.06e-10	0.36609	0.288	0.207	9.18e-07	C1	Agpat4
5.01e-10	0.252748	0.567	0.455	1.5e-06	C1	Gp2
2.68e-09	0.644163	0.418	0.351	8.03e-06	C1	4930548H24Rik
2.78e-09	0.800648	0.326	0.31	8.33e-06	C1	Cdkn3
2.9e-09	0.411117	0.225	0.149	8.7e-06	C1	Gpr183
3.06e-09	0.661234	0.151	0.156	9.19e-06	C1	Fibin
3.67e-08	0.545479	0.237	0.231	0.00011022	C1	Hspa1a
5.02e-08	1.0492	0.221	0.214	0.000150629	C1	Ifit1bl1
5.11e-08	1.07877	0.264	0.293	0.000153226	C1	Samd9l
5.12e-08	0.526205	0.259	0.203	0.000153669	C1	Nxph3
5.93e-08	0.404413	0.222	0.202	0.00017797	C1	Ms4a4b
6.59e-08	0.834512	0.401	0.373	0.000197636	C1	Atf3
1.43e-07	0.359126	0.166	0.189	0.000428508	C1	Star
3.48e-07	0.552505	0.235	0.212	0.001044	C1	Batf
4.06e-07	1.10617	0.282	0.306	0.00121744	C1	Tor3a
1.93e-06	0.371764	0.23	0.303	0.00579054	C1	Klk10
5.7e-06	0.462509	0.229	0.23	0.0170956	C1	Myoz1
1.09e-05	1.11302	0.204	0.234	0.0325717	C1	Gm867
1.38e-05	1.00316	0.381	0.336	0.0414402	C1	Coch

## Sheet: markers_filter_cluster_C2
p_val	avg_log2FC	pct.1	pct.2	p_val_adj	cluster	gene
0	2.50798	0.998	0.263	0	C2	Ins2
0	2.41496	0.981	0.24	0	C2	Iapp
0	2.15844	0.933	0.229	0	C2	Gcg
0	2.05898	0.885	0.219	0	C2	Chga
0	1.66598	0.938	0.231	0	C2	Ins1
1.14106e-282	2.03469	0.796	0.186	3.42317e-279	C2	Pyy
2.64012e-210	0.776615	0.763	0.152	7.92036e-207	C2	Nkg7
1.27062e-208	1.19098	0.682	0.197	3.81186e-205	C2	Pcsk1n
2.36575e-170	0.440425	0.701	0.221	7.09725e-167	C2	Ttr
1.33367e-154	0.900344	0.912	0.498	4.00102e-151	C2	Reg1
8.00977e-146	0.51817	0.4	0.106	2.40293e-142	C2	Klri1
1.7292e-145	0.755912	0.832	0.416	5.1876e-142	C2	Ptger3
1.24061e-137	0.826792	0.614	0.178	3.72182e-134	C2	Pcsk2
9.81016e-126	0.545196	0.659	0.155	2.94305e-122	C2	Agrp
3.85453e-124	0.630328	0.511	0.132	1.15636e-120	C2	Iqcn
1.53402e-119	1.19998	0.746	0.255	4.60205e-116	C2	Adam21
4.22672e-119	0.717156	0.61	0.156	1.26802e-115	C2	Chgb
6.03811e-117	0.483061	0.663	0.163	1.81143e-113	C2	Lilra5
3.97817e-116	1.18281	0.599	0.173	1.19345e-112	C2	Resp18
9.98446e-111	0.431374	0.667	0.249	2.99534e-107	C2	Igkc
4.1568e-109	0.716113	0.645	0.231	1.24704e-105	C2	Nup210l
1.68646e-106	0.442907	0.616	0.204	5.05939e-103	C2	Sct
8.06054e-105	0.933599	0.121	0.14	2.41816e-101	C2	Ffar4
3.93494e-101	1.8588	0.552	0.157	1.18048e-97	C2	Kif5a
1.23563e-99	0.835751	0.642	0.175	3.70688e-96	C2	Tfap2e
4.29309e-89	0.325029	0.736	0.401	1.28793e-85	C2	Lrg1
6.06643e-89	1.28888	0.152	0.172	1.81993e-85	C2	Megf10
1.29603e-88	0.289621	0.728	0.423	3.8881e-85	C2	Gatm
1.4027e-85	0.467921	0.203	0.365	4.20809e-82	C2	Tspo2
2.17478e-85	0.890746	0.211	0.291	6.52435e-82	C2	Fam216b
7.22495e-83	1.01442	0.149	0.268	2.16748e-79	C2	Ccr3
2.75635e-82	0.563672	0.799	0.479	8.26904e-79	C2	Reg3g
9.0642e-80	0.929469	0.412	0.16	2.71926e-76	C2	Trbv12-2
6.42365e-79	1.14937	0.528	0.141	1.92709e-75	C2	Pcdh10
7.51817e-76	0.605465	0.151	0.169	2.25545e-72	C2	Pfn4
1.90778e-75	0.488413	0.684	0.415	5.72333e-72	C2	Hmgcs2
3.30944e-74	1.82342	0.143	0.278	9.92833e-71	C2	Tex24
3.34672e-74	0.419998	0.831	0.496	1.00401e-70	C2	Reg3b
1.40633e-72	0.540011	0.187	0.294	4.219e-69	C2	March1
1.2594e-71	0.993339	0.147	0.175	3.77819e-68	C2	Scml2
3.18807e-64	0.567978	0.508	0.127	9.5642e-61	C2	St6galnac5
9.04803e-61	1.04546	0.519	0.156	2.71441e-57	C2	Col8a2
1.68523e-60	0.397781	0.483	0.102	5.05568e-57	C2	Chrnb4
7.08413e-58	0.561323	0.133	0.225	2.12524e-54	C2	Cmya5
4.30706e-56	0.44486	0.736	0.475	1.29212e-52	C2	Dmbt1
2.58262e-54	0.363444	0.667	0.438	7.74786e-51	C2	Wars
6.35304e-54	0.748606	0.679	0.444	1.90591e-50	C2	Slc41a1
1.28671e-46	0.268638	0.128	0.109	3.86014e-43	C2	Abcb4
1.93494e-46	0.64033	0.138	0.157	5.80483e-43	C2	Sall4
4.47371e-46	0.8787	0.64	0.429	1.34211e-42	C2	Ldhd
1.22868e-45	1.05375	0.111	0.218	3.68605e-42	C2	Henmt1
1.69825e-45	0.777195	0.566	0.299	5.09474e-42	C2	Klk1b1
2.14268e-45	0.577356	0.517	0.163	6.42805e-42	C2	Wasf1
6.60028e-44	1.19	0.193	0.201	1.98008e-40	C2	Hsf2bp
1.71193e-43	0.473865	0.655	0.431	5.1358e-40	C2	Pnliprp2
5.22755e-43	0.653678	0.135	0.164	1.56826e-39	C2	Heph
8.83563e-43	0.400847	0.175	0.116	2.65069e-39	C2	Ttc30a2
4.1821e-42	0.545422	0.144	0.268	1.25463e-38	C2	Islr2
1.05896e-41	0.416491	0.14	0.112	3.17687e-38	C2	Nrsn1
1.11468e-40	0.724855	0.451	0.174	3.34405e-37	C2	Zkscan2
3.05264e-40	0.685483	0.653	0.455	9.15793e-37	C2	Erp27
1.05686e-38	0.893559	0.389	0.216	3.17057e-35	C2	Htr2a
1.91107e-38	0.734021	0.159	0.169	5.73321e-35	C2	Aoc1
5.05275e-38	0.908763	0.419	0.169	1.51582e-34	C2	Klk1b5
1.65173e-37	0.438666	0.493	0.179	4.9552e-34	C2	Diaph3
2.20154e-37	0.453677	0.135	0.199	6.60463e-34	C2	Lman1l
3.03256e-37	0.327282	0.407	0.118	9.09768e-34	C2	Sh3gl3
7.53687e-37	0.327621	0.194	0.254	2.26106e-33	C2	Frmpd3
1.18902e-36	1.07039	0.404	0.204	3.56707e-33	C2	Lax1
1.55037e-36	0.619384	0.54	0.355	4.65111e-33	C2	Tifa
2.61413e-36	1.07889	0.367	0.164	7.84239e-33	C2	Spic
3.26304e-36	0.610523	0.386	0.175	9.78911e-33	C2	Nat8f2
3.37269e-36	1.39791	0.419	0.138	1.01181e-32	C2	Lsmem2
1.06923e-35	0.537193	0.627	0.445	3.2077e-32	C2	Rap1gap
1.09306e-35	1.24604	0.262	0.235	3.27919e-32	C2	Gm4869
3.19468e-34	0.378479	0.371	0.179	9.58403e-31	C2	Cybrd1
1.11123e-32	0.550255	0.53	0.348	3.33368e-29	C2	Galnt11
3.199e-31	0.341347	0.163	0.213	9.597e-28	C2	Ctsw
9.84277e-31	0.728174	0.49	0.252	2.95283e-27	C2	Vstm5
1.30049e-30	0.6279	0.474	0.274	3.90146e-27	C2	Llcfc1
4.19597e-30	0.461795	0.298	0.162	1.25879e-26	C2	H2-Oa
1.5384e-29	0.589678	0.652	0.487	4.6152e-26	C2	Sdc1
3.29301e-29	1.14873	0.569	0.383	9.87904e-26	C2	Gm5771
9.57203e-29	0.327764	0.475	0.213	2.87161e-25	C2	Fmr1nb
6.44772e-28	2.67294	0.125	0.269	1.93432e-24	C2	Cyp11a1
6.80473e-28	0.378684	0.184	0.239	2.04142e-24	C2	Klf1
1.71711e-27	1.14389	0.147	0.175	5.15132e-24	C2	Tmem132e
7.08945e-27	0.77052	0.202	0.312	2.12684e-23	C2	Tpx2
7.34469e-27	0.282263	0.108	0.183	2.20341e-23	C2	Adam23
2.29177e-26	0.724696	0.201	0.337	6.8753e-23	C2	Rapsn
3.69479e-26	0.679415	0.332	0.135	1.10844e-22	C2	Cxcl9
7.94478e-26	0.562613	0.298	0.184	2.38343e-22	C2	Mybpc2
3.36231e-24	0.328712	0.182	0.177	1.00869e-20	C2	Pcyt1b
3.97781e-24	0.480114	0.619	0.465	1.19334e-20	C2	Tmed6
7.50124e-24	1.15402	0.171	0.233	2.25037e-20	C2	Tgm3
2.34241e-22	1.05708	0.24	0.232	7.02722e-19	C2	Slc25a18
6.17119e-22	0.879465	0.276	0.218	1.85136e-18	C2	Tcp10a
7.33964e-22	0.860292	0.474	0.237	2.20189e-18	C2	Gpr18
1.27624e-21	1.61794	0.142	0.198	3.82873e-18	C2	Tmem240
2.2661e-20	0.325416	0.411	0.12	6.7983e-17	C2	Fgb
2.33844e-20	0.426751	0.366	0.151	7.01532e-17	C2	Tsx
4.4867e-20	0.613905	0.173	0.169	1.34601e-16	C2	Plaat1
3.54297e-19	0.325259	0.136	0.319	1.06289e-15	C2	Sh2d6
4.19429e-19	0.26486	0.447	0.183	1.25829e-15	C2	Tmod4
5.04758e-19	1.09245	0.488	0.289	1.51427e-15	C2	Gm10521
7.96392e-19	1.47359	0.433	0.197	2.38917e-15	C2	Cox6a2
1.71262e-18	1.17325	0.141	0.179	5.13787e-15	C2	Itgae
2.53573e-17	0.296594	0.265	0.241	7.60718e-14	C2	Ube2c
8.2204e-17	1.18013	0.215	0.103	2.46612e-13	C2	AW551984
8.35474e-17	0.277944	0.244	0.218	2.50642e-13	C2	Hpx
1.75242e-16	0.303476	0.385	0.169	5.25725e-13	C2	Pou2af1
1.97119e-15	0.353349	0.466	0.255	5.91357e-12	C2	Iqgap3
3.44379e-15	0.293691	0.575	0.459	1.03314e-11	C2	Edem1
1.19376e-14	0.413738	0.286	0.147	3.58127e-11	C2	Htr7
2.59895e-14	0.344199	0.587	0.476	7.79685e-11	C2	Eif4b
1.27257e-13	0.385367	0.494	0.386	3.8177e-10	C2	Krt20
1.32585e-13	0.324014	0.185	0.137	3.97756e-10	C2	Kcna6
7.27607e-13	0.346959	0.201	0.259	2.18282e-09	C2	Anks1b
2.28841e-12	1.30949	0.419	0.343	6.86522e-09	C2	Klk1b11
3.35375e-12	0.915297	0.228	0.283	1.00612e-08	C2	Tex45
1.09318e-11	0.26602	0.396	0.243	3.27954e-08	C2	Zfp747
7.5079e-11	0.445093	0.596	0.5	2.25237e-07	C2	Xbp1
8.63467e-11	0.269331	0.437	0.245	2.5904e-07	C2	Ankrd2
8.69868e-11	0.371488	0.401	0.258	2.6096e-07	C2	Syngr3
3.3449e-10	0.533087	0.307	0.207	1.00347e-06	C2	Sema5b
5.5516e-10	0.691413	0.273	0.34	1.66548e-06	C2	Il9r
1.565e-08	1.45098	0.2	0.215	4.69501e-05	C2	Kcng4
1.73139e-08	1.27622	0.332	0.168	5.19416e-05	C2	Zfp605
1.99361e-08	1.07498	0.318	0.214	5.98083e-05	C2	Scimp
2.76154e-08	0.833914	0.243	0.298	8.28463e-05	C2	Tgm7
4.65225e-08	0.268298	0.291	0.187	0.000139567	C2	Traj2
1.37044e-07	0.901681	0.164	0.24	0.000411131	C2	Obp2b
2.49356e-07	0.809257	0.281	0.204	0.000748067	C2	Spef2
1.01498e-06	0.665055	0.253	0.216	0.00304494	C2	Klrb1f
1.12627e-06	0.408108	0.288	0.15	0.00337882	C2	Oit1
1.40269e-06	0.689303	0.22	0.269	0.00420808	C2	Chst15
4.27909e-06	0.733914	0.35	0.14	0.0128373	C2	Tmprss5
1.19946e-05	0.573221	0.285	0.227	0.0359838	C2	Tnfrsf13c

## Sheet: markers_filter_cluster_C3
p_val	avg_log2FC	pct.1	pct.2	p_val_adj	cluster	gene
0	6.76187	0.97	0.21	0	C3	Ccl12
0	6.72543	0.96	0.261	0	C3	Lgmn
0	6.67897	0.96	0.222	0	C3	Ccl7
0	6.31785	0.963	0.265	0	C3	Ctsc
0	6.19796	0.952	0.247	0	C3	Cfp
0	6.03888	0.943	0.291	0	C3	Ctsb
0	5.83537	0.955	0.256	0	C3	Plin2
0	5.5197	0.963	0.253	0	C3	Ctss
0	5.49689	0.972	0.231	0	C3	Ccl9
0	5.20455	0.965	0.238	0	C3	Mrc1
0	5.07316	0.977	0.237	0	C3	Ccl6
0	4.95153	0.967	0.276	0	C3	B2m
0	4.75447	0.99	0.267	0	C3	Tmsb4x
0	4.7435	0.979	0.243	0	C3	Plac8
0	4.62835	0.984	0.248	0	C3	Ifi27l2a
0	4.57538	0.977	0.276	0	C3	Actb
0	3.69578	0.982	0.267	0	C3	S100a6
3.9347e-305	6.28641	0.94	0.25	1.18041e-301	C3	Fcer1g
3.8898e-304	5.68428	0.957	0.257	1.16694e-300	C3	Dab2
6.42928e-302	6.28834	0.935	0.243	1.92878e-298	C3	Maf
6.17114e-301	6.43294	0.963	0.232	1.85134e-297	C3	Zbp1
1.78027e-299	6.74474	0.94	0.274	5.3408e-296	C3	Cd68
5.31483e-297	6.11653	0.946	0.263	1.59445e-293	C3	Cotl1
5.19309e-294	7.0123	0.926	0.231	1.55793e-290	C3	Fcgr1
1.24243e-292	5.14869	0.946	0.242	3.7273e-289	C3	Sdc3
6.15029e-291	4.62309	0.942	0.262	1.84509e-287	C3	Pf4
9.3417e-289	5.45775	0.933	0.254	2.80251e-285	C3	Cd52
6.44051e-288	4.32099	0.939	0.269	1.93215e-284	C3	Basp1
3.73638e-287	4.99383	0.943	0.266	1.12091e-283	C3	Oasl2
1.30662e-286	6.39739	0.93	0.254	3.91985e-283	C3	Ms4a6c
7.19541e-286	5.23966	0.935	0.249	2.15862e-282	C3	F13a1
4.954e-285	5.72919	0.906	0.236	1.4862e-281	C3	C5ar1
1.09051e-284	5.86116	0.921	0.251	3.27152e-281	C3	Ecm1
1.88698e-282	4.7939	0.94	0.26	5.66095e-279	C3	Irf7
9.36192e-278	5.29499	0.928	0.267	2.80857e-274	C3	Ccr2
3.04112e-275	4.6579	0.935	0.277	9.12337e-272	C3	C1qa
3.97361e-275	5.35722	0.919	0.249	1.19208e-271	C3	C3ar1
8.70667e-274	4.90406	0.901	0.252	2.612e-270	C3	Tyrobp
1.40485e-273	4.75512	0.909	0.246	4.21454e-270	C3	Fn1
1.93186e-273	2.3865	0.953	0.285	5.79559e-270	C3	Fth1
1.10284e-271	5.17824	0.916	0.224	3.30851e-268	C3	Ccr5
1.38515e-271	4.91345	0.942	0.266	4.15546e-268	C3	Il4ra
1.83899e-270	4.89373	0.921	0.268	5.51696e-267	C3	Arhgdib
7.36995e-269	5.23564	0.913	0.292	2.21099e-265	C3	Npc2
4.03121e-268	5.08678	0.928	0.256	1.20936e-264	C3	Fcgr2b
1.3114e-265	4.57983	0.919	0.308	3.93421e-262	C3	Bst2
5.8101e-265	5.44163	0.896	0.232	1.74303e-261	C3	Aif1
8.58262e-265	5.45421	0.906	0.273	2.57479e-261	C3	Gda
1.42798e-264	4.96563	0.921	0.265	4.28395e-261	C3	Stab1
2.09359e-262	5.48185	0.922	0.27	6.28076e-259	C3	C1qb
2.22543e-262	5.17146	0.923	0.261	6.67628e-259	C3	Slfn5
9.5402e-260	4.55881	0.889	0.213	2.86206e-256	C3	Arg1
1.50852e-257	4.30475	0.904	0.281	4.52555e-254	C3	C1qc
1.76963e-257	6.14833	0.909	0.242	5.30889e-254	C3	Ms4a6d
2.443e-256	5.07209	0.906	0.277	7.32899e-253	C3	Apoe
1.27433e-252	4.57289	0.909	0.214	3.82298e-249	C3	Sirpb1c
1.04678e-248	5.23221	0.904	0.317	3.14035e-245	C3	Rap1b
1.78865e-247	6.27373	0.923	0.281	5.36596e-244	C3	Rgl1
1.51421e-245	4.88773	0.891	0.215	4.54264e-242	C3	Lst1
4.6848e-245	4.27306	0.887	0.283	1.40544e-241	C3	Alox5ap
5.7018e-245	4.93893	0.899	0.219	1.71054e-241	C3	Slpi
1.93474e-243	4.46553	0.915	0.239	5.80423e-240	C3	Trim30a
1.63114e-242	2.92537	0.899	0.297	4.89343e-239	C3	Psap
3.11366e-242	2.29111	0.923	0.338	9.34098e-239	C3	Calr
3.49064e-240	3.99895	0.881	0.278	1.04719e-236	C3	Emp3
6.23213e-240	5.6518	0.885	0.254	1.86964e-236	C3	Metrnl
9.87404e-239	4.13789	0.918	0.351	2.96221e-235	C3	Ifitm3
1.855e-238	4.67487	0.855	0.229	5.565e-235	C3	Itgam
3.52409e-238	0.562622	0.706	0.145	1.05723e-234	C3	Smyd1
9.14582e-237	4.77984	0.891	0.259	2.74375e-233	C3	Cyth4
1.88373e-236	5.00187	0.868	0.277	5.65118e-233	C3	Laptm5
2.45515e-235	4.21877	0.909	0.236	7.36545e-232	C3	Oas2
4.84409e-233	4.84193	0.861	0.197	1.45323e-229	C3	Fcgr4
4.98206e-233	3.99551	0.865	0.265	1.49462e-229	C3	Wfdc17
7.12142e-233	1.76998	0.902	0.315	2.13643e-229	C3	Itm2b
1.74572e-232	3.6401	0.908	0.335	5.23715e-229	C3	Hspa5
1.57815e-231	4.19544	0.864	0.204	4.73446e-228	C3	Ms4a6b
2.24478e-231	4.70509	0.844	0.247	6.73435e-228	C3	Cd53
3.86105e-231	5.37826	0.858	0.275	1.15832e-227	C3	Zeb2
4.63396e-231	3.80732	0.882	0.285	1.39019e-227	C3	Coro1a
3.55705e-229	4.48514	0.877	0.268	1.06712e-225	C3	Tmem106a
5.27218e-229	4.44071	0.878	0.274	1.58165e-225	C3	Rin2
1.23161e-227	5.30445	0.875	0.221	3.69484e-224	C3	Dok2
1.77481e-226	4.75406	0.857	0.232	5.32443e-223	C3	Slfn1
3.13851e-225	4.62664	0.838	0.226	9.41552e-222	C3	Cd300c2
3.81735e-225	3.93182	0.881	0.208	1.14521e-221	C3	Oas1a
4.02985e-225	4.09951	0.871	0.28	1.20895e-221	C3	Rab3il1
4.04042e-225	3.92989	0.885	0.202	1.21213e-221	C3	Ifi47
3.19491e-224	4.22026	0.87	0.196	9.58473e-221	C3	H2-T24
5.73191e-224	5.16087	0.84	0.253	1.71957e-220	C3	Pirb
1.51649e-223	4.08823	0.888	0.331	4.54947e-220	C3	Cndp2
2.73046e-223	4.68544	0.864	0.256	8.19138e-220	C3	Fcgr3
4.63757e-223	4.65137	0.851	0.262	1.39127e-219	C3	Ifi207
6.91387e-223	4.63838	0.82	0.235	2.07416e-219	C3	Clec4a1
3.73439e-221	1.39966	0.674	0.109	1.12032e-217	C3	Esyt3
7.38499e-221	5.14215	0.855	0.187	2.2155e-217	C3	Oas3
4.38163e-220	5.34915	0.848	0.272	1.31449e-216	C3	Apbb1ip
1.46732e-218	4.04198	0.833	0.146	4.40196e-215	C3	Treml2
2.35005e-213	4.49694	0.854	0.221	7.05014e-210	C3	Igfbp6
5.82656e-213	3.01281	0.613	0.109	1.74797e-209	C3	Bnc1
1.64716e-212	0.996097	0.909	0.322	4.94148e-209	C3	Hsp90b1
1.73182e-212	5.25662	0.828	0.265	5.19547e-209	C3	Slfn2
2.12052e-212	4.27854	0.858	0.288	6.36156e-209	C3	Plekho2
7.38711e-212	4.48822	0.875	0.292	2.21613e-208	C3	Gm2a
3.4542e-211	5.297	0.74	0.114	1.03626e-207	C3	Lgals7
7.47564e-210	3.39841	0.879	0.338	2.24269e-206	C3	Lgals1
1.5219e-209	5.34551	0.826	0.182	4.5657e-206	C3	Ccl2
4.81837e-209	3.31485	0.838	0.276	1.44551e-205	C3	Crip1
6.30687e-209	2.71805	0.61	0.143	1.89206e-205	C3	Gpr88
1.14962e-208	3.66992	0.82	0.177	3.44885e-205	C3	Ifi206
2.33314e-208	4.91872	0.835	0.172	6.99941e-205	C3	Ifit3
4.71677e-207	4.24968	0.821	0.237	1.41503e-203	C3	Tbxas1
5.95961e-207	0.822467	0.664	0.193	1.78788e-203	C3	Ccr3
4.34145e-206	3.05064	0.877	0.249	1.30244e-202	C3	Spon1
1.69537e-203	4.88202	0.824	0.233	5.08612e-200	C3	Evi2a
3.76786e-203	4.16378	0.833	0.307	1.13036e-199	C3	Unc93b1
4.30661e-202	1.70011	0.868	0.285	1.29198e-198	C3	Vim
1.02298e-201	3.63088	0.838	0.276	3.06893e-198	C3	Anxa1
2.91629e-200	4.19617	0.811	0.263	8.74886e-197	C3	Spi1
1.18689e-199	3.77264	0.855	0.229	3.56068e-196	C3	Il21r
3.74054e-199	2.88724	0.881	0.352	1.12216e-195	C3	App
6.39663e-199	4.51969	0.783	0.252	1.91899e-195	C3	Csf1r
9.39734e-199	3.78307	0.824	0.234	2.8192e-195	C3	Ly86
1.54538e-198	4.00342	0.823	0.266	4.63613e-195	C3	Ncf1
1.67871e-198	4.22881	0.804	0.221	5.03614e-195	C3	Ms4a4a
2.25047e-198	2.98497	0.766	0.139	6.75141e-195	C3	Phf11a
4.96528e-197	2.81047	0.838	0.292	1.48959e-193	C3	Sirpa
8.98175e-196	3.75679	0.85	0.308	2.69453e-192	C3	Rnf213
7.73321e-195	2.34952	0.858	0.301	2.31996e-191	C3	Timp2
9.48557e-195	4.3187	0.84	0.349	2.84567e-191	C3	Ctsd
1.32476e-194	4.40435	0.799	0.288	3.97429e-191	C3	Lcp1
3.42328e-194	4.64557	0.803	0.212	1.02699e-190	C3	Slfn8
2.59379e-193	3.38818	0.766	0.134	7.78138e-190	C3	Ms4a4c
2.82129e-193	4.06566	0.835	0.202	8.46388e-190	C3	Cbr2
4.69261e-193	5.70743	0.807	0.223	1.40778e-189	C3	Ifi211
6.11967e-193	3.39722	0.855	0.353	1.8359e-189	C3	Cfl1
2.73223e-192	1.78743	0.704	0.131	8.19668e-189	C3	Cd40
4.49953e-192	4.321	0.826	0.269	1.34986e-188	C3	Mpeg1
4.61584e-192	4.16501	0.844	0.32	1.38475e-188	C3	Snx2
4.81088e-192	5.96287	0.796	0.255	1.44326e-188	C3	Nrros
6.55235e-192	4.27011	0.807	0.169	1.96571e-188	C3	Bst1
7.1126e-192	1.69862	0.875	0.33	2.13378e-188	C3	Anxa2
8.51467e-192	4.44573	0.784	0.25	2.5544e-188	C3	Lcp2
3.47019e-191	3.91165	0.806	0.26	1.04106e-187	C3	Pld4
8.7043e-191	4.60919	0.838	0.326	2.61129e-187	C3	Cyba
3.52577e-190	0.398747	0.529	0.143	1.05773e-186	C3	Lman1l
5.28719e-190	4.49869	0.803	0.27	1.58616e-186	C3	Itgb2
1.22552e-189	3.50317	0.762	0.163	3.67656e-186	C3	Fpr2
1.43868e-189	3.6674	0.84	0.34	4.31603e-186	C3	BC005537
4.19721e-189	2.51153	0.844	0.307	1.25916e-185	C3	Msn
1.28193e-188	3.87351	0.787	0.268	3.84578e-185	C3	Ptprc
2.0235e-188	4.57186	0.791	0.263	6.07049e-185	C3	Slc15a3
1.24292e-187	3.40828	0.826	0.198	3.72877e-184	C3	Nxpe5
1.62746e-186	2.62693	0.855	0.264	4.88239e-183	C3	Cd163
3.95735e-185	0.698499	0.794	0.296	1.18721e-181	C3	Tdrd6
6.61939e-185	4.23109	0.81	0.261	1.98582e-181	C3	Tgfbi
9.47418e-185	0.269288	0.448	0.117	2.84225e-181	C3	Pcdhb5
2.14037e-184	3.03552	0.852	0.343	6.42111e-181	C3	Ucp2
3.14248e-184	4.09413	0.8	0.276	9.42745e-181	C3	Pdpn
2.6257e-183	4.45288	0.772	0.221	7.87709e-180	C3	Msr1
3.33504e-183	4.61878	0.766	0.225	1.00051e-179	C3	Lrrc25
4.72386e-183	3.48908	0.806	0.213	1.41716e-179	C3	Dck
1.05426e-182	3.49731	0.767	0.251	3.16278e-179	C3	Hcls1
2.05884e-182	3.2289	0.786	0.178	6.17653e-179	C3	Ifit1
4.78632e-182	4.22001	0.801	0.234	1.4359e-178	C3	Saa3
7.8156e-182	4.37888	0.804	0.294	2.34468e-178	C3	Plekho1
1.5742e-181	1.31787	0.455	0.108	4.7226e-178	C3	En1
3.0247e-181	2.67173	0.852	0.368	9.07409e-178	C3	Gpx1
4.40556e-181	4.42154	0.806	0.309	1.32167e-177	C3	Lyn
9.0918e-181	2.9976	0.745	0.134	2.72754e-177	C3	Il18
9.39792e-181	3.46019	0.816	0.295	2.81937e-177	C3	Rtp4
9.93444e-181	1.20289	0.576	0.114	2.98033e-177	C3	Spink2
1.07575e-180	4.49781	0.763	0.237	3.22726e-177	C3	Hck
4.27806e-178	1.80557	0.83	0.301	1.28342e-174	C3	Cd74
1.1926e-177	5.9699	0.689	0.145	3.5778e-174	C3	Msln
2.9849e-177	3.30893	0.774	0.174	8.9547e-174	C3	Lair1
4.10191e-177	3.68778	0.757	0.251	1.23057e-173	C3	Cybb
1.00858e-176	2.24696	0.63	0.126	3.02573e-173	C3	Xlr4a
2.35453e-176	4.23126	0.756	0.246	7.06358e-173	C3	Pid1
5.0455e-176	2.65604	0.801	0.247	1.51365e-172	C3	Ccl8
9.08283e-175	2.84747	0.821	0.382	2.72485e-171	C3	Pfn1
1.57373e-174	4.67016	0.756	0.258	4.72118e-171	C3	Fyb
1.88545e-174	1.02566	0.577	0.121	5.65636e-171	C3	Cyp2c55
2.94336e-174	2.37319	0.589	0.135	8.83008e-171	C3	6820408C15Rik
1.69194e-173	1.65521	0.593	0.104	5.07581e-170	C3	Ankdd1a
3.92152e-173	2.60595	0.774	0.232	1.17646e-169	C3	Sp100
1.72653e-172	3.42942	0.772	0.272	5.1796e-169	C3	Emilin2
2.1644e-172	3.49231	0.77	0.248	6.49321e-169	C3	Irf5
7.76403e-172	5.95893	0.633	0.11	2.32921e-168	C3	Lrrn4
8.18393e-172	2.76414	0.756	0.202	2.45518e-168	C3	Arhgap30
1.35809e-171	3.28286	0.796	0.205	4.07426e-168	C3	Themis2
3.34704e-171	3.71404	0.797	0.277	1.00411e-167	C3	Selplg
3.65444e-171	4.68501	0.767	0.263	1.09633e-167	C3	Cd84
4.89758e-171	4.09584	0.657	0.147	1.46927e-167	C3	Cdh3
7.70154e-171	3.43647	0.779	0.207	2.31046e-167	C3	Epsti1
9.87252e-171	3.30675	0.835	0.362	2.96176e-167	C3	Cltc
1.13052e-170	0.644894	0.638	0.125	3.39157e-167	C3	Duoxa1
1.23981e-170	2.94785	0.828	0.235	3.71943e-167	C3	Oasl1
5.12326e-170	3.74885	0.804	0.357	1.53698e-166	C3	Clta
7.55746e-170	4.15608	0.753	0.158	2.26724e-166	C3	B430306N03Rik
8.09643e-170	2.29898	0.806	0.262	2.42893e-166	C3	S100a9
2.70835e-169	3.61161	0.797	0.291	8.12506e-166	C3	Srgn
4.37448e-169	2.64053	0.804	0.297	1.31234e-165	C3	Col3a1
1.14682e-168	3.98623	0.766	0.191	3.44047e-165	C3	Slc37a2
1.63874e-167	3.8309	0.733	0.218	4.91621e-164	C3	Fermt3
3.24143e-167	3.39397	0.77	0.252	9.72429e-164	C3	Trim14
2.68899e-166	4.62198	0.766	0.225	8.06697e-163	C3	Cd300ld
2.94728e-166	4.28166	0.76	0.201	8.84184e-163	C3	Vav1
4.83474e-166	0.298778	0.56	0.16	1.45042e-162	C3	Ccdc187
4.94042e-165	1.74002	0.726	0.133	1.48212e-161	C3	Gm5150
6.15075e-165	3.42558	0.745	0.138	1.84523e-161	C3	Tlr9
4.69111e-164	2.17985	0.816	0.32	1.40733e-160	C3	Psmb8
4.86044e-163	3.50055	0.801	0.373	1.45813e-159	C3	Sdcbp
6.7189e-163	3.17467	0.794	0.223	2.01567e-159	C3	Phf11d
7.01525e-163	3.52214	0.824	0.374	2.10457e-159	C3	Capza2
7.10036e-163	4.31556	0.8	0.337	2.13011e-159	C3	Actr3
2.46876e-162	3.7336	0.745	0.247	7.40628e-159	C3	Gsdmd
3.92759e-162	2.55075	0.809	0.303	1.17828e-158	C3	Gja1
6.04811e-162	3.43523	0.789	0.312	1.81443e-158	C3	Serpinh1
1.22699e-161	2.89814	0.791	0.319	3.68096e-158	C3	C3
1.52289e-161	3.56324	0.73	0.181	4.56867e-158	C3	Lpxn
4.83452e-161	1.56862	0.814	0.317	1.45036e-157	C3	Ahnak
5.68212e-161	0.84117	0.579	0.176	1.70464e-157	C3	Gm29776
1.37027e-160	3.78686	0.753	0.241	4.11082e-157	C3	Mmp9
7.19273e-160	3.33995	0.803	0.369	2.15782e-156	C3	Grn
1.01827e-159	0.96477	0.847	0.329	3.05481e-156	C3	Lgals3bp
1.07415e-159	2.90248	0.789	0.291	3.22244e-156	C3	S100a10
1.72984e-159	2.45908	0.793	0.321	5.18951e-156	C3	Xdh
2.70129e-158	3.90293	0.681	0.118	8.10388e-155	C3	Adgre1
1.37071e-157	4.63614	0.712	0.227	4.11212e-154	C3	Dok3
2.33183e-157	3.38038	0.708	0.186	6.99549e-154	C3	Cd300lb
3.41004e-157	1.21657	0.654	0.126	1.02301e-153	C3	Duox1
3.67027e-157	7.10228	0.645	0.15	1.10108e-153	C3	Gpm6a
3.84365e-157	3.98172	0.789	0.312	1.15309e-153	C3	Ehd1
9.01256e-157	3.93818	0.797	0.249	2.70377e-153	C3	Clec4d
9.39855e-156	4.22243	0.757	0.265	2.81956e-152	C3	Mafb
2.94764e-155	2.02528	0.611	0.134	8.84293e-152	C3	Lvrn
3.70455e-155	3.08744	0.685	0.146	1.11137e-151	C3	Cxcl10
7.28094e-155	1.87273	0.685	0.175	2.18428e-151	C3	Fcrl5
4.01067e-154	2.63982	0.823	0.36	1.2032e-150	C3	Rab5c
4.6338e-154	3.56312	0.685	0.147	1.39014e-150	C3	Trim30c
8.02365e-154	3.258	0.664	0.142	2.4071e-150	C3	Cyp2s1
2.31265e-153	4.32798	0.715	0.256	6.93795e-150	C3	Myo1f
4.17801e-153	0.830203	0.518	0.13	1.2534e-149	C3	Pdcd1lg2
2.5264e-152	1.13957	0.292	0.113	7.5792e-149	C3	Rnf17
1.00098e-151	2.93863	0.729	0.221	3.00293e-148	C3	Apobec1
5.60114e-151	3.6363	0.712	0.169	1.68034e-147	C3	Clec12a
6.76662e-151	4.14812	0.701	0.169	2.02999e-147	C3	Slc28a2
1.01614e-150	3.37753	0.769	0.322	3.04842e-147	C3	Cd93
1.24891e-150	4.6143	0.748	0.298	3.74672e-147	C3	Rab31
2.08082e-150	3.37444	0.723	0.199	6.24246e-147	C3	Pik3cd
3.36151e-150	5.68995	0.574	0.108	1.00845e-146	C3	Pkhd1l1
3.81688e-150	0.466767	0.584	0.193	1.14506e-146	C3	Gm4869
5.12376e-150	0.768968	0.478	0.151	1.53713e-146	C3	Mylk3
6.68518e-150	5.32675	0.626	0.114	2.00555e-146	C3	Upk3b
7.52767e-150	1.19362	0.555	0.122	2.2583e-146	C3	Lrrc4
1.41449e-149	3.53178	0.787	0.363	4.24348e-146	C3	Ctsz
2.61789e-149	4.5623	0.696	0.209	7.85368e-146	C3	Hk3
1.22692e-148	2.2015	0.779	0.296	3.68076e-145	C3	Col1a2
1.85415e-148	0.254997	0.533	0.159	5.56245e-145	C3	Bub1
4.55927e-148	3.99679	0.689	0.189	1.36778e-144	C3	Rasgrp4
6.64518e-148	3.14346	0.74	0.213	1.99355e-144	C3	Ms4a7
1.71144e-147	4.36233	0.665	0.13	5.13433e-144	C3	Hacd4
3.57735e-147	3.75137	0.589	0.138	1.0732e-143	C3	Wt1
3.66025e-147	3.19517	0.767	0.244	1.09808e-143	C3	Csf3r
6.66359e-147	3.52745	0.665	0.13	1.99908e-143	C3	Phf11b
7.79811e-147	3.90362	0.759	0.303	2.33943e-143	C3	Kctd12
1.06079e-146	3.05192	0.721	0.183	3.18236e-143	C3	Tnfaip8l2
4.54378e-146	2.91876	0.679	0.16	1.36313e-142	C3	Arhgap25
5.47372e-146	3.89312	0.695	0.142	1.64212e-142	C3	Ccr1
3.23056e-145	2.98077	0.684	0.158	9.69169e-142	C3	Trim30d
3.8341e-145	3.8752	0.723	0.211	1.15023e-141	C3	Was
1.84013e-144	4.38859	0.77	0.314	5.5204e-141	C3	Adam8
3.13547e-144	3.80871	0.732	0.27	9.40642e-141	C3	S100a4
6.05825e-144	2.57746	0.757	0.268	1.81747e-140	C3	Irf8
6.4921e-144	3.46666	0.672	0.217	1.94763e-140	C3	Nckap1l
1.37305e-143	4.23126	0.698	0.281	4.11915e-140	C3	Gas7
4.02174e-143	1.71006	0.813	0.353	1.20652e-139	C3	Cebpb
4.68286e-143	2.9416	0.685	0.158	1.40486e-139	C3	Il2rg
5.0773e-142	0.267376	0.59	0.16	1.52319e-138	C3	Optc
1.21408e-141	2.76961	0.748	0.245	3.64224e-138	C3	Cd248
1.67178e-141	3.15299	0.695	0.258	5.01535e-138	C3	Cpne2
1.77464e-141	4.02969	0.716	0.253	5.32391e-138	C3	Gpsm3
2.24259e-141	3.86018	0.692	0.209	6.72777e-138	C3	Trim30b
4.02547e-141	0.796523	0.687	0.175	1.20764e-137	C3	Hsh2d
4.64087e-141	3.29647	0.8	0.272	1.39226e-137	C3	Naaa
7.62153e-139	3.00884	0.691	0.264	2.28646e-135	C3	Fam111a
1.14342e-138	2.93959	0.634	0.137	3.43026e-135	C3	Hcst
1.21303e-138	1.0847	0.335	0.118	3.63909e-135	C3	Efhb
2.40511e-138	0.398201	0.397	0.115	7.21532e-135	C3	Erich4
2.65086e-138	3.77181	0.75	0.304	7.95258e-135	C3	Cfb
2.66868e-138	2.58455	0.777	0.258	8.00605e-135	C3	Ptx3
3.93687e-138	0.601137	0.333	0.136	1.18106e-134	C3	Hsd17b14
4.16631e-138	3.57245	0.698	0.253	1.24989e-134	C3	Dock2
4.53971e-138	4.07228	0.688	0.241	1.36191e-134	C3	Nfam1
3.16118e-137	1.31797	0.565	0.133	9.48354e-134	C3	B3gnt7
6.54675e-137	2.20269	0.552	0.104	1.96403e-133	C3	Nrg4
8.09882e-137	3.01523	0.633	0.135	2.42964e-133	C3	Pstpip1
9.50495e-137	4.10481	0.631	0.128	2.85148e-133	C3	C5ar2
2.43885e-136	3.17146	0.796	0.284	7.31654e-133	C3	Usp18
4.63131e-136	3.1515	0.782	0.379	1.38939e-132	C3	Arpc4
8.42274e-136	2.47007	0.723	0.21	2.52682e-132	C3	Cd48
3.9502e-135	3.17552	0.777	0.27	1.18506e-131	C3	Ifi205
4.0824e-135	3.55059	0.675	0.127	1.22472e-131	C3	A630001G21Rik
5.23289e-135	4.27089	0.749	0.212	1.56987e-131	C3	Dhx58
1.93862e-134	2.93346	0.645	0.26	5.81585e-131	C3	Rassf4
6.48764e-134	3.05612	0.776	0.366	1.94629e-130	C3	Ctsa
2.55505e-133	3.50208	0.681	0.205	7.66515e-130	C3	March1
1.5171e-132	1.30129	0.722	0.213	4.55129e-129	C3	Nlrc5
3.17671e-132	0.880767	0.658	0.178	9.53013e-129	C3	Ifi208
4.25441e-132	2.76991	0.668	0.195	1.27632e-128	C3	Trem2
5.15248e-132	3.61166	0.652	0.157	1.54575e-128	C3	AB124611
5.87185e-132	1.83477	0.772	0.287	1.76156e-128	C3	Frmd4a
8.80887e-132	2.2565	0.76	0.37	2.64266e-128	C3	Arpc3
1.08963e-131	1.63654	0.6	0.127	3.2689e-128	C3	Relt
1.74658e-131	3.52075	0.733	0.274	5.23974e-128	C3	Slc11a1
1.95564e-131	1.37206	0.801	0.384	5.86691e-128	C3	Calm1
5.83242e-131	4.44757	0.606	0.117	1.74973e-127	C3	Chil1
8.18829e-131	2.55182	0.64	0.186	2.45649e-127	C3	Klra2
8.1976e-131	3.24413	0.739	0.317	2.45928e-127	C3	Ppp1r18
1.85776e-130	0.536978	0.494	0.154	5.57327e-127	C3	Hoxd3
2.94933e-130	1.7771	0.762	0.352	8.848e-127	C3	Tln1
3.33159e-130	3.534	0.679	0.255	9.99478e-127	C3	Inpp5d
2.06902e-129	2.04922	0.821	0.404	6.20707e-126	C3	Arpc1b
5.17566e-129	2.2359	0.755	0.319	1.5527e-125	C3	Prss23
9.10151e-129	3.52504	0.65	0.208	2.73045e-125	C3	Ncf4
1.69751e-128	3.39177	0.718	0.232	5.09253e-125	C3	Hdc
2.38483e-128	3.95896	0.767	0.297	7.1545e-125	C3	Ednrb
9.16081e-128	2.52832	0.784	0.34	2.74824e-124	C3	Ehd4
1.11307e-127	2.80665	0.648	0.156	3.3392e-124	C3	Sirpb1b
1.75382e-127	3.74514	0.765	0.36	5.26146e-124	C3	Lgals3
2.43589e-127	1.63832	0.779	0.363	7.30766e-124	C3	Pkm
2.65619e-127	2.48633	0.661	0.222	7.96858e-124	C3	Mertk
3.29192e-127	2.98744	0.65	0.134	9.87577e-124	C3	Ifit2
1.24951e-126	0.422759	0.557	0.219	3.74854e-123	C3	Gjb6
2.91679e-126	2.61787	0.765	0.369	8.75036e-123	C3	Pnp
4.42956e-126	1.59941	0.488	0.185	1.32887e-122	C3	Crtam
8.25515e-126	0.770139	0.448	0.162	2.47655e-122	C3	Cysltr2
1.45989e-125	1.27565	0.664	0.242	4.37968e-122	C3	Fcrls
2.48458e-125	1.85785	0.672	0.264	7.45374e-122	C3	Sh3kbp1
2.61787e-125	4.33078	0.732	0.307	7.85361e-122	C3	Marcksl1
8.96124e-125	2.7305	0.783	0.381	2.68837e-121	C3	Efhd2
1.08961e-124	0.745736	0.509	0.184	3.26883e-121	C3	Il18r1
2.49963e-124	3.28159	0.746	0.288	7.4989e-121	C3	Lrp1
3.36491e-124	3.80743	0.658	0.147	1.00947e-120	C3	Dpep2.1
1.14391e-123	1.37059	0.301	0.104	3.43173e-120	C3	Shcbp1l
1.33552e-123	3.02816	0.634	0.125	4.00657e-120	C3	Ankrd66
1.57952e-123	3.11533	0.774	0.293	4.73857e-120	C3	Xaf1
2.39431e-123	2.1066	0.627	0.118	7.18292e-120	C3	Siglec1
3.481e-123	2.27578	0.77	0.271	1.0443e-119	C3	S100a8
6.34413e-123	0.861582	0.552	0.151	1.90324e-119	C3	Rnf144b
8.31035e-123	0.384991	0.589	0.142	2.49311e-119	C3	Rtl5
2.90822e-122	2.92037	0.657	0.176	8.72465e-119	C3	Ms4a8a
3.5798e-122	3.65984	0.698	0.263	1.07394e-118	C3	Fmnl1
3.74868e-122	1.5347	0.708	0.258	1.1246e-118	C3	Rasa3
6.22288e-122	2.67753	0.604	0.136	1.86686e-118	C3	Dppa3
8.37784e-122	1.73172	0.681	0.174	2.51335e-118	C3	Adamts5
1.73176e-121	2.6038	0.738	0.307	5.19527e-118	C3	Rsad2
2.64324e-121	1.24916	0.418	0.156	7.92972e-118	C3	Guca2a
9.84746e-121	2.38256	0.715	0.317	2.95424e-117	C3	Celf2
1.2122e-120	3.4097	0.654	0.182	3.6366e-117	C3	Adamtsl1
1.22482e-120	2.71437	0.712	0.189	3.67447e-117	C3	Lmo2
1.36333e-120	4.25717	0.536	0.133	4.09e-117	C3	Gjb5
1.58946e-120	3.0031	0.589	0.221	4.76838e-117	C3	Ikzf1
1.83941e-120	3.23832	0.627	0.186	5.51822e-117	C3	Sulf1
2.49624e-120	3.86567	0.757	0.367	7.48872e-117	C3	Dhrs3
2.80247e-120	2.57746	0.766	0.375	8.40742e-117	C3	Tspo
3.70526e-120	3.37263	0.624	0.233	1.11158e-116	C3	Dennd4b
6.8862e-120	4.69412	0.618	0.127	2.06586e-116	C3	Tnfrsf11b
3.39565e-119	2.41925	0.763	0.331	1.01869e-115	C3	Tubb6
7.76302e-119	4.29002	0.662	0.262	2.32891e-115	C3	Ptgis
2.06139e-118	1.42563	0.698	0.294	6.18417e-115	C3	Ehbp1l1
2.97601e-118	1.32184	0.579	0.192	8.92804e-115	C3	Il10
2.37499e-117	3.12723	0.601	0.127	7.12497e-114	C3	Cd200r1
3.6495e-116	2.55305	0.757	0.324	1.09485e-112	C3	Mthfr
5.74954e-116	1.75404	0.799	0.419	1.72486e-112	C3	Lamp1
7.28138e-116	0.271765	0.387	0.136	2.18441e-112	C3	5730522E02Rik
8.1982e-116	1.69562	0.729	0.269	2.45946e-112	C3	Uba7
8.26855e-116	0.887582	0.421	0.162	2.48056e-112	C3	Smad9
9.42442e-116	1.46546	0.526	0.108	2.82732e-112	C3	Krtdap
3.3575e-115	4.06093	0.643	0.169	1.00725e-111	C3	Adgrd1
3.67573e-115	2.63339	0.596	0.152	1.10272e-111	C3	Ms4a4b
1.40819e-114	3.83368	0.582	0.118	4.22456e-111	C3	Stmn2
1.61761e-114	1.28122	0.759	0.347	4.85283e-111	C3	Gsn
1.89699e-114	3.65676	0.706	0.31	5.69097e-111	C3	Samhd1
1.34783e-113	3.06717	0.661	0.276	4.0435e-110	C3	Ptpn6
7.24978e-113	3.00006	0.613	0.196	2.17493e-109	C3	Sash3
8.5143e-113	0.593813	0.488	0.166	2.55429e-109	C3	Akr1c18
9.2147e-113	3.43691	0.682	0.24	2.76441e-109	C3	Plek
9.50068e-113	3.06013	0.73	0.354	2.8502e-109	C3	Pik3ap1
1.01261e-112	3.99473	0.627	0.126	3.03783e-109	C3	Dmkn
1.78638e-112	1.02719	0.468	0.189	5.35914e-109	C3	Klrb1f
2.04775e-112	2.12583	0.729	0.334	6.14326e-109	C3	Sparc
3.28815e-112	3.88718	0.567	0.153	9.86445e-109	C3	Pilrb1
5.68466e-112	3.82821	0.535	0.193	1.7054e-108	C3	Wnt2
1.0894e-111	4.11545	0.518	0.112	3.26819e-108	C3	Tmem119
1.53373e-111	2.66617	0.604	0.226	4.60118e-108	C3	Cd300a
1.55885e-111	1.99093	0.679	0.316	4.67654e-108	C3	Slc6a6
3.6256e-111	3.66102	0.586	0.171	1.08768e-107	C3	Arhgap4
7.84728e-111	2.29764	0.582	0.139	2.35418e-107	C3	Kcnk13
2.09266e-110	3.47854	0.702	0.315	6.27799e-107	C3	Axl
2.6431e-110	0.986619	0.509	0.13	7.92931e-107	C3	Dpp4
4.7586e-110	2.36383	0.667	0.284	1.42758e-106	C3	Lsp1
8.88787e-110	0.44656	0.553	0.189	2.66636e-106	C3	Aspa
9.56628e-110	1.58504	0.728	0.319	2.86988e-106	C3	Znfx1
2.02832e-109	3.03499	0.582	0.113	6.08497e-106	C3	Apol9b
4.88354e-109	4.4721	0.621	0.181	1.46506e-105	C3	Cxcr2
7.63519e-109	0.869011	0.471	0.172	2.29056e-105	C3	Clec2g
2.34279e-108	2.71835	0.661	0.261	7.02837e-105	C3	Rab32
4.38596e-108	2.75929	0.756	0.404	1.31579e-104	C3	H2-D1
5.06206e-108	2.9305	0.721	0.308	1.51862e-104	C3	Hmox1
7.14268e-108	3.01025	0.513	0.108	2.1428e-104	C3	Gab3
7.25395e-108	1.20645	0.506	0.131	2.17618e-104	C3	Emx2
9.39455e-108	2.60885	0.722	0.287	2.81837e-104	C3	Ifitm1
1.34148e-107	1.67719	0.501	0.124	4.02445e-104	C3	Vit
2.04009e-107	3.50073	0.662	0.237	6.12027e-104	C3	Wipf1
2.30324e-107	0.483201	0.365	0.148	6.90973e-104	C3	Prg2
2.98798e-107	0.468699	0.726	0.345	8.96393e-104	C3	Anxa3
3.27797e-107	0.93199	0.685	0.239	9.83392e-104	C3	Hp
4.2314e-107	0.467502	0.692	0.278	1.26942e-103	C3	Sod3
4.55378e-107	3.02462	0.668	0.292	1.36614e-103	C3	Rab8b
5.79592e-107	3.34883	0.614	0.211	1.73877e-103	C3	Cd37
6.35498e-107	1.97637	0.661	0.271	1.90649e-103	C3	Cmklr1
6.70834e-107	1.72889	0.678	0.27	2.0125e-103	C3	Fcgrt
1.00169e-106	3.86328	0.661	0.313	3.00507e-103	C3	Efemp1
1.01046e-106	1.80525	0.756	0.362	3.03137e-103	C3	Pdia4
1.04736e-106	2.60806	0.736	0.372	3.14208e-103	C3	Snx5
1.54464e-106	1.33085	0.404	0.158	4.63393e-103	C3	Cd5
1.7542e-106	1.17473	0.542	0.17	5.26259e-103	C3	Klra17
2.89471e-106	1.84825	0.611	0.213	8.68413e-103	C3	Vegfd
4.32047e-106	2.0145	0.508	0.135	1.29614e-102	C3	Mmp25
1.39187e-105	3.03545	0.556	0.195	4.17562e-102	C3	Crb2
1.60454e-105	1.37211	0.74	0.344	4.81362e-102	C3	Zfp36l2
1.89972e-105	4.69825	0.557	0.138	5.69915e-102	C3	Anxa8
5.25184e-105	2.19279	0.755	0.368	1.57555e-101	C3	Csk
7.91756e-105	2.20086	0.658	0.219	2.37527e-101	C3	Bin2
1.77e-104	2.13378	0.499	0.142	5.31001e-101	C3	Bco2
2.24555e-104	4.07386	0.597	0.129	6.73664e-101	C3	5430427O19Rik
3.34534e-104	1.19853	0.662	0.278	1.0036e-100	C3	Olfm1
5.47913e-104	2.20122	0.743	0.356	1.64374e-100	C3	Ctsh
1.82816e-103	5.26008	0.535	0.13	5.48448e-100	C3	Ptgs1
2.18169e-103	1.54909	0.54	0.139	6.54506e-100	C3	Galnt16
3.11425e-103	2.9743	0.569	0.143	9.34274e-100	C3	Atp8b4
4.14796e-103	3.183	0.718	0.343	1.24439e-99	C3	Fam49b
5.11957e-103	2.91246	0.704	0.34	1.53587e-99	C3	Rap2b
8.43077e-103	2.54148	0.617	0.15	2.52923e-99	C3	Cd5l
8.97088e-103	2.98648	0.733	0.366	2.69126e-99	C3	Parp12
1.86421e-102	3.56036	0.525	0.154	5.59264e-99	C3	P2rx7
4.45797e-102	2.66019	0.674	0.273	1.33739e-98	C3	Cmtm3
5.06924e-102	2.79136	0.708	0.358	1.52077e-98	C3	Ostf1
7.39057e-102	2.96187	0.62	0.228	2.21717e-98	C3	Vsir
8.61346e-102	2.06629	0.755	0.391	2.58404e-98	C3	Akr1a1
1.15758e-101	2.67406	0.678	0.289	3.47274e-98	C3	Lfng
1.44524e-101	0.38366	0.566	0.176	4.33571e-98	C3	Prrg3
1.64e-101	2.26795	0.718	0.377	4.92e-98	C3	Trafd1
6.86449e-101	2.03431	0.716	0.366	2.05935e-97	C3	Fxyd5
8.72649e-101	4.20863	0.723	0.37	2.61795e-97	C3	Rnf149
1.13772e-100	1.53341	0.62	0.289	3.41317e-97	C3	Evl
5.85105e-100	1.41764	0.308	0.151	1.75532e-96	C3	Cd109
1.24254e-99	0.65875	0.757	0.332	3.72761e-96	C3	Ube2l6
2.20914e-99	1.30377	0.278	0.13	6.62743e-96	C3	Rimklb
2.5301e-99	1.6857	0.739	0.364	7.59031e-96	C3	Sh3bgrl
3.63928e-99	1.11108	0.721	0.347	1.09178e-95	C3	H2-T23
6.03196e-99	2.3737	0.661	0.33	1.80959e-95	C3	Arap1
1.30553e-98	3.03977	0.401	0.149	3.91659e-95	C3	Lrp2
8.35377e-98	3.47313	0.679	0.241	2.50613e-94	C3	Il1r2
1.42295e-97	2.80593	0.607	0.217	4.26884e-94	C3	Syk
1.58091e-97	0.480823	0.325	0.155	4.74272e-94	C3	Dnajb13
1.591e-97	1.21409	0.616	0.192	4.77299e-94	C3	Pi16
1.74137e-97	0.844023	0.599	0.201	5.22412e-94	C3	Btnl2
2.12253e-97	4.92013	0.55	0.102	6.36759e-94	C3	Rspo1
2.93617e-97	4.31039	0.644	0.202	8.80852e-94	C3	Pla2g7
4.38331e-97	1.25938	0.736	0.391	1.31499e-93	C3	Sh3bgrl3
5.99997e-97	1.87992	0.601	0.164	1.79999e-93	C3	Tagap
7.82207e-97	2.5985	0.518	0.164	2.34662e-93	C3	Ccdc88b
9.64231e-97	3.64749	0.701	0.341	2.89269e-93	C3	Pycard
1.0892e-96	2.43543	0.726	0.37	3.26761e-93	C3	Tgfb1
8.51154e-96	1.68736	0.582	0.118	2.55346e-92	C3	Gapt
1.2822e-95	1.96518	0.485	0.115	3.8466e-92	C3	A530032D15Rik
2.09391e-95	2.95204	0.597	0.16	6.28173e-92	C3	Padi4
4.20624e-95	3.10541	0.634	0.26	1.26187e-91	C3	Rarres2
4.50182e-95	1.01858	0.543	0.159	1.35054e-91	C3	Slc2a3
1.34781e-94	2.12378	0.662	0.188	4.04342e-91	C3	Ddx60
1.89851e-94	2.12456	0.549	0.204	5.69552e-91	C3	Cerk
3.18524e-94	2.7896	0.593	0.297	9.55572e-91	C3	Heg1
3.28167e-94	3.06677	0.58	0.204	9.84501e-91	C3	Gpr65
5.1196e-94	3.27157	0.691	0.348	1.53588e-90	C3	Capg
5.27822e-94	3.17936	0.545	0.162	1.58347e-90	C3	Milr1
6.86929e-94	1.86907	0.736	0.388	2.06079e-90	C3	Wdr1
8.87228e-94	2.63917	0.698	0.377	2.66168e-90	C3	Srgap2
9.21951e-94	1.06126	0.715	0.324	2.76585e-90	C3	Cd44
1.31418e-93	0.959817	0.484	0.171	3.94253e-90	C3	Mmp13
1.39668e-93	2.50451	0.679	0.301	4.19005e-90	C3	Parp14
1.98638e-93	0.491738	0.475	0.188	5.95913e-90	C3	Enpp6
2.63486e-93	2.74647	0.635	0.208	7.90457e-90	C3	Tnfrsf14
2.9983e-93	0.373994	0.426	0.204	8.9949e-90	C3	Myoz1
5.6364e-93	2.68831	0.637	0.27	1.69092e-89	C3	Cmpk2
2.07912e-92	3.46351	0.54	0.182	6.23737e-89	C3	Pqlc3
2.82928e-92	3.8216	0.611	0.198	8.48785e-89	C3	Lacc1
3.21416e-92	2.49705	0.647	0.277	9.64249e-89	C3	Clec3b
4.33312e-92	3.84584	0.609	0.201	1.29994e-88	C3	Ptafr
4.85687e-92	3.63975	0.566	0.228	1.45706e-88	C3	Csf2ra
5.70733e-92	2.08442	0.467	0.173	1.7122e-88	C3	Cadm3
1.01214e-91	1.40927	0.66	0.294	3.03643e-88	C3	Col1a1
1.2289e-91	1.75115	0.546	0.156	3.68671e-88	C3	Vwc2
1.81451e-91	4.94825	0.533	0.224	5.44354e-88	C3	Gas1
2.74498e-91	0.292662	0.668	0.312	8.23495e-88	C3	Cnn2
7.45469e-91	2.23907	0.538	0.146	2.23641e-87	C3	Ugt1a6b
7.82435e-91	3.11491	0.447	0.135	2.3473e-87	C3	Muc16
8.20656e-91	2.55464	0.566	0.155	2.46197e-87	C3	Tlr7
9.65119e-91	2.99813	0.577	0.241	2.89536e-87	C3	Tmem86a
4.44679e-90	2.41967	0.65	0.322	1.33404e-86	C3	Epb41l2
1.49246e-89	1.45418	0.252	0.17	4.47738e-86	C3	6030468B19Rik
2.15047e-89	3.72198	0.635	0.161	6.45141e-86	C3	Ltb4r1
2.48122e-89	3.64403	0.62	0.286	7.44366e-86	C3	Sh3bp2
2.7919e-89	2.72472	0.719	0.382	8.37569e-86	C3	Rbms1
3.87562e-89	1.94504	0.624	0.233	1.16269e-85	C3	Zbtb7c
4.16795e-89	1.30772	0.54	0.166	1.25039e-85	C3	Esr1
9.52585e-89	2.79278	0.553	0.157	2.85775e-85	C3	Aoah
1.53642e-88	2.69439	0.519	0.165	4.60926e-85	C3	Il16
1.53821e-88	2.17836	0.591	0.258	4.61463e-85	C3	Arhgap45
1.8508e-88	1.9191	0.599	0.238	5.55239e-85	C3	H2-DMa
5.17161e-88	1.83311	0.628	0.237	1.55148e-84	C3	Hip1
5.58366e-88	0.819603	0.431	0.148	1.6751e-84	C3	Xpnpep2
8.03964e-88	3.17664	0.668	0.291	2.41189e-84	C3	Vgll3
8.35152e-88	0.500698	0.495	0.112	2.50546e-84	C3	Gli1
9.89055e-88	3.56916	0.505	0.146	2.96716e-84	C3	Plxna4
1.05029e-87	2.16839	0.526	0.141	3.15088e-84	C3	Pcolce2
1.14227e-87	2.89958	0.542	0.189	3.42681e-84	C3	Tnfrsf11a
1.15666e-87	3.24267	0.628	0.297	3.46999e-84	C3	Notch2
1.9231e-87	3.42744	0.687	0.322	5.76929e-84	C3	Jdp2
2.60435e-87	1.95238	0.712	0.377	7.81304e-84	C3	Qk
5.8488e-87	2.66617	0.643	0.3	1.75464e-83	C3	Fes
1.09101e-86	3.4102	0.472	0.142	3.27304e-83	C3	Ptpre
1.49469e-86	2.82889	0.725	0.386	4.48408e-83	C3	Picalm
1.58585e-86	2.86507	0.559	0.178	4.75755e-83	C3	Cass4
2.33849e-86	2.76328	0.566	0.254	7.01547e-83	C3	Myo5a
4.59925e-86	1.70828	0.637	0.263	1.37978e-82	C3	Prelp
6.80135e-86	2.26885	0.699	0.374	2.04041e-82	C3	Fbxl5
1.09638e-85	1.45555	0.73	0.397	3.28915e-82	C3	Arhgdia
1.4269e-85	2.1481	0.596	0.175	4.28069e-82	C3	Il10ra
2.41943e-85	1.24759	0.509	0.175	7.2583e-82	C3	Pvrig
3.2398e-85	1.56021	0.543	0.152	9.71941e-82	C3	Alox5
4.05284e-85	1.54667	0.685	0.325	1.21585e-81	C3	H2-Aa
4.60584e-85	1.96826	0.427	0.121	1.38175e-81	C3	Ankrd55
1.23979e-84	0.377227	0.729	0.406	3.71938e-81	C3	Rsrp1
1.36983e-84	2.75828	0.594	0.189	4.1095e-81	C3	Lpcat2
1.82648e-84	0.611914	0.431	0.186	5.47945e-81	C3	Slit1
1.86088e-84	2.85644	0.599	0.205	5.58263e-81	C3	Plbd1
3.90058e-84	3.35738	0.582	0.165	1.17017e-80	C3	Trem1
5.07327e-84	1.52155	0.641	0.245	1.52198e-80	C3	Gfpt2
7.09222e-84	0.776046	0.235	0.122	2.12766e-80	C3	Nlrp10
7.98491e-84	0.457462	0.736	0.397	2.39547e-80	C3	Manf
8.04303e-84	2.56239	0.572	0.169	2.41291e-80	C3	H2-Q10
9.53291e-84	1.12241	0.495	0.174	2.85987e-80	C3	Col14a1
2.0457e-83	2.287	0.603	0.27	6.1371e-80	C3	Ccdc80
2.94872e-83	0.357098	0.634	0.298	8.84617e-80	C3	C4b
3.37965e-83	2.01598	0.57	0.269	1.0139e-79	C3	Prex1
5.1842e-83	3.45484	0.573	0.234	1.55526e-79	C3	Trps1
7.96275e-83	1.92955	0.678	0.391	2.38882e-79	C3	Cap1
1.21532e-82	4.10229	0.616	0.181	3.64595e-79	C3	Lat2
1.69991e-82	0.551148	0.501	0.175	5.09974e-79	C3	Sned1
2.3452e-82	1.03125	0.719	0.387	7.0356e-79	C3	Selenow
3.48159e-82	1.31388	0.184	0.121	1.04448e-78	C3	Foxh1
3.93704e-82	2.22515	0.624	0.242	1.18111e-78	C3	Igtp
5.24581e-82	0.629449	0.445	0.179	1.57374e-78	C3	Cfap43
1.26955e-81	0.99139	0.479	0.151	3.80866e-78	C3	Tnfsf14
1.34194e-81	2.53169	0.499	0.143	4.02582e-78	C3	Pilrb2
1.60683e-81	1.36477	0.678	0.336	4.8205e-78	C3	Tubb2a
1.79915e-81	2.42839	0.658	0.335	5.39746e-78	C3	Blvrb
2.4898e-81	0.302005	0.499	0.214	7.46939e-78	C3	Apol11b
2.50038e-81	1.94461	0.496	0.198	7.50113e-78	C3	Npl
1.27063e-80	1.49246	0.643	0.264	3.8119e-77	C3	Svopl
2.7152e-80	2.75725	0.532	0.137	8.1456e-77	C3	Slamf6
2.84524e-80	2.71586	0.661	0.317	8.53573e-77	C3	Dcn
4.69538e-80	1.84019	0.451	0.121	1.40862e-76	C3	Arl4d
5.88071e-80	2.89468	0.623	0.314	1.76421e-76	C3	Cd34
6.1713e-80	2.86596	0.631	0.315	1.85139e-76	C3	Pdgfra
1.74149e-79	2.26306	0.708	0.316	5.22448e-76	C3	Irgm2
1.77015e-79	2.58143	0.467	0.134	5.31046e-76	C3	Fndc1
1.86886e-79	2.23429	0.506	0.139	5.60657e-76	C3	Gbp6
2.26805e-79	3.41348	0.644	0.307	6.80416e-76	C3	Fbn1
3.24518e-79	1.22173	0.679	0.353	9.73554e-76	C3	Map7d1
3.3189e-79	2.35542	0.539	0.199	9.95669e-76	C3	Renbp
5.09086e-79	2.61656	0.633	0.326	1.52726e-75	C3	Stat2
5.26624e-79	0.957703	0.679	0.369	1.57987e-75	C3	Mbnl1
5.91454e-79	1.6808	0.607	0.32	1.77436e-75	C3	Zcchc24
8.03452e-79	2.54354	0.648	0.336	2.41036e-75	C3	Oat
1.18396e-78	3.03396	0.692	0.381	3.55188e-75	C3	Ifitm2
1.34608e-78	2.02401	0.606	0.283	4.03825e-75	C3	Tnxb
1.35764e-78	1.96396	0.489	0.153	4.07293e-75	C3	Prr15
1.45348e-78	1.79095	0.526	0.212	4.36044e-75	C3	H2-DMb1
3.41646e-78	0.51218	0.196	0.113	1.02494e-74	C3	Pld5
3.43519e-78	2.87469	0.603	0.286	1.03056e-74	C3	Aebp1
5.34249e-78	1.16757	0.57	0.244	1.60275e-74	C3	Pip4k2a
1.64547e-77	1.54232	0.657	0.352	4.93642e-74	C3	Cryab
1.77464e-77	1.3422	0.601	0.282	5.32392e-74	C3	Cfh
2.14606e-77	0.268345	0.557	0.261	6.43818e-74	C3	Aunip
2.64453e-77	1.76147	0.443	0.18	7.93358e-74	C3	Fmo3
3.25198e-77	1.76309	0.515	0.195	9.75595e-74	C3	Bank1
3.33937e-77	0.672101	0.129	0.124	1.00181e-73	C3	Cyp2f2
3.39645e-77	3.97872	0.455	0.122	1.01893e-73	C3	Wnt2b
5.29461e-77	0.302623	0.363	0.133	1.58838e-73	C3	Ldlrad4
6.49824e-77	1.5648	0.552	0.109	1.94947e-73	C3	Gdf3
1.15188e-76	1.12449	0.472	0.242	3.45563e-73	C3	Ccdc60
1.63251e-76	0.874611	0.672	0.373	4.89753e-73	C3	Tmed9
2.63364e-76	3.48777	0.667	0.296	7.90092e-73	C3	Stat1
2.895e-76	3.88769	0.626	0.269	8.68501e-73	C3	Vcan
2.1835e-75	1.3216	0.606	0.246	6.5505e-72	C3	Samd9l
2.22515e-75	0.420049	0.447	0.205	6.67545e-72	C3	Slc25a18
4.6139e-75	1.72957	0.708	0.395	1.38417e-71	C3	Mcl1
5.80724e-75	1.62426	0.504	0.181	1.74217e-71	C3	Clec10a
6.33727e-75	0.498996	0.312	0.15	1.90118e-71	C3	Htr7
9.46667e-75	1.36616	0.482	0.229	2.84e-71	C3	Gm13283
1.85956e-74	2.6602	0.594	0.177	5.57867e-71	C3	Ifi203
2.52537e-74	3.06907	0.584	0.261	7.57611e-71	C3	Adssl1
3.89341e-74	0.407882	0.352	0.155	1.16802e-70	C3	Zfp462
4.41253e-74	1.63282	0.444	0.145	1.32376e-70	C3	AI467606
5.82199e-74	0.866182	0.522	0.17	1.7466e-70	C3	Slc6a12
5.98135e-74	3.18359	0.556	0.181	1.7944e-70	C3	Dpep2
6.11509e-74	1.74356	0.634	0.344	1.83453e-70	C3	Hexa
8.09194e-74	1.96964	0.692	0.386	2.42758e-70	C3	Arl6ip1
8.82824e-74	1.76117	0.607	0.195	2.64847e-70	C3	Trem3
1.116e-73	1.98799	0.484	0.149	3.34801e-70	C3	Wfdc1
1.71436e-73	1.47353	0.487	0.122	5.14307e-70	C3	Ccn3
1.75366e-73	1.11126	0.641	0.308	5.26097e-70	C3	H2-Eb1
4.44271e-73	1.75176	0.645	0.225	1.33281e-69	C3	Il1b
5.20562e-73	2.60291	0.529	0.176	1.56169e-69	C3	Snx20
6.2569e-73	0.633373	0.278	0.123	1.87707e-69	C3	Dnah12
7.84548e-73	1.95646	0.559	0.286	2.35364e-69	C3	Fli1
1.04076e-72	2.91629	0.555	0.195	3.12227e-69	C3	Lrrn4cl
1.32086e-72	1.38204	0.508	0.135	3.96257e-69	C3	B3gnt9
2.19039e-72	1.30505	0.394	0.16	6.57117e-69	C3	Cd300e
2.72289e-72	0.280769	0.37	0.111	8.16867e-69	C3	Gng8
6.17034e-72	0.613308	0.454	0.165	1.8511e-68	C3	Rab44
1.02443e-71	2.246	0.491	0.135	3.0733e-68	C3	I830077J02Rik
1.35881e-71	1.59017	0.698	0.388	4.07644e-68	C3	Ifi35
1.36737e-71	1.1783	0.533	0.194	4.1021e-68	C3	Ecrg4
2.51789e-71	1.84933	0.495	0.133	7.55367e-68	C3	Slc13a3
2.52631e-71	2.24655	0.529	0.242	7.57893e-68	C3	Gabrq
2.61211e-71	2.36234	0.519	0.141	7.83633e-68	C3	Clec5a
3.80798e-71	2.56496	0.458	0.13	1.14239e-67	C3	Cd80
4.72468e-71	1.79793	0.529	0.18	1.4174e-67	C3	Nrxn2
6.46366e-71	2.58076	0.545	0.173	1.9391e-67	C3	Ccl24
7.54439e-71	1.65968	0.295	0.191	2.26332e-67	C3	Icam4
1.02985e-69	2.21133	0.601	0.256	3.08955e-66	C3	H2-M3
1.21312e-69	1.29331	0.333	0.185	3.63935e-66	C3	Cpz
1.77508e-69	2.6403	0.523	0.122	5.32525e-66	C3	Ptpro
2.17062e-69	1.80517	0.712	0.37	6.51187e-66	C3	Plpp3
1.33425e-68	0.877798	0.367	0.196	4.00274e-65	C3	Spef2
1.99824e-68	2.76944	0.597	0.24	5.99471e-65	C3	Fgr
2.64842e-68	0.801246	0.281	0.127	7.94526e-65	C3	Il12b
2.65167e-68	1.24616	0.458	0.177	7.95501e-65	C3	Abcg3
4.81846e-68	0.854011	0.35	0.146	1.44554e-64	C3	Dock3
9.85256e-68	1.33644	0.567	0.303	2.95577e-64	C3	Rcn3
1.50037e-67	2.32587	0.494	0.162	4.50111e-64	C3	Gpc6
1.76561e-67	2.08781	0.516	0.218	5.29684e-64	C3	Gprc5b
2.05661e-67	2.86349	0.56	0.174	6.16983e-64	C3	Pilra
2.11627e-67	3.04002	0.482	0.186	6.34881e-64	C3	Ripor2
2.77733e-67	3.07257	0.464	0.143	8.332e-64	C3	Aim2
4.61653e-67	0.846199	0.584	0.211	1.38496e-63	C3	Atp8a1
4.6371e-67	0.258249	0.319	0.148	1.39113e-63	C3	F5
5.79925e-67	1.91229	0.651	0.36	1.73978e-63	C3	B4galt5
6.08503e-67	0.279528	0.451	0.228	1.82551e-63	C3	Dusp27
1.26715e-66	2.81697	0.553	0.171	3.80145e-63	C3	Itga4
1.78335e-66	2.60753	0.513	0.184	5.35006e-63	C3	Tifab
3.00659e-66	1.63262	0.644	0.28	9.01977e-63	C3	Gbp7
6.26038e-66	3.34786	0.491	0.141	1.87811e-62	C3	Barx1
7.37449e-66	3.46159	0.506	0.131	2.21235e-62	C3	Cmah
7.99796e-66	0.801122	0.53	0.195	2.39939e-62	C3	Ckb
9.42377e-66	0.591442	0.234	0.134	2.82713e-62	C3	Samd5
9.91549e-66	1.40682	0.19	0.206	2.97465e-62	C3	Gjc3
1.01933e-65	2.31032	0.569	0.166	3.05798e-62	C3	Clec4e
1.1992e-65	1.69612	0.512	0.161	3.59761e-62	C3	Ms4a14
1.26425e-65	0.612935	0.379	0.148	3.79274e-62	C3	Olr1
2.09924e-65	3.43919	0.512	0.137	6.29772e-62	C3	Gjb3
2.17303e-65	0.737919	0.389	0.124	6.5191e-62	C3	Fibin
3.88391e-65	1.41867	0.492	0.164	1.16517e-61	C3	Aldh1a3
5.02094e-65	1.07022	0.424	0.177	1.50628e-61	C3	Ppef2
5.55531e-65	1.0561	0.696	0.41	1.66659e-61	C3	Tapbp
5.66248e-65	2.12352	0.637	0.365	1.69874e-61	C3	Adar
7.44253e-65	1.32562	0.677	0.399	2.23276e-61	C3	Calm2
7.90312e-65	2.44727	0.576	0.245	2.37094e-61	C3	Rcsd1
8.09714e-65	3.37374	0.562	0.166	2.42914e-61	C3	Tarm1
2.3009e-64	2.36041	0.61	0.243	6.90271e-61	C3	Cd300lf
2.5601e-64	0.904743	0.384	0.143	7.68031e-61	C3	Serpina3m
4.27014e-64	2.57055	0.647	0.366	1.28104e-60	C3	Crlf2
6.34132e-64	1.68269	0.465	0.226	1.90239e-60	C3	Ackr3
6.94943e-64	3.42767	0.637	0.367	2.08483e-60	C3	Ifnar2
1.35691e-63	1.40477	0.465	0.124	4.07074e-60	C3	Ugt1a5
2.10037e-63	0.279919	0.427	0.227	6.30112e-60	C3	Srpk3
2.46081e-63	2.69003	0.462	0.157	7.38244e-60	C3	Retnla
3.34149e-63	0.678473	0.343	0.134	1.00245e-59	C3	Col16a1
3.61432e-63	2.44324	0.655	0.382	1.0843e-59	C3	Fabp5
4.58226e-63	1.17318	0.409	0.193	1.37468e-59	C3	Tssk6
5.72696e-63	2.62156	0.502	0.161	1.71809e-59	C3	Parvg
1.24162e-62	0.281825	0.438	0.214	3.72485e-59	C3	Zfp938
2.19253e-62	2.22003	0.42	0.185	6.57758e-59	C3	Camkv
2.32547e-62	2.24771	0.584	0.261	6.9764e-59	C3	Plau
5.11295e-62	2.59701	0.621	0.349	1.53389e-58	C3	Ptpn1
5.20418e-62	1.60387	0.518	0.175	1.56125e-58	C3	Cd274
5.83519e-62	2.00271	0.644	0.346	1.75056e-58	C3	Adam15
6.09469e-62	3.24056	0.55	0.113	1.82841e-58	C3	Ccl3
1.12866e-61	2.86029	0.689	0.405	3.38598e-58	C3	Clec2d
1.15791e-61	1.38161	0.685	0.399	3.47372e-58	C3	Lgals9
1.73153e-61	1.5222	0.489	0.19	5.19459e-58	C3	Hist1h3d
2.05445e-61	2.79045	0.488	0.178	6.16336e-58	C3	Batf
3.04252e-61	1.96617	0.535	0.145	9.12756e-58	C3	Il1f9
8.1773e-61	2.08286	0.481	0.198	2.45319e-57	C3	Ltb4r2
1.04377e-60	3.77025	0.455	0.145	3.13131e-57	C3	Fgf1
1.87059e-60	0.922593	0.44	0.172	5.61177e-57	C3	Sema3e
2.82789e-60	1.32201	0.482	0.249	8.48366e-57	C3	Itgal
3.29729e-60	1.18648	0.461	0.187	9.89187e-57	C3	Cd101
3.69358e-60	0.377597	0.218	0.126	1.10807e-56	C3	Nxph4
4.13889e-60	1.92236	0.63	0.334	1.24167e-56	C3	Loxl1
4.81197e-60	0.806418	0.652	0.338	1.44359e-56	C3	Slit3
8.35622e-60	1.40261	0.41	0.184	2.50687e-56	C3	Cybrd1
8.78782e-60	3.13115	0.506	0.122	2.63635e-56	C3	Apoc2
8.96558e-60	3.54834	0.574	0.151	2.68968e-56	C3	Ccl4
9.73731e-60	1.99815	0.637	0.333	2.92119e-56	C3	Mdfic
1.09047e-59	2.41302	0.601	0.317	3.27142e-56	C3	Sh3pxd2b
1.18336e-59	0.636633	0.64	0.359	3.55008e-56	C3	Pcolce
1.36275e-59	2.10147	0.435	0.243	4.08824e-56	C3	Pstpip2
1.44121e-59	0.737658	0.312	0.139	4.32362e-56	C3	Cpne8
3.11254e-59	2.84703	0.662	0.402	9.33761e-56	C3	Jun
3.61051e-59	3.1825	0.593	0.198	1.08315e-55	C3	Ppbp
7.71672e-59	1.25026	0.604	0.323	2.31502e-55	C3	H2-Ab1
8.25908e-59	2.35269	0.512	0.154	2.47772e-55	C3	Fpr1
2.61853e-58	2.54606	0.501	0.166	7.8556e-55	C3	Trpm2
4.31426e-58	0.499787	0.216	0.167	1.29428e-54	C3	Wscd2
4.33865e-58	0.590447	0.186	0.181	1.3016e-54	C3	Traj13
4.74107e-58	1.53867	0.521	0.239	1.42232e-54	C3	Icam1
7.30948e-58	1.21641	0.522	0.198	2.19284e-54	C3	Pglyrp1
1.58872e-57	1.46888	0.369	0.155	4.76615e-54	C3	Rpp25
2.32038e-57	2.95023	0.552	0.19	6.96113e-54	C3	Samsn1
2.37163e-57	3.14185	0.491	0.264	7.11489e-54	C3	Nid2
2.76441e-57	0.781627	0.593	0.343	8.29324e-54	C3	Gas6
2.96976e-57	1.55269	0.438	0.164	8.90929e-54	C3	Gsdme
3.48772e-57	2.07997	0.61	0.348	1.04632e-53	C3	Pim1
3.52039e-57	0.515659	0.401	0.155	1.05612e-53	C3	Hspb2
3.71179e-57	3.0514	0.566	0.295	1.11354e-53	C3	Hexb
4.67039e-57	1.34502	0.407	0.172	1.40112e-53	C3	Aqp5
5.63969e-57	1.96462	0.556	0.344	1.69191e-53	C3	Cavin1
5.65647e-57	1.62158	0.418	0.188	1.69694e-53	C3	Hoxc4
1.20637e-56	0.860369	0.6	0.338	3.61912e-53	C3	Dpt
1.27637e-56	1.26244	0.591	0.264	3.8291e-53	C3	Tor3a
1.77338e-56	1.82676	0.675	0.424	5.32013e-53	C3	Marcks
2.02111e-56	2.03894	0.289	0.105	6.06332e-53	C3	Cebpe
3.00626e-56	0.613668	0.58	0.31	9.01879e-53	C3	Thbd
3.09252e-56	1.61602	0.353	0.185	9.27756e-53	C3	Ggt5
3.44817e-56	1.33305	0.692	0.418	1.03445e-52	C3	Sem1
8.87816e-56	1.05421	0.404	0.173	2.66345e-52	C3	Hist1h1a
9.51084e-56	3.19908	0.529	0.256	2.85325e-52	C3	Stom
1.09221e-55	1.83239	0.621	0.271	3.27662e-52	C3	Timp1
1.2928e-55	2.25196	0.504	0.109	3.87839e-52	C3	Oas1g
1.42636e-55	0.315662	0.472	0.273	4.27907e-52	C3	Lhfpl3
4.25052e-55	2.71055	0.421	0.189	1.27516e-51	C3	Pygl
5.10338e-55	1.57092	0.627	0.355	1.53101e-51	C3	Tgfbr2
5.26829e-55	0.573264	0.135	0.151	1.58049e-51	C3	4933424G06Rik
6.85847e-55	1.24927	0.374	0.125	2.05754e-51	C3	Aox3
7.32567e-55	1.35646	0.59	0.33	2.1977e-51	C3	Fstl1
7.99777e-55	1.65175	0.366	0.116	2.39933e-51	C3	Mgl2
8.24671e-55	1.86339	0.652	0.382	2.47401e-51	C3	Nptn
1.13916e-54	1.13889	0.597	0.337	3.41749e-51	C3	Fbln2
1.17307e-54	0.252871	0.437	0.179	3.51922e-51	C3	Runx3
1.64313e-54	1.66645	0.508	0.21	4.92939e-51	C3	Loxl2
2.62139e-54	1.72925	0.506	0.154	7.86418e-51	C3	Egln3
2.80251e-54	2.04102	0.54	0.251	8.40754e-51	C3	Akna
2.8783e-54	1.91315	0.66	0.398	8.6349e-51	C3	Ezr
2.99827e-54	0.977097	0.289	0.168	8.99481e-51	C3	Sh3rf2
5.24963e-54	1.48682	0.675	0.432	1.57489e-50	C3	Chmp4b
5.68488e-54	2.62137	0.509	0.268	1.70546e-50	C3	Pla1a
7.35261e-54	0.733119	0.532	0.212	2.20578e-50	C3	Fgf2
8.28278e-54	0.559972	0.431	0.261	2.48483e-50	C3	Lrrc9
1.35491e-53	2.47064	0.421	0.112	4.06472e-50	C3	Lyl1
1.57503e-53	2.04978	0.589	0.297	4.7251e-50	C3	Mmp19
6.072e-53	2.71743	0.633	0.381	1.8216e-49	C3	Dusp3
9.93826e-53	2.64831	0.525	0.233	2.98148e-49	C3	Gpr84
1.02965e-52	1.27625	0.357	0.155	3.08895e-49	C3	H2-DMb2
1.38971e-52	1.45206	0.584	0.34	4.16913e-49	C3	Dtx3l
2.58517e-52	1.11173	0.582	0.349	7.7555e-49	C3	Flcn
3.83233e-52	1.84819	0.396	0.158	1.1497e-48	C3	Palm3
4.1693e-52	1.22745	0.379	0.14	1.25079e-48	C3	Gpr141b
6.99732e-52	1.87829	0.661	0.411	2.0992e-48	C3	Srsf2
8.93671e-52	2.84133	0.509	0.225	2.68101e-48	C3	Sh2b2
9.66459e-52	0.297107	0.427	0.15	2.89938e-48	C3	Myo9a
1.74124e-51	0.668898	0.661	0.413	5.22371e-48	C3	Myh9
2.70608e-51	1.15631	0.255	0.192	8.11823e-48	C3	Hsf2bp
9.83008e-51	3.76707	0.536	0.169	2.94902e-47	C3	Igsf6
1.37902e-50	1.77821	0.393	0.187	4.13705e-47	C3	Hoxb6
1.63703e-50	1.22053	0.548	0.231	4.9111e-47	C3	Fos
2.08743e-50	0.816992	0.536	0.305	6.26229e-47	C3	Gngt2
3.90032e-50	0.69363	0.691	0.425	1.17009e-46	C3	Sdc4
4.11895e-50	2.94399	0.494	0.246	1.23569e-46	C3	Fgd3
5.9876e-50	0.602921	0.539	0.322	1.79628e-46	C3	Igfbp5
6.13534e-50	1.24548	0.61	0.356	1.8406e-46	C3	Svep1
7.49316e-50	0.560717	0.518	0.227	2.24795e-46	C3	Ctsk
7.667e-50	1.26623	0.477	0.224	2.3001e-46	C3	Penk
1.34525e-49	0.649496	0.411	0.21	4.03576e-46	C3	Htra3
1.34806e-49	2.11434	0.538	0.234	4.04417e-46	C3	Ifitm6
1.85397e-49	1.09162	0.406	0.156	5.56191e-46	C3	Star
2.19726e-49	0.294101	0.143	0.117	6.59178e-46	C3	Raver2
3.81338e-49	1.49511	0.628	0.382	1.14401e-45	C3	Ier5
1.19195e-48	2.80871	0.471	0.114	3.57586e-45	C3	Gm9733
1.26269e-48	1.40689	0.409	0.198	3.78807e-45	C3	Cd209f
1.48713e-48	0.894446	0.321	0.119	4.46139e-45	C3	Itgbl1
2.22177e-48	0.609787	0.37	0.227	6.66532e-45	C3	Ptch2
2.89165e-48	0.626602	0.321	0.197	8.67495e-45	C3	Il1rl1
3.71951e-48	2.1881	0.326	0.133	1.11585e-44	C3	Adamts3
4.29425e-48	0.472934	0.261	0.131	1.28828e-44	C3	Cd3g
5.16346e-48	0.928531	0.648	0.393	1.54904e-44	C3	Psmb10
1.44691e-47	1.17805	0.304	0.119	4.34074e-44	C3	Rab38
1.45825e-47	1.01629	0.484	0.267	4.37474e-44	C3	Cpxm1
2.75021e-47	1.29544	0.295	0.137	8.25064e-44	C3	Fanca
3.06864e-47	2.41012	0.399	0.128	9.20592e-44	C3	Osr1
3.7267e-47	2.07888	0.505	0.228	1.11801e-43	C3	Adora2b
4.51897e-47	1.53874	0.684	0.455	1.35569e-43	C3	Ly6e
5.24553e-47	1.12742	0.243	0.188	1.57366e-43	C3	Ccr6
7.20982e-47	1.57787	0.427	0.191	2.16295e-43	C3	Scara5
9.54047e-47	1.75697	0.279	0.18	2.86214e-43	C3	Wnt6
1.12352e-46	2.17251	0.546	0.318	3.37057e-43	C3	Col5a2
1.28119e-46	2.34422	0.508	0.222	3.84358e-43	C3	Tm6sf1
1.48359e-46	0.74822	0.661	0.428	4.45078e-43	C3	Snrnp70
1.71664e-46	0.344437	0.404	0.161	5.14991e-43	C3	Zfp365
2.28914e-46	0.295954	0.661	0.403	6.86743e-43	C3	Fgl2
3.02091e-46	0.806907	0.377	0.24	9.06273e-43	C3	Tmem182
3.16566e-46	1.63284	0.441	0.268	9.49699e-43	C3	Tmem26
3.445e-46	0.944701	0.451	0.168	1.0335e-42	C3	Gdf6
4.95719e-46	2.76206	0.557	0.324	1.48716e-42	C3	Aldh3b1
5.42788e-46	0.318252	0.363	0.163	1.62837e-42	C3	Grem2
6.91578e-46	0.897739	0.201	0.148	2.07473e-42	C3	Wnt10b
9.33695e-46	1.2429	0.61	0.353	2.80109e-42	C3	Emp1
1.0079e-45	2.26952	0.468	0.171	3.02369e-42	C3	Sfrp2
1.04092e-45	2.29736	0.604	0.32	3.12277e-42	C3	Mmp14
1.36974e-45	2.04542	0.464	0.211	4.10923e-42	C3	Trpv2
1.86867e-45	1.42992	0.389	0.19	5.60602e-42	C3	Ildr2
2.30383e-45	1.78331	0.452	0.166	6.9115e-42	C3	Antxr1
2.49515e-45	2.95416	0.525	0.273	7.48544e-42	C3	Apobr
2.5855e-45	1.10197	0.512	0.302	7.75651e-42	C3	Stk17b
3.19127e-45	0.808226	0.481	0.158	9.57381e-42	C3	Gm16181
4.62254e-45	0.941166	0.508	0.304	1.38676e-41	C3	Fez2
1.23042e-44	0.956147	0.438	0.275	3.69125e-41	C3	Tpx2
5.32113e-44	1.95314	0.455	0.251	1.59634e-40	C3	Steap4
7.62412e-44	2.00699	0.455	0.176	2.28724e-40	C3	Il7r
7.8226e-44	0.343769	0.356	0.158	2.34678e-40	C3	Gnb4
9.75627e-44	2.36646	0.536	0.228	2.92688e-40	C3	Sell
1.20177e-43	3.08555	0.498	0.236	3.60532e-40	C3	Tnfrsf1b
1.67155e-43	2.85846	0.529	0.314	5.01465e-40	C3	Mxd1
1.96856e-43	0.761137	0.396	0.193	5.90568e-40	C3	Cd209b
2.28786e-43	1.4508	0.583	0.332	6.86358e-40	C3	Parp3
2.77317e-43	1.1626	0.421	0.213	8.3195e-40	C3	Cryba4
3.75904e-43	1.74647	0.545	0.272	1.12771e-39	C3	Fst
5.33131e-43	0.911875	0.444	0.166	1.59939e-39	C3	Nkd1
5.33302e-43	2.38741	0.601	0.386	1.59991e-39	C3	Amotl2
2.13929e-42	1.5312	0.668	0.444	6.41786e-39	C3	Mdm2
2.93976e-42	0.3519	0.501	0.342	8.81929e-39	C3	Itpkb
4.67323e-42	0.540894	0.448	0.221	1.40197e-38	C3	Islr2
5.3162e-42	1.08206	0.685	0.435	1.59486e-38	C3	Ubc
6.83103e-42	2.00531	0.518	0.269	2.04931e-38	C3	Nnmt
9.67215e-42	1.21184	0.315	0.196	2.90164e-38	C3	Cmya5
1.21941e-41	3.31844	0.416	0.14	3.65823e-38	C3	C2
1.32553e-41	0.927894	0.452	0.218	3.9766e-38	C3	Mst1r
1.6022e-41	2.54067	0.506	0.167	4.8066e-38	C3	Cd180
2.33171e-41	1.71302	0.36	0.15	6.99514e-38	C3	Hs3st1
3.27427e-41	0.565435	0.407	0.178	9.82282e-38	C3	Gimap7
3.46149e-41	2.40317	0.485	0.285	1.03845e-37	C3	P3h1
3.83451e-41	1.0578	0.555	0.316	1.15035e-37	C3	Col5a1
4.02242e-41	1.33032	0.489	0.319	1.20673e-37	C3	Pltp
5.75825e-41	1.48494	0.458	0.288	1.72748e-37	C3	Gsap
5.94758e-41	2.36342	0.411	0.136	1.78427e-37	C3	Myo1g
7.45557e-41	1.51329	0.414	0.156	2.23667e-37	C3	Fmod
1.79979e-40	0.907226	0.413	0.193	5.39936e-37	C3	Thbs2
1.88929e-40	1.06616	0.63	0.398	5.66786e-37	C3	Hnrnpf
1.90587e-40	1.46441	0.342	0.155	5.7176e-37	C3	Adgrf2
2.85893e-40	1.34532	0.355	0.18	8.57679e-37	C3	Cd209d
2.95484e-40	2.59563	0.445	0.216	8.86453e-37	C3	Rasa4
3.14755e-40	1.63707	0.631	0.414	9.44266e-37	C3	Trim25
3.36215e-40	1.82643	0.452	0.202	1.00865e-36	C3	Ptpn22
6.05517e-40	1.10783	0.409	0.172	1.81655e-36	C3	Clec2i
6.66379e-40	3.25133	0.471	0.197	1.99914e-36	C3	Nlrp3
7.34115e-40	1.51979	0.499	0.313	2.20234e-36	C3	Dpep1
1.63381e-39	0.995269	0.64	0.436	4.90142e-36	C3	H2-K1
1.85215e-39	0.787514	0.346	0.142	5.55644e-36	C3	Npr1
2.23623e-39	0.970987	0.284	0.206	6.70868e-36	C3	Nlgn1
4.57257e-39	0.466365	0.288	0.143	1.37177e-35	C3	Tnfrsf25
1.17511e-38	1.14909	0.633	0.392	3.52534e-35	C3	Ninj1
1.42506e-38	0.857615	0.509	0.229	4.27517e-35	C3	Gpr35
1.85577e-38	1.08104	0.362	0.18	5.56731e-35	C3	Trbv12-2
2.89051e-38	1.29395	0.461	0.202	8.67153e-35	C3	Rasal3
4.33672e-38	1.91274	0.509	0.197	1.30102e-34	C3	Mcemp1
4.52567e-38	0.925697	0.359	0.146	1.3577e-34	C3	Cacng8
5.05215e-38	0.547316	0.427	0.201	1.51565e-34	C3	Trdj2
7.04277e-37	0.411221	0.542	0.328	2.11283e-33	C3	Krt7
7.59372e-37	3.02462	0.43	0.176	2.27812e-33	C3	Apol9a
8.21491e-37	1.12943	0.36	0.156	2.46447e-33	C3	Olfr1033
1.20373e-36	1.30424	0.529	0.322	3.61119e-33	C3	Prrx1
1.26276e-36	2.59908	0.552	0.369	3.78829e-33	C3	Aldh1a1
1.29806e-36	1.65651	0.426	0.171	3.89417e-33	C3	Podn
1.55697e-36	0.672228	0.606	0.402	4.6709e-33	C3	Calu
2.85419e-36	2.69035	0.532	0.209	8.56256e-33	C3	Wfdc21
4.59105e-36	2.41457	0.382	0.136	1.37731e-32	C3	Bcl2a1b
5.772e-36	1.09039	0.658	0.422	1.7316e-32	C3	Sept9
8.12456e-36	2.31707	0.396	0.137	2.43737e-32	C3	Sult1e1
8.16156e-36	3.64494	0.481	0.171	2.44847e-32	C3	Lyz1
8.71252e-36	2.41433	0.457	0.148	2.61376e-32	C3	Cd38
1.2464e-35	2.53865	0.455	0.138	3.73921e-32	C3	Fcrlb
2.08316e-35	1.74512	0.366	0.146	6.24949e-32	C3	Fosb
2.4667e-35	2.40699	0.569	0.372	7.4001e-32	C3	Zfp703
3.48241e-35	1.18243	0.444	0.248	1.04472e-31	C3	Lama4
3.82966e-35	0.867525	0.643	0.417	1.1489e-31	C3	Tnfrsf1a
4.54756e-35	2.08972	0.504	0.224	1.36427e-31	C3	Cd33
5.85562e-35	0.91343	0.391	0.202	1.75669e-31	C3	Hist1h2bb
1.12827e-34	3.12432	0.504	0.212	3.38482e-31	C3	Tmem156
1.26204e-34	1.83152	0.523	0.332	3.78611e-31	C3	Htra1
1.58182e-34	1.52359	0.348	0.149	4.74546e-31	C3	Spsb4
2.53792e-34	0.763663	0.591	0.404	7.61375e-31	C3	Rab7
2.71548e-34	2.02315	0.481	0.183	8.14643e-31	C3	Mmp8
2.89457e-34	1.1715	0.305	0.215	8.68372e-31	C3	Cd2
4.19456e-34	0.516147	0.428	0.199	1.25837e-30	C3	Efna5
4.34702e-34	0.496266	0.367	0.28	1.30411e-30	C3	Mmp2
4.64473e-34	1.17681	0.357	0.143	1.39342e-30	C3	Tcf21
1.1856e-33	1.3151	0.565	0.386	3.55681e-30	C3	Hsd17b12
2.45288e-33	0.680437	0.373	0.22	7.35863e-30	C3	Crtac1
4.42974e-33	1.27927	0.505	0.303	1.32892e-29	C3	Nmi
5.2654e-33	1.37678	0.363	0.124	1.57962e-29	C3	Acap1
9.41112e-33	0.618295	0.589	0.388	2.82334e-29	C3	Gns
1.02892e-32	0.441812	0.573	0.387	3.08676e-29	C3	H2afy
1.16939e-32	1.34792	0.376	0.227	3.50818e-29	C3	Htr2a
1.82496e-32	1.55487	0.627	0.443	5.47489e-29	C3	H3f3b
4.48682e-32	3.20531	0.423	0.149	1.34605e-28	C3	Tmem151a
4.59232e-32	0.897623	0.471	0.273	1.3777e-28	C3	Adgra2
6.90226e-32	0.377582	0.338	0.209	2.07068e-28	C3	Palmd
7.39697e-32	1.16056	0.245	0.19	2.21909e-28	C3	Dnah17
7.47281e-32	1.23251	0.41	0.208	2.24184e-28	C3	Ccl22
7.73478e-32	1.10712	0.342	0.145	2.32044e-28	C3	Sema3a
9.7373e-32	1.19693	0.627	0.446	2.92119e-28	C3	Clic1
1.13088e-31	1.01977	0.309	0.203	3.39263e-28	C3	Hoxa2
1.31588e-31	0.333907	0.518	0.329	3.94765e-28	C3	Cavin3
1.97204e-31	0.857801	0.182	0.182	5.91613e-28	C3	Noxred1
1.99431e-31	1.43095	0.542	0.318	5.98292e-28	C3	Glipr2
2.31692e-31	0.70855	0.61	0.402	6.95076e-28	C3	Fam129b
3.49168e-31	1.50576	0.396	0.118	1.0475e-27	C3	Ltc4s
4.85847e-31	0.317176	0.593	0.324	1.45754e-27	C3	Itgad
8.8559e-31	1.17472	0.277	0.147	2.65677e-27	C3	Cd209g
1.03136e-30	0.424565	0.366	0.15	3.09409e-27	C3	Rtbdn
1.26554e-30	0.962433	0.504	0.336	3.79663e-27	C3	Nid1
1.56672e-30	1.42516	0.589	0.397	4.70016e-27	C3	Tsc22d3
1.76591e-30	2.80444	0.394	0.164	5.29773e-27	C3	F10
2.25366e-30	1.53524	0.557	0.311	6.76097e-27	C3	Dusp1
2.4887e-30	1.67646	0.295	0.169	7.46609e-27	C3	Mroh2a
2.49204e-30	1.54661	0.329	0.14	7.47613e-27	C3	Calhm2
2.95385e-30	0.785761	0.254	0.117	8.86156e-27	C3	Ccdc3
4.86571e-30	0.616523	0.336	0.168	1.45971e-26	C3	Stx1b
5.41621e-30	0.866479	0.445	0.286	1.62486e-26	C3	Tppp3
8.22801e-30	0.290756	0.356	0.175	2.4684e-26	C3	Hr
8.6908e-30	2.3205	0.322	0.156	2.60724e-26	C3	Folh1
8.9729e-30	0.271012	0.521	0.329	2.69187e-26	C3	Col6a1
1.14904e-29	0.684615	0.57	0.351	3.44711e-26	C3	Ugdh
1.23544e-29	0.866063	0.437	0.298	3.70632e-26	C3	Zswim6
1.28018e-29	2.18889	0.41	0.193	3.84055e-26	C3	Ogn
2.45849e-29	0.765696	0.329	0.146	7.37547e-26	C3	Kmo
2.5949e-29	2.2738	0.489	0.196	7.78469e-26	C3	Tfec
3.26639e-29	1.91603	0.482	0.292	9.79916e-26	C3	Myof
3.68181e-29	0.976116	0.339	0.233	1.10454e-25	C3	Gcsam
4.55441e-29	1.1783	0.4	0.206	1.36632e-25	C3	Alox15
5.90419e-29	1.1169	0.25	0.151	1.77126e-25	C3	H2-Ob
9.32642e-29	2.07078	0.4	0.188	2.79793e-25	C3	Mfap5
1.31697e-28	1.2524	0.295	0.175	3.95092e-25	C3	Lyve1
1.71137e-28	1.30388	0.577	0.393	5.13411e-25	C3	Ogfr
2.28288e-28	0.323756	0.525	0.308	6.84865e-25	C3	Il18bp
2.56089e-28	0.321643	0.292	0.213	7.68268e-25	C3	Ska1
3.12548e-28	1.39126	0.438	0.213	9.37645e-25	C3	Stk10
3.75756e-28	1.46571	0.491	0.341	1.12727e-24	C3	Efemp2
4.11323e-28	1.19876	0.546	0.366	1.23397e-24	C3	Ckap4
5.83254e-28	0.532374	0.569	0.405	1.74976e-24	C3	Gls
8.05489e-28	0.863501	0.386	0.185	2.41647e-24	C3	Tubb2b
8.86799e-28	1.25134	0.379	0.186	2.6604e-24	C3	Has2
1.4642e-27	1.52191	0.34	0.16	4.39259e-24	C3	Clec4n
1.50672e-27	0.623992	0.369	0.182	4.52015e-24	C3	Nkx3-2
1.89115e-27	0.581606	0.452	0.17	5.67345e-24	C3	Traj2
3.2095e-27	1.42262	0.535	0.342	9.6285e-24	C3	Tap1
7.83655e-27	0.541151	0.359	0.259	2.35096e-23	C3	Xcr1
1.4228e-26	0.450304	0.614	0.439	4.2684e-23	C3	Hnrnpa2b1
2.47584e-26	1.18994	0.607	0.419	7.42751e-23	C3	Nfkbia
3.87869e-26	2.35353	0.413	0.163	1.16361e-22	C3	Slc16a3
5.86631e-26	0.480653	0.26	0.137	1.75989e-22	C3	Ikzf3
8.50348e-26	1.18696	0.38	0.197	2.55104e-22	C3	Ism1
9.49298e-26	0.496852	0.362	0.229	2.84789e-22	C3	Cd3d
1.68214e-25	1.10456	0.538	0.313	5.04643e-22	C3	Gbp3
1.97771e-25	0.675877	0.594	0.424	5.93314e-22	C3	Tkt
2.0573e-25	1.81404	0.409	0.158	6.17189e-22	C3	Siglece
2.90746e-25	1.24584	0.369	0.18	8.72238e-22	C3	Sfrp4
3.28328e-25	1.58812	0.407	0.181	9.84984e-22	C3	Cxcr4
3.42897e-25	1.61048	0.559	0.385	1.02869e-21	C3	Adprh
3.59156e-25	2.80862	0.348	0.135	1.07747e-21	C3	Flnc
5.4606e-25	0.436184	0.191	0.195	1.63818e-21	C3	Zfp605
7.77606e-25	1.15247	0.247	0.182	2.33282e-21	C3	Slc27a5
1.06136e-24	1.82896	0.288	0.118	3.18407e-21	C3	Spn
1.31573e-24	0.474193	0.417	0.267	3.94718e-21	C3	Serpinf1
1.40987e-24	1.77412	0.321	0.217	4.22962e-21	C3	Spon2
1.53192e-24	0.658745	0.515	0.288	4.59575e-21	C3	Plaur
1.73591e-24	1.41611	0.576	0.398	5.20773e-21	C3	Clps
2.58104e-24	2.46744	0.4	0.17	7.74312e-21	C3	Pou2f2
5.62844e-24	0.613922	0.623	0.442	1.68853e-20	C3	Hnrnpa0
9.12029e-24	0.70395	0.501	0.348	2.73609e-20	C3	Col6a2
1.06775e-23	0.947633	0.607	0.446	3.20325e-20	C3	Cdkn1a
2.00443e-23	1.60522	0.36	0.167	6.01329e-20	C3	Fzd2
2.37427e-23	0.291422	0.13	0.189	7.1228e-20	C3	Fam228a
2.56748e-23	2.25502	0.366	0.208	7.70244e-20	C3	Plat
2.89024e-23	1.06663	0.603	0.449	8.67071e-20	C3	Mapkapk2
3.21083e-23	0.432206	0.264	0.297	9.63249e-20	C3	Klk10
3.37935e-23	1.00688	0.552	0.357	1.01381e-19	C3	Klf2
6.08015e-23	1.3606	0.396	0.205	1.82405e-19	C3	Dock10
6.20924e-23	0.39519	0.562	0.43	1.86277e-19	C3	Sept2
1.02432e-22	2.88775	0.441	0.215	3.07296e-19	C3	Mefv
1.44187e-22	0.3167	0.34	0.287	4.32561e-19	C3	Gpr55
2.13995e-22	1.02618	0.396	0.222	6.41985e-19	C3	Acp5
2.28751e-22	0.524055	0.391	0.194	6.86254e-19	C3	Mras
2.85206e-22	1.24108	0.407	0.339	8.55619e-19	C3	Bmp1
3.00733e-22	0.352191	0.35	0.226	9.022e-19	C3	Hist1h2bj
3.51067e-22	1.87048	0.487	0.341	1.0532e-18	C3	Cxcl12
3.7221e-22	0.642211	0.312	0.229	1.11663e-18	C3	Treml1
4.60982e-22	0.610448	0.597	0.446	1.38295e-18	C3	Cd47
5.45949e-22	2.24842	0.311	0.101	1.63785e-18	C3	Fabp7
6.77883e-22	1.00882	0.452	0.347	2.03365e-18	C3	Abr
8.76208e-22	0.423459	0.42	0.299	2.62862e-18	C3	Slc43a2
1.35811e-21	1.55333	0.53	0.368	4.07433e-18	C3	Mgst1
2.46721e-21	1.4969	0.46	0.333	7.40162e-18	C3	Tgfbr3
2.54132e-21	1.59697	0.484	0.36	7.62397e-18	C3	Slc43a3
2.58309e-21	1.32607	0.365	0.199	7.74928e-18	C3	Sla
3.99031e-21	1.74219	0.394	0.178	1.19709e-17	C3	Arsi
5.93495e-21	0.473282	0.313	0.169	1.78048e-17	C3	Cd4
6.37453e-21	1.20323	0.382	0.218	1.91236e-17	C3	Dok6
6.56331e-21	1.4251	0.382	0.211	1.96899e-17	C3	Scimp
8.31581e-21	1.93249	0.56	0.422	2.49474e-17	C3	Klf6
1.25254e-20	2.70273	0.318	0.177	3.75763e-17	C3	Traf3ip3
2.05565e-20	0.302286	0.316	0.25	6.16695e-17	C3	Gask1b
2.48799e-20	1.68405	0.353	0.171	7.46398e-17	C3	Fcna
2.64294e-20	2.34871	0.512	0.342	7.92883e-17	C3	Aldh1a2
2.70609e-20	1.43365	0.217	0.189	8.11826e-17	C3	Asgr2
3.28717e-20	1.50239	0.287	0.153	9.86151e-17	C3	Col4a6
5.39089e-20	1.43609	0.268	0.276	1.61727e-16	C3	Rln3
5.48953e-20	1.59856	0.373	0.213	1.64686e-16	C3	Trbv16
1.07271e-19	0.368121	0.135	0.218	3.21812e-16	C3	Stab2
2.0306e-19	1.21573	0.262	0.252	6.09181e-16	C3	Lrr1
3.26898e-19	0.524932	0.292	0.186	9.80693e-16	C3	Papln
4.26056e-19	1.71252	0.332	0.178	1.27817e-15	C3	Dclk1
7.36699e-19	1.6285	0.321	0.201	2.2101e-15	C3	Icosl
1.22384e-18	1.4309	0.271	0.157	3.67153e-15	C3	Adam23
1.80018e-18	1.48702	0.389	0.301	5.40054e-15	C3	Gpat3
2.35537e-18	1.27812	0.393	0.179	7.06611e-15	C3	Lox
3.15166e-18	0.410938	0.174	0.208	9.45499e-15	C3	Sec14l5
4.0961e-18	1.38842	0.348	0.166	1.22883e-14	C3	Larp6
5.71554e-18	1.08741	0.387	0.181	1.71466e-14	C3	Pnp2
6.07974e-18	1.76911	0.315	0.14	1.82392e-14	C3	Serpinb2
6.26842e-18	0.518424	0.576	0.44	1.88053e-14	C3	Ddx17
6.4721e-18	0.419203	0.373	0.261	1.94163e-14	C3	Il12a
7.08701e-18	0.73695	0.399	0.19	2.1261e-14	C3	Plod2
8.8368e-18	1.79984	0.377	0.202	2.65104e-14	C3	Napsa
8.90426e-18	0.845091	0.594	0.447	2.67128e-14	C3	Zyx
1.56018e-17	0.715894	0.391	0.255	4.68055e-14	C3	Cav1
1.65393e-17	0.773384	0.294	0.222	4.96179e-14	C3	Sp6
1.74164e-17	1.00907	0.372	0.271	5.22493e-14	C3	Tgm1
2.01055e-17	0.37678	0.523	0.389	6.03165e-14	C3	Rbm5
2.52783e-17	0.65163	0.179	0.165	7.5835e-14	C3	Slc14a1
2.86469e-17	1.03968	0.587	0.417	8.59408e-14	C3	Fus
2.90704e-17	1.24662	0.379	0.201	8.72112e-14	C3	H2-Q7
4.77144e-17	1.52053	0.559	0.363	1.43143e-13	C3	Cr2
5.02679e-17	0.336701	0.591	0.45	1.50804e-13	C3	Hnrnpab
5.04775e-17	2.85333	0.365	0.169	1.51433e-13	C3	Abcb1b
5.77053e-17	1.60477	0.39	0.231	1.73116e-13	C3	Dnm1
9.1092e-17	0.468504	0.104	0.29	2.73276e-13	C3	Zfp747
1.00976e-16	0.816086	0.552	0.405	3.02927e-13	C3	Lgals8
1.48686e-16	0.276465	0.329	0.279	4.46057e-13	C3	Aurkb
2.25327e-16	1.14308	0.128	0.13	6.75982e-13	C3	Armc12
2.72612e-16	2.30427	0.284	0.145	8.17836e-13	C3	Adgrb2
3.2642e-16	0.315862	0.241	0.191	9.79259e-13	C3	Trdc
3.58432e-16	1.47061	0.556	0.43	1.0753e-12	C3	Ccnl1
3.74748e-16	0.62535	0.431	0.251	1.12424e-12	C3	Plet1
4.10001e-16	0.376689	0.163	0.159	1.23e-12	C3	Alas2
6.19169e-16	2.98774	0.401	0.182	1.85751e-12	C3	Gpnmb
8.56382e-16	1.00861	0.522	0.383	2.56915e-12	C3	Sh3bp5
1.15716e-15	0.737281	0.515	0.389	3.47147e-12	C3	Lpl
1.67239e-15	1.19719	0.522	0.388	5.01716e-12	C3	Comt
1.73726e-15	1.16517	0.485	0.381	5.21177e-12	C3	Irf1
2.51974e-15	1.83129	0.34	0.142	7.55921e-12	C3	Rnase6
3.60245e-15	0.369359	0.116	0.11	1.08073e-11	C3	Plin1
3.80653e-15	0.994183	0.542	0.371	1.14196e-11	C3	Cd36
3.85285e-15	0.488418	0.583	0.451	1.15586e-11	C3	Pabpc1
4.23605e-15	0.514562	0.511	0.387	1.27082e-11	C3	Fosl2
4.39228e-15	1.72921	0.426	0.201	1.31769e-11	C3	Card9
5.17086e-15	1.17276	0.318	0.143	1.55126e-11	C3	Hist1h1b
5.28166e-15	0.912739	0.244	0.162	1.5845e-11	C3	Cd3e
5.87716e-15	0.624916	0.427	0.322	1.76315e-11	C3	Adgre5
8.12399e-15	1.50406	0.435	0.303	2.4372e-11	C3	Krt80
8.44686e-15	0.848699	0.586	0.452	2.53406e-11	C3	Selenop
2.44297e-14	1.57946	0.545	0.435	7.32892e-11	C3	Hspd1
4.01484e-14	0.894029	0.172	0.255	1.20445e-10	C3	Ube2c
4.56546e-14	0.399769	0.566	0.453	1.36964e-10	C3	P4hb
5.14589e-14	0.849846	0.241	0.178	1.54377e-10	C3	Gpr176
5.15601e-14	0.403008	0.601	0.467	1.5468e-10	C3	Sfpq
5.88298e-14	1.76966	0.397	0.282	1.76489e-10	C3	Dbn1
5.99931e-14	0.714526	0.24	0.166	1.79979e-10	C3	Fbln1
7.41311e-14	0.723941	0.356	0.3	2.22393e-10	C3	Fmo2
1.05469e-13	0.594146	0.262	0.179	3.16406e-10	C3	Gpr171
1.17658e-13	0.502858	0.207	0.168	3.52974e-10	C3	Inmt
1.21358e-13	0.373224	0.169	0.187	3.64073e-10	C3	Orm1
1.36134e-13	0.33136	0.478	0.357	4.08403e-10	C3	Col6a3
1.65419e-13	0.777874	0.235	0.186	4.96256e-10	C3	Apoc1
2.19092e-13	2.06859	0.339	0.153	6.57275e-10	C3	Il18rap
3.78836e-13	1.04701	0.443	0.334	1.13651e-09	C3	Fscn1
3.97355e-13	1.37446	0.46	0.187	1.19206e-09	C3	Acod1
4.16905e-13	0.849691	0.451	0.367	1.25071e-09	C3	Atf3
6.01921e-13	0.418551	0.479	0.322	1.80576e-09	C3	Il1rn
6.5318e-13	0.435524	0.389	0.251	1.95954e-09	C3	Tctex1d4
6.98824e-13	0.274496	0.536	0.42	2.09647e-09	C3	Arhgef1
8.2189e-13	2.31861	0.319	0.212	2.46567e-09	C3	Mcoln2
1.23278e-12	0.934317	0.282	0.136	3.69835e-09	C3	Ndrg4
1.2381e-12	0.338639	0.167	0.247	3.71429e-09	C3	Zfp536
1.5046e-12	0.340865	0.172	0.17	4.51381e-09	C3	Scml2
3.56742e-12	0.375613	0.413	0.236	1.07023e-08	C3	Abcd2
3.62028e-12	0.516437	0.565	0.455	1.08608e-08	C3	Ptbp3
3.70315e-12	1.12092	0.474	0.316	1.11094e-08	C3	Tnfaip2
4.86049e-12	0.825833	0.299	0.221	1.45815e-08	C3	F830016B08Rik
5.80418e-12	0.728678	0.533	0.419	1.74125e-08	C3	Irf2bp2
8.56689e-12	2.09498	0.38	0.239	2.57007e-08	C3	Gbp2
9.97369e-12	1.12034	0.244	0.131	2.99211e-08	C3	Postn
1.74352e-11	1.15374	0.302	0.237	5.23056e-08	C3	Aqp3
1.77776e-11	0.867262	0.35	0.178	5.33327e-08	C3	Cd72
2.76785e-11	0.876956	0.501	0.394	8.30356e-08	C3	Uap1
2.97661e-11	0.295316	0.423	0.343	8.92984e-08	C3	Rhoj
4.53406e-11	0.271296	0.237	0.196	1.36022e-07	C3	Rarres1
5.78973e-11	0.353613	0.501	0.414	1.73692e-07	C3	Kctd10
8.84653e-11	1.06045	0.423	0.32	2.65396e-07	C3	Itga5
1.00504e-10	0.251618	0.102	0.183	3.01512e-07	C3	Fgf13
1.736e-10	0.396849	0.25	0.131	5.208e-07	C3	Gsta4
1.93055e-10	1.24705	0.355	0.165	5.79164e-07	C3	Cxcl13
2.09699e-10	1.78155	0.318	0.208	6.29096e-07	C3	Sstr4
3.02302e-10	0.867547	0.284	0.196	9.06906e-07	C3	Itga9
3.31745e-10	0.952993	0.179	0.122	9.95234e-07	C3	Cd163l1
3.5911e-10	0.511536	0.153	0.247	1.07733e-06	C3	Traj37
4.67114e-10	1.41958	0.393	0.264	1.40134e-06	C3	Cxcr5
6.96555e-10	1.55337	0.33	0.218	2.08967e-06	C3	Rbp1
1.22256e-09	1.42154	0.199	0.14	3.66769e-06	C3	Tnnt1
1.50298e-09	1.08184	0.4	0.21	4.50893e-06	C3	Hspa1a
1.65155e-09	1.08289	0.461	0.329	4.95466e-06	C3	Neil3
2.1237e-09	1.01227	0.305	0.225	6.37109e-06	C3	Cep295nl
4.10286e-09	0.365793	0.252	0.172	1.23086e-05	C3	Hist1h3c
4.80142e-09	0.448457	0.299	0.191	1.44042e-05	C3	Ciita
6.4351e-09	0.504947	0.545	0.44	1.93053e-05	C3	S100a11
8.30922e-09	1.30737	0.309	0.199	2.49277e-05	C3	Cd177
1.21068e-08	0.399723	0.489	0.367	3.63205e-05	C3	Timp3
1.30021e-08	1.18065	0.193	0.105	3.90063e-05	C3	Tnfrsf9
1.53532e-08	0.880114	0.304	0.339	4.60597e-05	C3	Adam21
1.58088e-08	1.4542	0.23	0.158	4.74264e-05	C3	Gabra3
1.66681e-08	0.41784	0.244	0.254	5.00042e-05	C3	Casp12
1.70365e-08	0.588581	0.349	0.218	5.11095e-05	C3	Slc23a4
2.67161e-08	1.07246	0.467	0.396	8.01484e-05	C3	Ddit3.1
2.78152e-08	1.15541	0.53	0.433	8.34457e-05	C3	Apobec3
2.79715e-08	0.457805	0.523	0.442	8.39146e-05	C3	Atxn2l
2.83433e-08	1.08344	0.197	0.162	8.50299e-05	C3	Gpr132
3.52371e-08	0.826792	0.223	0.169	0.000105711	C3	Gcnt3
3.87891e-08	0.776359	0.448	0.353	0.000116367	C3	Add3
4.85563e-08	1.18234	0.272	0.192	0.000145669	C3	Kif4
4.96641e-08	0.429772	0.199	0.119	0.000148992	C3	Igfbp2
5.09563e-08	1.77409	0.26	0.316	0.000152869	C3	Tnfaip3
5.46945e-08	2.27146	0.287	0.135	0.000164083	C3	Csf2rb
6.4569e-08	0.352188	0.272	0.199	0.000193707	C3	Sfrp1
7.16826e-08	0.276118	0.401	0.266	0.000215048	C3	Fzd1
9.6025e-08	0.307745	0.546	0.456	0.000288075	C3	Eif4g2
1.20771e-07	0.974259	0.204	0.186	0.000362313	C3	Cenpf
1.21311e-07	0.961403	0.304	0.259	0.000363933	C3	4933411K16Rik
1.26165e-07	0.297393	0.485	0.414	0.000378495	C3	Supt6
1.45469e-07	0.410213	0.557	0.467	0.000436406	C3	Serf2
1.80796e-07	1.72798	0.38	0.301	0.000542388	C3	Cyp1b1
2.56734e-07	1.54347	0.536	0.435	0.000770203	C3	Hist1h1c
3.11176e-07	0.885269	0.488	0.403	0.000933528	C3	Nfkbiz
4.37762e-07	0.734364	0.521	0.449	0.00131329	C3	Ptpn12
4.56129e-07	2.33778	0.316	0.202	0.00136839	C3	Cdh11
4.85788e-07	1.93391	0.372	0.191	0.00145736	C3	Cd86
8.03067e-07	0.367488	0.216	0.173	0.0024092	C3	Ahrr
8.08937e-07	0.963762	0.418	0.336	0.00242681	C3	Ifngr1
1.09574e-06	0.325832	0.336	0.338	0.00328721	C3	Lamb1
1.14077e-06	0.556152	0.316	0.275	0.00342231	C3	Abi3
1.55807e-06	1.22995	0.374	0.278	0.00467422	C3	Sh2d6
2.61207e-06	0.288112	0.244	0.172	0.00783621	C3	Traj44
2.63903e-06	0.787253	0.309	0.275	0.00791708	C3	Rnf180
2.78167e-06	1.80966	0.18	0.215	0.00834501	C3	Nos2
4.57486e-06	0.849773	0.231	0.258	0.0137246	C3	Rgcc
5.18863e-06	0.951279	0.275	0.19	0.0155659	C3	Egr3
5.79064e-06	0.980626	0.13	0.286	0.0173719	C3	Endou
7.7935e-06	1.15169	0.262	0.18	0.0233805	C3	Rasgrp3
8.04182e-06	0.403997	0.27	0.203	0.0241255	C3	Nxph3
8.44549e-06	0.890039	0.174	0.105	0.0253365	C3	Pif1
8.76813e-06	0.478256	0.193	0.195	0.0263044	C3	Itk
8.83204e-06	1.82498	0.238	0.144	0.0264961	C3	Mrgprf
8.89062e-06	1.29446	0.132	0.162	0.0266719	C3	Raet1d
8.89062e-06	0.394454	0.526	0.458	0.0266719	C3	Hnrnpl
8.9186e-06	0.562151	0.291	0.243	0.0267558	C3	Ccdc152
9.5765e-06	0.554458	0.352	0.337	0.0287295	C3	Mxra7
1.23755e-05	0.308449	0.325	0.286	0.0371265	C3	Vstm5
1.38607e-05	0.308358	0.244	0.217	0.0415821	C3	Wasf1
1.49071e-05	0.634361	0.237	0.195	0.0447213	C3	Gzma

## Sheet: markers_filter_cluster_C4
p_val	avg_log2FC	pct.1	pct.2	p_val_adj	cluster	gene
3.32732e-172	0.515603	0.761	0.215	9.98195e-169	C4	Lctl
7.56711e-136	0.519054	0.717	0.219	2.27013e-132	C4	Insl5
5.71637e-110	0.57732	0.644	0.202	1.71491e-106	C4	Ube2c
2.10699e-105	1.82963	0.567	0.194	6.32097e-102	C4	Klf1
7.18971e-103	0.698541	0.325	0.149	2.15691e-99	C4	Gnat1
5.16284e-96	0.596141	0.316	0.164	1.54885e-92	C4	Lrp2
3.72531e-91	0.310632	0.503	0.21	1.11759e-87	C4	Crb2
1.33763e-90	1.48291	0.66	0.261	4.01288e-87	C4	Rhebl1
6.38686e-89	0.960506	0.353	0.157	1.91606e-85	C4	Gcnt3
8.63662e-85	0.284234	0.302	0.187	2.59099e-81	C4	Papln
1.53322e-81	0.851464	0.307	0.152	4.59966e-78	C4	Aoc1
6.80146e-79	0.627778	0.839	0.477	2.04044e-75	C4	Cela2a
2.0679e-76	0.255139	0.347	0.167	6.20369e-73	C4	Gal3st2c
2.79065e-76	0.375877	0.384	0.177	8.37195e-73	C4	Dnah17
7.22243e-73	0.54012	0.323	0.2	2.16673e-69	C4	Smyd1
7.09697e-72	0.91315	0.66	0.235	2.12909e-68	C4	Pax5
3.57245e-71	0.596953	0.515	0.219	1.07174e-67	C4	Igll1
2.05649e-70	1.01891	0.801	0.488	6.16946e-67	C4	Dmbt1
3.47655e-68	0.552185	0.34	0.157	1.04297e-64	C4	Emx2
2.25838e-67	0.390817	0.653	0.295	6.77513e-64	C4	Has3
1.20603e-64	0.771086	0.775	0.459	3.61808e-61	C4	Cpa1
6.28193e-62	1.37122	0.473	0.24	1.88458e-58	C4	Rcvrn
5.4707e-61	1.05115	0.742	0.435	1.64121e-57	C4	Cel
3.36024e-59	0.49391	0.661	0.292	1.00807e-55	C4	Xcl1
2.9351e-57	0.375435	0.351	0.165	8.80531e-54	C4	Cpne9
2.93385e-56	0.398193	0.394	0.217	8.80154e-53	C4	Ecrg4
6.28327e-54	1.99788	0.452	0.23	1.88498e-50	C4	Nox1
4.53082e-52	0.334063	0.525	0.272	1.35925e-48	C4	Lhfpl3
9.90438e-51	0.994182	0.637	0.331	2.97132e-47	C4	4930548H24Rik
1.33035e-50	0.254101	0.272	0.196	3.99105e-47	C4	Icam4
9.20785e-48	0.884119	0.396	0.243	2.76236e-44	C4	Kcnc1
1.0269e-46	0.530711	0.101	0.128	3.08069e-43	C4	Rho
9.71241e-46	0.796418	0.763	0.48	2.91372e-42	C4	Nupr1
3.80166e-45	0.476601	0.468	0.305	1.1405e-41	C4	Mis18bp1
6.74629e-43	0.343237	0.455	0.232	2.02389e-39	C4	Knl1
1.34286e-40	0.5731	0.667	0.453	4.02858e-37	C4	Pnlip
9.41909e-40	0.445202	0.288	0.17	2.82573e-36	C4	Thrsp
3.81639e-39	2.01896	0.426	0.259	1.14492e-35	C4	C1ql3
3.37215e-37	0.399542	0.368	0.218	1.01164e-33	C4	Trbv16
9.37019e-37	0.825973	0.384	0.239	2.81106e-33	C4	Traj31
7.74505e-36	0.541992	0.483	0.28	2.32351e-32	C4	Reg4
7.08164e-35	1.33152	0.373	0.17	2.12449e-31	C4	Lrrc6
1.64796e-34	0.581216	0.745	0.546	4.94387e-31	C4	Clu
3.96086e-34	0.939983	0.11	0.155	1.18826e-30	C4	Opcml
1.028e-29	0.70585	0.22	0.282	3.08399e-26	C4	Lypd1
2.13341e-26	1.21909	0.379	0.211	6.40023e-23	C4	Gypa
4.94441e-26	0.426655	0.152	0.194	1.48332e-22	C4	Mylk3
1.71472e-24	0.356887	0.642	0.446	5.14415e-21	C4	Ctrl
1.98115e-24	0.897093	0.431	0.24	5.94344e-21	C4	Gjb6
2.8206e-24	0.530589	0.346	0.21	8.4618e-21	C4	Sema5b
6.1905e-22	0.589826	0.168	0.195	1.85715e-18	C4	Asgr2
1.78194e-20	1.61461	0.398	0.215	5.34581e-17	C4	Tlr11
2.86925e-19	0.370435	0.176	0.155	8.60774e-16	C4	Ankrd55
6.42474e-19	0.287858	0.511	0.335	1.92742e-15	C4	Defa24
3.83728e-18	0.606812	0.157	0.218	1.15118e-14	C4	Sun3
1.55162e-16	0.687776	0.321	0.179	4.65486e-13	C4	Plaat5
3.99804e-15	0.927188	0.592	0.458	1.19941e-11	C4	Gp2
7.79089e-15	0.289085	0.71	0.567	2.33727e-11	C4	Reg3a
3.42917e-14	0.573715	0.246	0.279	1.02875e-10	C4	Ankrd2
8.1581e-13	0.295845	0.277	0.164	2.44743e-09	C4	Cyp2c55
1.0293e-12	1.05732	0.187	0.192	3.08791e-09	C4	Kcnk13
1.38851e-12	0.573356	0.412	0.276	4.16554e-09	C4	Iglc2
8.33485e-12	0.618366	0.115	0.198	2.50045e-08	C4	Tnfsf14
1.46086e-10	0.758803	0.175	0.385	4.38258e-07	C4	Add3
1.76948e-10	0.463796	0.494	0.311	5.30843e-07	C4	Il9r
1.36003e-09	0.564155	0.199	0.125	4.08008e-06	C4	Trat1
1.02725e-08	0.477686	0.159	0.146	3.08174e-05	C4	Ppp1r16b
4.43964e-08	0.806124	0.23	0.203	0.000133189	C4	Ppef2

## Sheet: markers_filter_cluster_C5
p_val	avg_log2FC	pct.1	pct.2	p_val_adj	cluster	gene
3.15959e-287	2.82716	0.868	0.283	9.47877e-284	C5	Igfbp7
1.20474e-284	4.59985	0.868	0.26	3.61423e-281	C5	Thbs1
6.92467e-281	4.85034	0.864	0.198	2.0774e-277	C5	Il6
1.54921e-237	5.0547	0.8	0.269	4.64762e-234	C5	Tm4sf1
2.03102e-237	3.64832	0.801	0.263	6.09307e-234	C5	Mgp
3.20412e-226	5.02757	0.775	0.228	9.61237e-223	C5	Ccn2
7.22274e-226	4.42532	0.762	0.224	2.16682e-222	C5	Nr4a1
4.70926e-222	3.75137	0.793	0.25	1.41278e-218	C5	Cxcl14
2.92842e-219	4.81522	0.801	0.315	8.78526e-216	C5	Tgm2
6.29828e-219	4.65098	0.788	0.243	1.88948e-215	C5	Ccn1
1.54771e-216	5.5275	0.741	0.192	4.64314e-213	C5	Gm13889
6.0452e-213	3.91676	0.767	0.225	1.81356e-209	C5	Serpine1
6.38177e-213	4.64572	0.74	0.15	1.91453e-209	C5	Has1
2.11662e-210	5.44011	0.754	0.212	6.34987e-207	C5	Tagln
9.02657e-210	4.69485	0.777	0.295	2.70797e-206	C5	Bgn
1.86388e-209	3.73445	0.794	0.3	5.59164e-206	C5	Lcn2
2.069e-209	4.87092	0.783	0.239	6.20701e-206	C5	Il33
1.15819e-206	4.18139	0.748	0.181	3.47456e-203	C5	Il11
2.56634e-204	5.10355	0.745	0.242	7.69902e-201	C5	Mmp3
4.93419e-203	2.50843	0.802	0.288	1.48026e-199	C5	Fth1
4.05767e-199	5.56148	0.745	0.245	1.2173e-195	C5	Lrrc32
6.58343e-196	3.42223	0.782	0.25	1.97503e-192	C5	Cxcl5
2.20424e-192	4.83008	0.731	0.265	6.61272e-189	C5	Igfbp4
2.12334e-188	3.17108	0.785	0.326	6.37002e-185	C5	Anxa2
6.9556e-187	5.38385	0.734	0.18	2.08668e-183	C5	C7
7.31852e-177	4.44908	0.756	0.311	2.19555e-173	C5	Flna
2.40628e-175	4.57267	0.771	0.335	7.21884e-172	C5	Col4a2
1.05623e-173	1.42679	0.765	0.28	3.16868e-170	C5	S100a6
1.72021e-173	3.27161	0.751	0.285	5.16064e-170	C5	Vim
2.10288e-173	4.03241	0.702	0.147	6.30864e-170	C5	Nr4a3
1.36003e-169	4.94441	0.706	0.257	4.0801e-166	C5	Serpina3n
5.10911e-169	4.62333	0.68	0.172	1.53273e-165	C5	Ngf
6.19616e-169	4.1286	0.733	0.273	1.85885e-165	C5	Thbd
5.96388e-168	3.7022	0.782	0.341	1.78916e-164	C5	Pakap.1
5.29312e-165	3.96306	0.733	0.288	1.58794e-161	C5	Cnn2
2.9284e-164	5.29441	0.695	0.198	8.7852e-161	C5	Lbp
7.7356e-163	2.01343	0.763	0.307	2.32068e-159	C5	C3
1.48781e-162	4.93675	0.693	0.234	4.46344e-159	C5	Des
2.64583e-162	3.89623	0.651	0.14	7.93748e-159	C5	Ptgs2
1.23089e-160	2.81707	0.749	0.317	3.69267e-157	C5	Sparc
1.37338e-159	4.99616	0.676	0.173	4.12014e-156	C5	Acta2
1.11788e-158	2.02904	0.677	0.205	3.35363e-155	C5	Il1b
9.98637e-158	4.20137	0.705	0.192	2.99591e-154	C5	Lif
3.61051e-157	3.22937	0.686	0.172	1.08315e-153	C5	Ehd3
8.12328e-154	0.507618	0.76	0.289	2.43698e-150	C5	Actb
1.44453e-152	2.47816	0.731	0.292	4.33358e-149	C5	Col3a1
4.56611e-151	3.60688	0.71	0.267	1.36983e-147	C5	Apod
1.17313e-150	4.55471	0.715	0.231	3.5194e-147	C5	Alpl
2.02733e-150	3.0326	0.758	0.339	6.082e-147	C5	Fosl2
9.30774e-149	3.93158	0.679	0.196	2.79232e-145	C5	Tnfaip6
3.61392e-148	3.48391	0.73	0.308	1.08418e-144	C5	Cd44
4.36823e-148	3.32215	0.718	0.316	1.31047e-144	C5	Ahnak
2.7585e-146	3.99511	0.715	0.315	8.27549e-143	C5	Eng
3.33383e-146	2.51959	0.634	0.122	1.00015e-142	C5	Itgb7
1.40177e-145	3.6708	0.566	0.107	4.20531e-142	C5	Olr1
1.733e-145	4.19291	0.74	0.335	5.199e-142	C5	Col4a1
4.82101e-145	4.68389	0.716	0.314	1.4463e-141	C5	Tinagl1
2.64322e-144	5.25812	0.701	0.288	7.92966e-141	C5	Trf
4.22316e-144	0.36112	0.737	0.286	1.26695e-140	C5	Tmsb4x
6.96267e-144	2.4687	0.714	0.31	2.0888e-140	C5	Msn
1.58438e-143	4.66398	0.714	0.315	4.75314e-140	C5	Epas1
6.09015e-143	4.74461	0.708	0.293	1.82704e-139	C5	Crispld2
2.36225e-140	1.1024	0.718	0.303	7.08676e-137	C5	Gpx3
7.00994e-140	5.88231	0.678	0.264	2.10298e-136	C5	Tpm2
2.47421e-139	4.37629	0.694	0.275	7.42262e-136	C5	C4b
2.51965e-138	1.58952	0.712	0.308	7.55894e-135	C5	Serpinh1
9.98332e-136	1.0894	0.707	0.303	2.995e-132	C5	Cd74
6.09091e-135	3.47939	0.724	0.339	1.82727e-131	C5	Gsn
1.57632e-134	3.81808	0.702	0.336	4.72896e-131	C5	Anxa3
3.31966e-132	2.88509	0.738	0.337	9.95898e-129	C5	Errfi1
1.41629e-131	3.83612	0.693	0.324	4.24888e-128	C5	Aqp1
3.90303e-131	0.989929	0.71	0.328	1.17091e-127	C5	Slc25a4
4.19446e-130	3.00062	0.679	0.287	1.25834e-126	C5	Glipr2
1.1889e-129	4.2806	0.636	0.14	3.56671e-126	C5	Selp
2.42373e-129	3.33276	0.669	0.253	7.2712e-126	C5	Plaur
5.6736e-129	4.19529	0.679	0.321	1.70208e-125	C5	St3gal4
1.09743e-126	2.70605	0.658	0.178	3.29228e-123	C5	Cxcl1
1.25959e-126	2.21986	0.698	0.292	3.77877e-123	C5	Gcnt2
2.52113e-126	3.26638	0.663	0.228	7.5634e-123	C5	Gfpt2
3.6588e-126	4.17875	0.697	0.286	1.09764e-122	C5	Igfbp5
1.11387e-125	2.67691	0.638	0.199	3.34162e-122	C5	Pde4b
1.21597e-125	4.0816	0.669	0.207	3.64792e-122	C5	Tnc
4.93206e-125	4.39319	0.652	0.139	1.47962e-121	C5	Pi15
1.87961e-124	4.02151	0.702	0.323	5.63884e-121	C5	Ccl11
4.01294e-124	2.78355	0.706	0.325	1.20388e-120	C5	Timp3
1.18404e-123	4.01254	0.696	0.331	3.55213e-120	C5	Cp
1.82498e-123	3.5689	0.623	0.156	5.47494e-120	C5	Ch25h
4.03701e-123	2.99398	0.631	0.128	1.2111e-119	C5	Tspan8
1.03982e-122	1.84032	0.673	0.266	3.11947e-119	C5	S100a9
3.6677e-122	2.87576	0.731	0.381	1.10031e-118	C5	Fgl2
1.05821e-119	3.8567	0.669	0.274	3.17464e-116	C5	Ecscr
1.07346e-119	2.63931	0.704	0.355	3.22038e-116	C5	Cebpb
1.09043e-119	2.17679	0.682	0.269	3.27129e-116	C5	S100a8
8.00305e-119	2.44666	0.554	0.177	2.40092e-115	C5	Nxf2
5.43089e-117	4.68503	0.684	0.271	1.62927e-113	C5	Lhfp
2.94524e-116	3.79923	0.629	0.263	8.83573e-113	C5	Mmp7
3.14082e-116	4.1268	0.649	0.236	9.42247e-113	C5	Slco2a1
3.32052e-116	4.43363	0.608	0.147	9.96157e-113	C5	Dio2
1.843e-115	5.29772	0.65	0.285	5.529e-112	C5	Bcam
5.05611e-115	2.9627	0.667	0.234	1.51683e-111	C5	Adamts4
5.58002e-114	1.27133	0.759	0.402	1.67401e-110	C5	Lrg1
4.56856e-113	5.19257	0.534	0.126	1.37057e-109	C5	Myl9
4.79518e-113	1.676	0.727	0.36	1.43855e-109	C5	App
1.14327e-110	0.597639	0.694	0.339	3.42982e-107	C5	Hsp90b1
2.96076e-110	3.27504	0.678	0.306	8.88228e-107	C5	Fstl1
8.68197e-110	3.4369	0.618	0.19	2.60459e-106	C5	Penk
2.95994e-108	5.3788	0.607	0.213	8.87981e-105	C5	Eln
5.54173e-108	2.12314	0.643	0.286	1.66252e-104	C5	Ifitm1
9.62067e-108	3.50542	0.583	0.241	2.8862e-104	C5	Hp
4.66295e-107	2.61963	0.663	0.315	1.39889e-103	C5	Timp2
8.51681e-107	0.31709	0.705	0.349	2.55504e-103	C5	Gnai2
1.08843e-106	1.82077	0.612	0.269	3.2653e-103	C5	Ptx3
4.00632e-106	4.05503	0.666	0.306	1.2019e-102	C5	Cdh5
1.01173e-105	2.53806	0.667	0.316	3.03519e-102	C5	H2-Aa
1.27121e-105	4.58511	0.64	0.273	3.81364e-102	C5	Sod3
1.46063e-105	3.39422	0.545	0.133	4.38188e-102	C5	Pappa
4.43426e-105	3.68125	0.676	0.354	1.33028e-101	C5	Adamts9
2.22619e-103	4.0588	0.641	0.326	6.67858e-100	C5	Gas6
1.40617e-102	2.00686	0.694	0.358	4.21852e-99	C5	Fxyd5
4.43472e-102	3.18938	0.644	0.281	1.33042e-98	C5	Adgre5
8.15849e-101	3.38963	0.659	0.26	2.44755e-97	C5	Cfh
2.09709e-100	3.94581	0.615	0.224	6.29127e-97	C5	Fzd1
4.77896e-100	3.47829	0.627	0.212	1.43369e-96	C5	Dpysl3
4.97891e-100	3.61782	0.685	0.362	1.49367e-96	C5	Cald1
1.02385e-99	0.367186	0.565	0.188	3.07154e-96	C5	Mtcl1
3.2173e-99	4.98006	0.631	0.235	9.65189e-96	C5	Gdf10
1.22443e-97	3.06051	0.647	0.262	3.67329e-94	C5	Epha2
5.60213e-97	3.8693	0.687	0.379	1.68064e-93	C5	Tns1
6.44447e-97	1.44157	0.702	0.391	1.93334e-93	C5	Mt2
9.71284e-97	2.87977	0.582	0.123	2.91385e-93	C5	Ackr1
2.36732e-96	2.60906	0.62	0.284	7.10196e-93	C5	Tnfaip2
3.01576e-96	3.63045	0.68	0.367	9.04729e-93	C5	Il6st
3.10088e-96	0.288002	0.619	0.279	9.30263e-93	C5	Plac8
5.25342e-96	2.80421	0.609	0.261	1.57603e-92	C5	Timp1
8.05514e-96	3.41678	0.722	0.433	2.41654e-92	C5	Dbi
1.43073e-95	4.10277	0.605	0.28	4.29219e-92	C5	Tmem173
3.27919e-95	0.692077	0.686	0.355	9.83756e-92	C5	Plvap
2.91894e-94	2.44114	0.702	0.397	8.75681e-91	C5	Myh9
4.05049e-94	1.66639	0.621	0.294	1.21515e-90	C5	Crip1
1.37325e-93	1.85475	0.386	0.151	4.11974e-90	C5	Irf4
2.70594e-93	3.52377	0.608	0.262	8.11781e-90	C5	Pmepa1
4.0279e-93	2.63917	0.618	0.296	1.20837e-89	C5	Rgs5
1.144e-92	4.39058	0.553	0.19	3.432e-89	C5	Col18a1
1.35336e-92	4.90842	0.549	0.132	4.06009e-89	C5	Ptn
2.37958e-92	3.39682	0.53	0.106	7.13873e-89	C5	Gem
2.41535e-92	3.86293	0.651	0.324	7.24605e-89	C5	Ccnd1
3.17494e-92	3.41956	0.696	0.396	9.52482e-89	C5	Csrp1
3.4429e-92	3.91997	0.529	0.117	1.03287e-88	C5	Gfra2
4.04103e-91	0.814539	0.625	0.303	1.21231e-87	C5	Srgn
4.6523e-91	1.252	0.625	0.308	1.39569e-87	C5	Coro1a
5.03791e-91	2.54347	0.635	0.308	1.51137e-87	C5	H2-Ab1
6.16276e-91	1.90046	0.505	0.128	1.84883e-87	C5	Cdsn
9.36225e-91	3.96959	0.68	0.324	2.80868e-87	C5	Fblim1
1.35917e-90	3.01945	0.686	0.37	4.0775e-87	C5	Anxa5
8.9729e-90	0.337992	0.676	0.363	2.69187e-86	C5	Rpn1
1.26852e-89	1.37424	0.697	0.378	3.80555e-86	C5	Gpx1
1.32286e-89	4.381	0.55	0.181	3.96859e-86	C5	Hand2
2.25776e-89	4.32551	0.625	0.279	6.77327e-86	C5	Sparcl1
3.09584e-89	3.61817	0.632	0.304	9.28752e-86	C5	Rhoj
3.30874e-89	1.36175	0.696	0.374	9.92622e-86	C5	Tspo
1.32293e-88	1.89105	0.547	0.125	3.96879e-85	C5	Rgs16
2.6601e-88	1.59537	0.632	0.31	7.98029e-85	C5	Atp1b1
3.15148e-88	0.30561	0.505	0.124	9.45445e-85	C5	Prph
8.79889e-88	1.20801	0.673	0.355	2.63967e-84	C5	Lgals1
1.2577e-87	2.19036	0.676	0.364	3.7731e-84	C5	Tnfrsf12a
1.6099e-87	0.948828	0.595	0.283	4.82971e-84	C5	Ptprc
3.11266e-87	2.06671	0.624	0.285	9.33797e-84	C5	Serping1
3.11857e-87	4.08001	0.62	0.281	9.3557e-84	C5	Id3
3.94052e-87	2.31154	0.677	0.364	1.18216e-83	C5	Plpp3
8.11468e-87	0.721418	0.678	0.366	2.43441e-83	C5	Cfl1
8.73212e-87	0.545751	0.61	0.311	2.61964e-83	C5	Plekho2
9.42012e-87	1.06452	0.538	0.214	2.82604e-83	C5	Gpr35
1.33577e-86	1.95582	0.624	0.34	4.00731e-83	C5	Tubb6
4.26734e-86	1.55752	0.566	0.261	1.2802e-82	C5	Csf3r
6.03668e-86	3.1472	0.607	0.236	1.811e-82	C5	Mmp2
7.48222e-86	2.10107	0.644	0.33	2.24466e-82	C5	Xdh
1.05813e-85	2.60844	0.557	0.149	3.1744e-82	C5	Has2
1.82041e-85	1.31567	0.69	0.391	5.46122e-82	C5	Sptbn1
7.96888e-85	3.16421	0.593	0.293	2.39066e-81	C5	Col1a1
8.91019e-85	1.46827	0.629	0.306	2.67306e-81	C5	Krt7
1.06459e-84	2.88586	0.651	0.346	3.19376e-81	C5	Zfp36l2
1.52165e-84	3.03096	0.617	0.3	4.56496e-81	C5	Prrx1
3.98977e-83	2.48693	0.601	0.309	1.19693e-79	C5	Col1a2
4.94036e-83	0.654257	0.583	0.264	1.48211e-79	C5	Il1r1
5.64868e-83	0.590925	0.301	0.132	1.69461e-79	C5	Ankrd55
8.06366e-83	3.0903	0.484	0.158	2.4191e-79	C5	Dmpk
1.14369e-82	2.12386	0.679	0.377	3.43106e-79	C5	Socs3
1.20168e-82	3.39067	0.631	0.333	3.60503e-79	C5	Ugdh
2.36793e-82	4.21874	0.624	0.302	7.10378e-79	C5	Pdlim7
2.95558e-82	0.382658	0.626	0.28	8.86673e-79	C5	Emilin1
4.22457e-82	1.10188	0.104	0.364	1.26737e-78	C5	Tespa1
4.55985e-82	1.81719	0.62	0.291	1.36795e-78	C5	Dusp1
4.59106e-82	5.73957	0.536	0.179	1.37732e-78	C5	Ighj1
3.85894e-81	3.22563	0.62	0.322	1.15768e-77	C5	Col6a2
4.13057e-81	3.38948	0.573	0.151	1.23917e-77	C5	Egr2
5.7154e-81	3.63949	0.627	0.322	1.71462e-77	C5	Fbln2
6.25728e-81	2.76646	0.619	0.328	1.87719e-77	C5	Prss23
9.76027e-81	3.15069	0.533	0.158	2.92808e-77	C5	Ildr2
4.75988e-80	3.71744	0.637	0.35	1.42796e-76	C5	Pcolce
5.33245e-80	3.51311	0.627	0.331	1.59973e-76	C5	Slit3
7.03499e-80	3.59323	0.455	0.159	2.1105e-76	C5	Bub1
8.11632e-80	2.27548	0.583	0.214	2.43489e-76	C5	Fos
9.5206e-80	0.303083	0.367	0.113	2.85618e-76	C5	2310057J18Rik
9.65529e-80	3.7283	0.609	0.311	2.89659e-76	C5	Ehd2
2.14328e-79	1.47325	0.671	0.372	6.42985e-76	C5	Arpc3
2.92463e-79	2.43727	0.571	0.288	8.77389e-76	C5	Lsp1
3.81504e-79	0.994792	0.582	0.296	1.14451e-75	C5	Selplg
4.08987e-79	2.91644	0.669	0.391	1.22696e-75	C5	Sh3bgrl3
1.68409e-78	2.03099	0.602	0.275	5.05226e-75	C5	Aebp1
2.05863e-78	3.39602	0.594	0.152	6.17588e-75	C5	Dio3
2.11593e-78	3.14265	0.663	0.382	6.3478e-75	C5	Kctd10
4.01462e-78	3.78918	0.583	0.267	1.20439e-74	C5	Arl4c
2.0374e-77	1.07553	0.48	0.145	6.1122e-74	C5	4930513O06Rik
4.40847e-77	2.72111	0.603	0.303	1.32254e-73	C5	H2-Eb1
4.16026e-76	2.53862	0.484	0.101	1.24808e-72	C5	Glis1
9.35876e-76	4.16323	0.616	0.312	2.80763e-72	C5	Ltbp4
9.53233e-76	4.13319	0.627	0.324	2.8597e-72	C5	Id1
9.57343e-76	2.78127	0.623	0.342	2.87203e-72	C5	Emp1
9.96096e-76	3.63766	0.545	0.224	2.98829e-72	C5	Cav1
1.21177e-75	2.15719	0.621	0.326	3.63532e-72	C5	Tmem176a
1.39502e-75	3.74774	0.573	0.244	4.18506e-72	C5	Tgfb1i1
1.86588e-75	0.862177	0.575	0.297	5.59763e-72	C5	Pdpn
2.75105e-75	1.0721	0.636	0.35	8.25316e-72	C5	Cebpd
3.02491e-75	4.65711	0.553	0.199	9.07473e-72	C5	Palld
3.53843e-75	3.09552	0.571	0.289	1.06153e-71	C5	Ambp
4.87669e-75	3.29593	0.588	0.299	1.46301e-71	C5	Ehbp1l1
6.04358e-75	3.16552	0.537	0.204	1.81307e-71	C5	Car2
1.64354e-74	1.67741	0.598	0.307	4.93062e-71	C5	S100a10
4.77373e-74	1.47532	0.522	0.241	1.43212e-70	C5	Fgr
3.96595e-73	2.06877	0.631	0.321	1.18978e-69	C5	Egr1
7.33305e-73	3.55652	0.475	0.137	2.19992e-69	C5	Grem2
3.0716e-72	1.82077	0.623	0.32	9.21481e-69	C5	Shank3
9.8809e-72	2.58777	0.477	0.168	2.96427e-68	C5	Ces1f
1.26168e-71	3.13091	0.582	0.289	3.78503e-68	C5	Gngt2
2.4019e-71	1.40907	0.681	0.414	7.20569e-68	C5	Arpc1b
2.72049e-71	2.03601	0.434	0.119	8.16147e-68	C5	Sh2d5
5.87751e-71	0.592666	0.137	0.316	1.76325e-67	C5	Tgm7
2.41132e-70	0.736221	0.693	0.408	7.23395e-67	C5	Atp1a1
3.50568e-70	3.03712	0.605	0.293	1.0517e-66	C5	Pltp
4.63779e-70	2.33987	0.595	0.208	1.39134e-66	C5	G0s2
5.85497e-70	3.01446	0.567	0.176	1.75649e-66	C5	Vcam1
6.39855e-70	3.46582	0.65	0.357	1.91957e-66	C5	Cd14
7.72047e-70	1.62476	0.659	0.363	2.31614e-66	C5	Calr
8.9717e-70	3.43395	0.456	0.16	2.69151e-66	C5	Fgfr2
9.53885e-70	2.95723	0.645	0.338	2.86165e-66	C5	Egfl7
2.65682e-69	3.61389	0.573	0.193	7.97046e-66	C5	Fgf2
3.05576e-69	2.13455	0.533	0.205	9.16729e-66	C5	Fam107b
3.23605e-69	2.25742	0.65	0.387	9.70815e-66	C5	Calu
4.27584e-69	2.90602	0.577	0.268	1.28275e-65	C5	Gng11
4.33931e-69	5.29895	0.475	0.122	1.30179e-65	C5	Cspg4
5.37912e-69	2.08471	0.655	0.364	1.61373e-65	C5	Hspg2
5.47318e-69	3.07137	0.626	0.284	1.64195e-65	C5	Snai1
8.30539e-69	3.28309	0.516	0.224	2.49162e-65	C5	Thy1
8.60919e-69	1.936	0.602	0.315	2.58276e-65	C5	Dcn
1.59755e-68	5.15546	0.566	0.146	4.79266e-65	C5	Mylk
5.6799e-68	3.05511	0.611	0.315	1.70397e-64	C5	Synpo
6.12965e-68	2.68272	0.56	0.227	1.83889e-64	C5	Rbms3
1.14666e-67	3.12469	0.66	0.405	3.43997e-64	C5	Tpm1
1.39074e-67	2.95078	0.594	0.289	4.17223e-64	C5	Rcn3
1.55145e-67	2.55175	0.386	0.127	4.65436e-64	C5	Samd3
1.56409e-67	1.6651	0.612	0.332	4.69228e-64	C5	Oat
3.08998e-67	2.30872	0.643	0.309	9.26993e-64	C5	Cxcl12
3.1543e-67	2.94903	0.473	0.136	9.46289e-64	C5	Fmod
4.06388e-67	0.863819	0.547	0.294	1.21916e-63	C5	Emilin2
4.36423e-67	1.41088	0.481	0.234	1.30927e-63	C5	Cd300a
8.6368e-67	4.47307	0.611	0.257	2.59104e-63	C5	Adamts2
1.16538e-66	1.82159	0.398	0.159	3.49614e-63	C5	Hoxd3
1.49157e-66	1.68477	0.528	0.2	4.47472e-63	C5	Cers1
2.35476e-66	3.30547	0.559	0.251	7.06429e-63	C5	Adgra2
9.24161e-66	2.48251	0.644	0.367	2.77248e-62	C5	Tmem176b
1.04809e-65	1.47216	0.581	0.231	3.14427e-62	C5	Tgm1
1.6539e-65	0.306855	0.548	0.29	4.96169e-62	C5	Spi1
1.96117e-65	2.94781	0.591	0.287	5.8835e-62	C5	Itga5
3.17806e-65	1.04869	0.456	0.191	9.53419e-62	C5	Gm867
4.72576e-65	0.416188	0.495	0.164	1.41773e-61	C5	Clec4e
5.2446e-65	0.395099	0.469	0.213	1.57338e-61	C5	Clec12b
6.33958e-65	2.72942	0.582	0.245	1.90187e-61	C5	Ctla2a
2.19827e-64	2.67717	0.518	0.194	6.59482e-61	C5	Pi16
2.5285e-64	0.881797	0.564	0.219	7.58549e-61	C5	Ifitm6
3.16616e-64	2.62909	0.542	0.169	9.49848e-61	C5	Palmd
3.70047e-64	4.80088	0.562	0.217	1.11014e-60	C5	Lmcd1
1.62924e-63	4.94581	0.579	0.256	4.88771e-60	C5	Ppp1r14a
1.69455e-63	2.3882	0.374	0.151	5.08366e-60	C5	Gal3st2c
2.84458e-63	2.39226	0.681	0.434	8.53373e-60	C5	Tagln2
3.44976e-63	2.4893	0.394	0.135	1.03493e-59	C5	Prg2
6.94854e-63	1.45148	0.644	0.408	2.08456e-59	C5	Tnfrsf1a
7.06883e-63	2.78196	0.576	0.272	2.12065e-59	C5	Igkc
7.29664e-63	1.81562	0.593	0.318	2.18899e-59	C5	Sorbs2
9.36051e-63	1.17751	0.586	0.3	2.80815e-59	C5	Anxa1
1.28519e-62	2.27171	0.534	0.273	3.85557e-59	C5	Rasa3
2.11847e-62	0.863356	0.512	0.189	6.35542e-59	C5	Lpcat2
2.50467e-62	2.44202	0.441	0.112	7.514e-59	C5	Prss12
3.88263e-62	2.48789	0.48	0.126	1.16479e-58	C5	Mustn1
3.96233e-62	1.2088	0.588	0.321	1.1887e-58	C5	Axl
7.61908e-62	1.69353	0.424	0.121	2.28573e-58	C5	Foxd3
8.55734e-62	1.62483	0.512	0.213	2.5672e-58	C5	Cd33
8.88612e-62	4.67844	0.515	0.116	2.66583e-58	C5	Hspb7
1.05304e-61	2.7769	0.495	0.168	3.15911e-58	C5	Sox10
1.12807e-61	1.90668	0.523	0.206	3.38422e-58	C5	Gprc5b
2.37568e-61	4.34313	0.61	0.348	7.12703e-58	C5	Fabp4
5.89627e-61	1.38857	0.608	0.369	1.76888e-57	C5	Slc2a1
1.0973e-60	1.33081	0.644	0.419	3.29189e-57	C5	S100a11
1.4736e-60	1.30573	0.656	0.418	4.4208e-57	C5	Cst3
1.63069e-60	0.674268	0.571	0.275	4.89207e-57	C5	Krt80
1.97797e-60	4.30766	0.518	0.135	5.93391e-57	C5	Cilp
2.87378e-60	2.88367	0.504	0.148	8.62133e-57	C5	Kcnj10
6.2403e-60	0.866943	0.53	0.289	1.87209e-56	C5	S100a4
8.37471e-60	0.65626	0.591	0.322	2.51241e-56	C5	Tuba1a
1.24002e-59	1.19928	0.611	0.338	3.72007e-56	C5	Pim1
1.65803e-59	3.79838	0.498	0.17	4.97408e-56	C5	Lamb2
7.00067e-59	0.361753	0.602	0.355	2.1002e-55	C5	Map7d1
1.10242e-58	0.360481	0.506	0.162	3.30725e-55	C5	Tarm1
1.32725e-58	3.08399	0.522	0.153	3.98174e-55	C5	Sfrp1
1.74898e-58	1.25807	0.111	0.228	5.24694e-55	C5	Greb1l
1.7902e-58	3.08093	0.573	0.297	5.37061e-55	C5	Lamb1
2.44499e-58	2.18744	0.627	0.368	7.33498e-55	C5	Uap1
2.48335e-58	3.89121	0.551	0.319	7.45006e-55	C5	Bicc1
2.9927e-58	3.58315	0.585	0.338	8.9781e-55	C5	Crim1
3.08986e-58	0.438865	0.551	0.298	9.26959e-55	C5	Wfdc17
3.54617e-58	3.73982	0.476	0.138	1.06385e-54	C5	Ly6d
5.74227e-58	2.48121	0.494	0.192	1.72268e-54	C5	Pglyrp1
1.17625e-57	1.16603	0.455	0.147	3.52875e-54	C5	Slc16a3
1.29969e-57	2.96419	0.542	0.216	3.89908e-54	C5	Adamts1
2.3876e-57	1.86259	0.597	0.311	7.16281e-54	C5	Mmp14
2.5105e-57	2.09322	0.494	0.144	7.5315e-54	C5	Egln3
3.34977e-57	1.75964	0.655	0.388	1.00493e-53	C5	Ier3
4.18854e-57	2.16248	0.47	0.162	1.25656e-53	C5	Cadm3
4.93875e-57	0.835388	0.485	0.281	1.48162e-53	C5	Cybb
6.45485e-57	2.11298	0.507	0.21	1.93645e-53	C5	Ackr3
6.79725e-57	3.35955	0.556	0.238	2.03918e-53	C5	Serpinf1
9.81517e-57	1.88701	0.534	0.264	2.94455e-53	C5	Rarres2
1.30699e-56	1.55535	0.61	0.373	3.92096e-53	C5	Sh3bgrl
1.49902e-56	1.85309	0.339	0.111	4.49706e-53	C5	Nsg2
1.68563e-56	2.73093	0.477	0.184	5.05689e-53	C5	Trdj2
2.74529e-56	3.11429	0.588	0.36	8.23586e-53	C5	Bcr
2.83288e-56	0.715311	0.408	0.144	8.49863e-53	C5	Aatk
3.01295e-56	1.87032	0.405	0.14	9.03886e-53	C5	Olfr558
4.74633e-56	3.35578	0.603	0.307	1.4239e-52	C5	Cavin3
4.89743e-56	3.66395	0.603	0.317	1.46923e-52	C5	Hsd11b1
7.15995e-56	2.47807	0.567	0.323	2.14798e-52	C5	Efemp2
1.01263e-55	0.586096	0.487	0.173	3.0379e-52	C5	Acod1
1.27278e-55	1.75887	0.103	0.206	3.81835e-52	C5	Cldnd2
1.43699e-55	0.94505	0.429	0.127	4.31096e-52	C5	Fosb
1.61552e-55	2.3259	0.493	0.169	4.84657e-52	C5	Cd209b
2.17247e-55	1.201	0.574	0.344	6.5174e-52	C5	Psmb8
2.60573e-55	2.16378	0.676	0.431	7.81718e-52	C5	Hnrnpab
3.36168e-55	2.31691	0.545	0.288	1.0085e-51	C5	Stk17b
4.86309e-55	1.81148	0.591	0.303	1.45893e-51	C5	Col5a2
7.40077e-55	0.893591	0.623	0.375	2.22023e-51	C5	Pkm
1.0216e-54	3.51655	0.477	0.142	3.06479e-51	C5	Sncg
1.13481e-54	2.14633	0.407	0.122	3.40444e-51	C5	Onecut2
1.31265e-54	0.467814	0.571	0.245	3.93794e-51	C5	Il1r2
1.31656e-54	2.27181	0.472	0.153	3.94968e-51	C5	Clec2i
1.3881e-54	1.94071	0.626	0.362	4.16431e-51	C5	Tln1
1.70017e-54	1.52361	0.389	0.172	5.10051e-51	C5	Akr1c18
1.82683e-54	0.28644	0.374	0.159	5.48049e-51	C5	F10
2.77156e-54	1.5582	0.412	0.153	8.31468e-51	C5	Wnt6
2.9639e-54	1.48866	0.52	0.267	8.89169e-51	C5	Tppp3
3.70218e-54	1.1592	0.636	0.396	1.11066e-50	C5	Mcl1
4.94277e-54	1.50871	0.632	0.403	1.48283e-50	C5	Arhgdia
5.37698e-54	1.62878	0.541	0.334	1.61309e-50	C5	Celf2
6.72372e-54	1.80358	0.521	0.22	2.01712e-50	C5	Sell
1.72681e-53	0.632035	0.408	0.146	5.18044e-50	C5	Hoxa7
3.46653e-53	1.7143	0.548	0.31	1.03996e-49	C5	Ifngr1
3.7913e-53	2.16118	0.51	0.273	1.13739e-49	C5	Gsap
3.89407e-53	2.54672	0.384	0.122	1.16822e-49	C5	Tspan18
4.07532e-53	1.02898	0.354	0.148	1.2226e-49	C5	Zfp354c
4.28099e-53	0.647371	0.644	0.398	1.2843e-49	C5	Pfn1
8.25002e-53	0.686987	0.405	0.137	2.47501e-49	C5	Prr18
8.69333e-53	3.29203	0.484	0.121	2.608e-49	C5	Fbln1
8.70323e-53	0.992162	0.356	0.135	2.61097e-49	C5	E130116L18Rik
1.03422e-52	2.48998	0.395	0.119	3.10266e-49	C5	Acta1
1.05492e-52	1.75949	0.591	0.352	3.16475e-49	C5	Mgst1
1.50506e-52	1.72966	0.47	0.175	4.51519e-49	C5	Thbs2
2.19783e-52	0.989382	0.558	0.322	6.59348e-49	C5	Cfb
3.61904e-52	1.22633	0.663	0.425	1.08571e-48	C5	Hnrnpa2b1
3.94249e-52	0.946643	0.554	0.315	1.18275e-48	C5	Sh3pxd2b
4.05351e-52	3.34155	0.479	0.111	1.21605e-48	C5	Ltbp2
4.8661e-52	1.39913	0.44	0.177	1.45983e-48	C5	Pygl
9.2222e-52	0.553139	0.556	0.334	2.76666e-48	C5	Ppp1r18
1.0022e-51	3.67345	0.453	0.123	3.0066e-48	C5	Tacstd2
1.0536e-51	1.78779	0.504	0.23	3.1608e-48	C5	Bin2
1.10123e-51	0.551768	0.394	0.12	3.3037e-48	C5	Satb1
2.59155e-51	1.13724	0.468	0.241	7.77464e-48	C5	Fgd3
2.64607e-51	2.25854	0.574	0.333	7.93822e-48	C5	Cavin1
2.68229e-51	0.326717	0.576	0.306	8.04687e-48	C5	Tm4sf4
3.10305e-51	1.78643	0.487	0.251	9.30916e-48	C5	Cd300lf
3.52568e-51	3.53947	0.479	0.173	1.0577e-47	C5	Gja4
3.9756e-51	1.60828	0.466	0.177	1.19268e-47	C5	Cd101
4.15229e-51	3.46008	0.346	0.101	1.24569e-47	C5	Mylk2
5.44972e-51	3.51133	0.479	0.131	1.63492e-47	C5	Mal
3.87195e-50	1.97049	0.425	0.136	1.16159e-46	C5	H2-DMb2
4.68596e-50	1.64218	0.584	0.346	1.40579e-46	C5	Adam15
6.02462e-50	2.46301	0.602	0.386	1.80739e-46	C5	Spp1
6.49937e-50	0.501485	0.488	0.296	1.94981e-46	C5	Pld4
6.93076e-50	2.43504	0.582	0.332	2.07923e-46	C5	Loxl1
9.1275e-50	1.53293	0.568	0.348	2.73825e-46	C5	Camkk2
1.55822e-49	0.25744	0.504	0.253	4.67467e-46	C5	Vstm5
2.27971e-49	3.61505	0.459	0.164	6.83912e-46	C5	Kcne3
2.64094e-49	2.72057	0.419	0.173	7.92283e-46	C5	Arl14
3.40113e-49	0.762552	0.569	0.281	1.02034e-45	C5	Prnp
3.58113e-49	2.89467	0.501	0.183	1.07434e-45	C5	S100a14
4.38236e-49	1.30974	0.454	0.195	1.31471e-45	C5	Mcemp1
4.78909e-49	2.28287	0.459	0.14	1.43673e-45	C5	Cxcl13
6.53348e-49	2.84143	0.59	0.315	1.96004e-45	C5	Nid1
8.7919e-49	2.73938	0.449	0.154	2.63757e-45	C5	Ptgir
1.06999e-48	2.95663	0.467	0.144	3.20996e-45	C5	Jchain
1.22999e-48	3.36769	0.453	0.151	3.68997e-45	C5	Abi3bp
1.42662e-48	1.19972	0.612	0.383	4.27985e-45	C5	Macf1
1.44293e-48	3.54585	0.558	0.28	4.32878e-45	C5	Pecam1
1.61457e-48	2.0054	0.573	0.327	4.84372e-45	C5	Gja1
2.1233e-48	3.00922	0.498	0.117	6.36991e-45	C5	Col12a1
2.22673e-48	1.23983	0.602	0.379	6.68018e-45	C5	Fbxl5
2.51633e-48	2.50921	0.459	0.151	7.54899e-45	C5	Dclk1
2.73856e-48	1.1392	0.484	0.282	8.21568e-45	C5	Hcls1
3.53104e-48	1.6727	0.647	0.435	1.05931e-44	C5	Pabpc1
3.7407e-48	1.25381	0.644	0.431	1.12221e-44	C5	Junb
4.30461e-48	0.585365	0.493	0.276	1.29138e-44	C5	Gpsm3
7.51826e-48	3.00973	0.591	0.351	2.25548e-44	C5	Svep1
7.76262e-48	0.878938	0.557	0.314	2.32879e-44	C5	Cd34
8.09577e-48	3.80227	0.559	0.338	2.42873e-44	C5	Col6a3
1.58136e-47	2.59795	0.447	0.167	4.74409e-44	C5	Tubb2b
4.58634e-47	0.520196	0.614	0.393	1.3759e-43	C5	Picalm
6.651e-47	0.760122	0.375	0.191	1.9953e-43	C5	Tssk6
8.04666e-47	2.47536	0.52	0.263	2.414e-43	C5	Adgrf5
9.01937e-47	1.57011	0.591	0.333	2.70581e-43	C5	Esam
1.10379e-46	3.72725	0.472	0.146	3.31137e-43	C5	Lgi4
1.20774e-46	3.69483	0.486	0.161	3.62322e-43	C5	Angpt2
1.44093e-46	0.614559	0.616	0.396	4.32278e-43	C5	Efhd2
1.47942e-46	0.581804	0.513	0.254	4.43825e-43	C5	Plek
1.76717e-46	2.70055	0.602	0.4	5.30152e-43	C5	Lpp
2.00999e-46	0.494943	0.603	0.386	6.02998e-43	C5	Erh
2.19404e-46	0.771858	0.426	0.213	6.58213e-43	C5	Sash3
2.7693e-46	1.4253	0.624	0.414	8.30791e-43	C5	Nedd4
3.90842e-46	2.48649	0.463	0.143	1.17253e-42	C5	BC035044
3.99107e-46	2.7941	0.442	0.169	1.19732e-42	C5	Runx3
6.38855e-46	0.753772	0.629	0.412	1.91656e-42	C5	Atp5e
7.07096e-46	1.7455	0.393	0.143	2.12129e-42	C5	Olfr1033
9.12981e-46	1.59528	0.629	0.423	2.73894e-42	C5	Bhlhe40
1.06594e-45	4.04499	0.449	0.23	3.19781e-42	C5	Hhex
1.12901e-45	3.17572	0.499	0.176	3.38704e-42	C5	Rasl11a
1.20522e-45	2.24893	0.375	0.12	3.61565e-42	C5	Gli1
1.5381e-45	0.992297	0.131	0.322	4.61429e-42	C5	Gpr55
1.67093e-45	3.77696	0.462	0.145	5.01279e-42	C5	Slc22a3
2.90989e-45	4.13094	0.464	0.198	8.72966e-42	C5	Fgfr3
3.07797e-45	4.66514	0.498	0.153	9.23391e-42	C5	F2r
3.35743e-45	4.9611	0.485	0.145	1.00723e-41	C5	Itga7
3.60381e-45	2.48148	0.452	0.16	1.08114e-41	C5	Hspa1l
4.01835e-45	0.777015	0.614	0.389	1.2055e-41	C5	Rbms1
5.85585e-45	1.47689	0.471	0.18	1.75676e-41	C5	Cd209a
6.61914e-45	2.73992	0.432	0.105	1.98574e-41	C5	Adamtsl2
8.4882e-45	4.14474	0.425	0.108	2.54646e-41	C5	Pln
1.48528e-44	2.32861	0.558	0.31	4.45585e-41	C5	Fscn1
1.79229e-44	2.69109	0.392	0.149	5.37688e-41	C5	Orm1
2.63178e-44	1.828	0.416	0.125	7.89533e-41	C5	Atp1b2
4.12792e-44	0.518489	0.391	0.142	1.23838e-40	C5	Zfp462
4.20323e-44	1.02949	0.558	0.374	1.26097e-40	C5	Ctsh
4.24749e-44	3.16152	0.477	0.226	1.27425e-40	C5	Ighm
4.28877e-44	3.95702	0.477	0.263	1.28663e-40	C5	Scd1
6.00433e-44	3.20333	0.581	0.339	1.8013e-40	C5	Smoc2
6.65615e-44	1.56525	0.461	0.19	1.99684e-40	C5	Myoz1
7.23905e-44	1.21951	0.423	0.14	2.17171e-40	C5	Gjb3
8.89128e-44	2.68631	0.453	0.119	2.66739e-40	C5	Sema3a
1.23556e-43	1.07856	0.598	0.4	3.70669e-40	C5	Wdr1
1.27158e-43	1.98104	0.533	0.243	3.81474e-40	C5	Hbegf
1.41468e-43	1.98411	0.306	0.14	4.24405e-40	C5	Ugt1a5
1.71048e-43	1.44481	0.421	0.236	5.13145e-40	C5	Syk
3.58154e-43	0.502195	0.592	0.376	1.07446e-39	C5	Tmed9
4.61499e-43	2.01113	0.363	0.136	1.3845e-39	C5	Htr7
5.05104e-43	0.752535	0.512	0.28	1.51531e-39	C5	Fmnl1
9.87396e-43	3.4283	0.601	0.386	2.96219e-39	C5	Mfge8
9.98249e-43	0.627057	0.307	0.163	2.99475e-39	C5	Bco2
1.05988e-42	2.90594	0.452	0.176	3.17963e-39	C5	Crabp1
1.07842e-42	2.9517	0.496	0.238	3.23525e-39	C5	Itgal
1.95215e-42	2.37577	0.632	0.426	5.85644e-39	C5	Sdc4
2.88469e-42	0.944059	0.632	0.418	8.65407e-39	C5	Sem1
3.12404e-42	2.2542	0.541	0.352	9.37213e-39	C5	Klf2
3.25668e-42	4.20153	0.438	0.101	9.77004e-39	C5	Jph2
3.32485e-42	1.32381	0.539	0.233	9.97454e-39	C5	Gpr20
3.94062e-42	0.83608	0.504	0.279	1.18219e-38	C5	Ccl8
7.27494e-42	0.327285	0.443	0.166	2.18248e-38	C5	Cdh3
1.15674e-41	1.14014	0.524	0.308	3.47022e-38	C5	Fes
1.19308e-41	1.05309	0.585	0.377	3.57924e-38	C5	Pdia4
1.65552e-41	1.39293	0.405	0.166	4.96655e-38	C5	Cd209e
1.73735e-41	3.16045	0.113	0.105	5.21205e-38	C5	Cyp2e1
1.74736e-41	2.09671	0.55	0.359	5.24207e-38	C5	Ckap4
2.25025e-41	1.9476	0.505	0.302	6.75074e-38	C5	Heg1
2.49953e-41	2.19105	0.529	0.259	7.49858e-38	C5	Nnmt
2.74109e-41	0.560292	0.16	0.259	8.22328e-38	C5	Rtl3
3.84658e-41	2.5536	0.525	0.245	1.15397e-37	C5	Pmp22
3.93838e-41	4.20237	0.512	0.231	1.18151e-37	C5	Cygb
4.29648e-41	1.51546	0.443	0.203	1.28894e-37	C5	Sulf1
4.92572e-41	1.97191	0.399	0.163	1.47772e-37	C5	Jam2
5.77854e-41	0.310748	0.525	0.326	1.73356e-37	C5	2310022B05Rik
5.93727e-41	0.899371	0.538	0.316	1.78118e-37	C5	Emp3
6.07776e-41	1.89568	0.406	0.176	1.82333e-37	C5	Col4a4
7.20326e-41	3.49136	0.579	0.333	2.16098e-37	C5	Dpt
7.6039e-41	0.454696	0.328	0.172	2.28117e-37	C5	Zfp605
1.23204e-40	0.526415	0.597	0.397	3.69613e-37	C5	Selenow
1.34067e-40	2.6236	0.503	0.273	4.02201e-37	C5	Prelp
2.01413e-40	1.16811	0.142	0.242	6.04239e-37	C5	Gypa
2.53331e-40	3.64486	0.452	0.148	7.59993e-37	C5	Fbn2
4.45982e-40	0.824598	0.444	0.15	1.33795e-36	C5	Traf3ip3
5.31689e-40	0.979947	0.612	0.401	1.59507e-36	C5	Irf2bp2
5.67602e-40	1.99906	0.45	0.205	1.70281e-36	C5	Trpv2
5.75166e-40	3.89685	0.368	0.135	1.7255e-36	C5	Pzp
5.93515e-40	0.973492	0.533	0.311	1.78054e-36	C5	Frmd4a
7.56563e-40	1.06224	0.351	0.142	2.26969e-36	C5	Spsb4
7.97857e-40	0.301299	0.602	0.399	2.39357e-36	C5	Prrc2a
8.15201e-40	1.57434	0.419	0.133	2.4456e-36	C5	Sorcs2
1.06662e-39	3.45455	0.426	0.139	3.19986e-36	C5	Atp1a2
1.13806e-39	0.929237	0.377	0.143	3.41417e-36	C5	Gm2115
1.16356e-39	2.62871	0.593	0.351	3.49069e-36	C5	Wwtr1
1.16962e-39	2.52974	0.54	0.283	3.50885e-36	C5	Tnxb
1.66537e-39	0.289905	0.322	0.182	4.9961e-36	C5	Slc30a8
2.17487e-39	2.19123	0.563	0.342	6.52462e-36	C5	Slc43a3
2.9575e-39	4.62395	0.409	0.109	8.8725e-36	C5	Trarg1
3.369e-39	3.94268	0.497	0.26	1.0107e-35	C5	Smtn
4.11417e-39	1.38456	0.443	0.141	1.23425e-35	C5	Star
4.37289e-39	0.355003	0.532	0.296	1.31187e-35	C5	Gas7
5.05877e-39	2.27118	0.443	0.157	1.51763e-35	C5	Antxr1
6.09215e-39	1.36628	0.497	0.263	1.82764e-35	C5	Ivl
6.51496e-39	1.23906	0.602	0.393	1.95449e-35	C5	Gls
6.53581e-39	0.534401	0.418	0.228	1.96074e-35	C5	Scg2
1.16573e-38	1.75017	0.46	0.174	3.49719e-35	C5	H2-Q10
1.19696e-38	0.718265	0.408	0.173	3.59088e-35	C5	Pkd1
1.32767e-38	3.15373	0.472	0.202	3.983e-35	C5	Kank1
1.50174e-38	2.2089	0.606	0.396	4.50523e-35	C5	Fam129b
1.76864e-38	0.962799	0.458	0.204	5.30591e-35	C5	Lix1l
2.02651e-38	1.66281	0.615	0.415	6.07954e-35	C5	Tkt
2.08839e-38	3.12858	0.453	0.161	6.26517e-35	C5	Lox
2.73397e-38	3.31203	0.433	0.158	8.20192e-35	C5	Nkd1
3.10747e-38	2.48263	0.446	0.146	9.3224e-35	C5	Il2ra
4.79269e-38	0.97543	0.331	0.123	1.43781e-34	C5	Asb4
4.8951e-38	0.648832	0.595	0.379	1.46853e-34	C5	Dusp3
5.97574e-38	1.25536	0.574	0.384	1.79272e-34	C5	Amotl2
6.5335e-38	0.995635	0.44	0.287	1.96005e-34	C5	Irf5
7.27527e-38	0.575161	0.531	0.315	2.18258e-34	C5	Fbn1
8.38953e-38	4.4426	0.501	0.22	2.51686e-34	C5	Synm
9.44329e-38	1.42598	0.51	0.291	2.83299e-34	C5	Olfm1
2.01628e-37	1.17406	0.608	0.421	6.04884e-34	C5	Nfe2l2
2.05507e-37	1.79507	0.492	0.243	6.16521e-34	C5	Abi3
2.14129e-37	1.77115	0.606	0.382	6.42386e-34	C5	S100a1
2.27647e-37	0.797544	0.482	0.2	6.82942e-34	C5	Mefv
2.65475e-37	0.776949	0.513	0.316	7.96424e-34	C5	Ins1
2.77624e-37	0.499872	0.485	0.3	8.32871e-34	C5	Chga
3.18047e-37	1.70718	0.472	0.208	9.54141e-34	C5	Tlx1
3.21476e-37	3.01546	0.451	0.166	9.64429e-34	C5	Tmem45b
4.44769e-37	0.785522	0.453	0.243	1.33431e-33	C5	Vsir
7.36825e-37	1.02204	0.55	0.346	2.21048e-33	C5	Tubb2a
1.55669e-36	0.561764	0.579	0.392	4.67007e-33	C5	Tsc22d3
1.64444e-36	2.62913	0.55	0.361	4.93333e-33	C5	Kifc3
2.52086e-36	2.94965	0.393	0.106	7.56257e-33	C5	Akap6
8.64063e-36	2.54045	0.496	0.264	2.59219e-32	C5	Lgalsl
9.3757e-36	0.890886	0.515	0.339	2.81271e-32	C5	Jdp2
9.99069e-36	0.489888	0.601	0.402	2.99721e-32	C5	Calm2
1.20115e-35	1.72534	0.503	0.254	3.60344e-32	C5	Nfkbie
1.25625e-35	2.12276	0.515	0.23	3.76876e-32	C5	Icam1
2.22629e-35	1.69932	0.401	0.22	6.67887e-32	C5	Klrc1
3.42249e-35	1.48546	0.435	0.234	1.02675e-31	C5	Ikzf1
4.53226e-35	3.00997	0.469	0.23	1.35968e-31	C5	Traj16
4.80179e-35	1.05182	0.49	0.234	1.44054e-31	C5	Bmyc
5.37822e-35	0.584356	0.478	0.258	1.61347e-31	C5	Phf11d
5.78902e-35	2.42888	0.455	0.122	1.73671e-31	C5	Serpina3m
1.09279e-34	2.39937	0.409	0.126	3.27838e-31	C5	Tcf21
1.11053e-34	1.12339	0.468	0.26	3.33158e-31	C5	Nid2
1.18204e-34	3.47817	0.382	0.12	3.54611e-31	C5	Col16a1
2.29334e-34	2.25489	0.516	0.319	6.88003e-31	C5	Tgfbr3
3.5672e-34	1.70057	0.346	0.148	1.07016e-30	C5	I830077J02Rik
3.56812e-34	3.92103	0.397	0.103	1.07044e-30	C5	Adcy5
5.05923e-34	1.64469	0.477	0.242	1.51777e-30	C5	Slc4a3
5.82243e-34	0.991972	0.556	0.364	1.74673e-30	C5	Ehd4
6.0373e-34	0.515988	0.593	0.406	1.81119e-30	C5	Akr1a1
6.31944e-34	2.43251	0.523	0.372	1.89583e-30	C5	Abcc1
6.46245e-34	3.21324	0.525	0.249	1.93873e-30	C5	Ankrd1
6.69211e-34	0.58403	0.142	0.285	2.00763e-30	C5	Hamp
7.893e-34	0.784625	0.547	0.368	2.3679e-30	C5	B4galt5
8.92194e-34	1.22863	0.617	0.429	2.67658e-30	C5	Ptpn12
9.60043e-34	0.374071	0.609	0.418	2.88013e-30	C5	H2-D1
1.22552e-33	2.53341	0.4	0.187	3.67655e-30	C5	Sla
1.25135e-33	0.989835	0.139	0.29	3.75405e-30	C5	Tctex1d4
1.71079e-33	1.74699	0.498	0.298	5.13237e-30	C5	Evl
1.80171e-33	1.00003	0.624	0.437	5.40512e-30	C5	Zyx
2.30227e-33	1.68337	0.58	0.373	6.9068e-30	C5	Comt
2.84587e-33	1.34271	0.559	0.378	8.5376e-30	C5	Cbfa2t3
2.93544e-33	1.72518	0.479	0.274	8.80631e-30	C5	Prex1
3.73456e-33	1.51421	0.537	0.327	1.12037e-29	C5	Inhbb
3.75034e-33	0.918862	0.218	0.32	1.1251e-29	C5	Pianp
3.99934e-33	0.680885	0.645	0.472	1.1998e-29	C5	Ptms
4.15347e-33	1.71991	0.311	0.128	1.24604e-29	C5	Mrgprf
4.47394e-33	1.23051	0.403	0.176	1.34218e-29	C5	Abcg3
5.54336e-33	0.404847	0.609	0.42	1.66301e-29	C5	Hspd1
7.43944e-33	2.68926	0.461	0.239	2.23183e-29	C5	Plet1
1.04474e-32	2.56308	0.504	0.272	3.13422e-29	C5	Fmo2
1.4142e-32	0.607582	0.531	0.347	4.24259e-29	C5	Cd93
1.61404e-32	4.02292	0.44	0.206	4.84211e-29	C5	Wfdc2
2.07817e-32	3.18163	0.441	0.142	6.23452e-29	C5	Kcnj8
2.19361e-32	3.81643	0.452	0.147	6.58082e-29	C5	Gja5
2.78014e-32	1.00309	0.442	0.196	8.34043e-29	C5	Fga
2.79526e-32	1.80406	0.44	0.159	8.38577e-29	C5	Egr3
2.91912e-32	1.46431	0.407	0.191	8.75737e-29	C5	Tifab
3.23675e-32	4.28619	0.377	0.137	9.71026e-29	C5	Cfd
3.51372e-32	1.83806	0.434	0.133	1.05412e-28	C5	Ahsg
3.60964e-32	1.33506	0.531	0.35	1.08289e-28	C5	Galnt11
4.91397e-32	1.8201	0.169	0.151	1.47419e-28	C5	Tmem132c
5.45081e-32	1.23661	0.565	0.386	1.63524e-28	C5	Tgfb1
6.29882e-32	0.743398	0.454	0.26	1.88965e-28	C5	Samd9l
1.02394e-31	0.494827	0.275	0.138	3.07182e-28	C5	A530032D15Rik
1.70596e-31	1.22094	0.484	0.222	5.11788e-28	C5	Grk5
2.10419e-31	0.927584	0.412	0.253	6.31258e-28	C5	March1
2.27409e-31	0.729691	0.555	0.388	6.82227e-28	C5	Nfkbiz
2.70199e-31	1.24255	0.436	0.293	8.10598e-28	C5	Fam111a
3.64593e-31	1.68631	0.205	0.304	1.09378e-27	C5	Iqgap3
4.74989e-31	2.61142	0.456	0.194	1.42497e-27	C5	Pxdn
7.29631e-31	0.271633	0.481	0.311	2.18889e-27	C5	Notch2
7.4672e-31	2.41077	0.427	0.228	2.24016e-27	C5	Kcnc1
9.38036e-31	0.50265	0.581	0.386	2.81411e-27	C5	Rab5c
1.04387e-30	2.57088	0.428	0.138	3.13162e-27	C5	Traf1
1.20186e-30	3.14758	0.56	0.395	3.60559e-27	C5	Nbl1
1.36052e-30	0.906946	0.313	0.169	4.08156e-27	C5	Il1f9
1.67386e-30	0.526229	0.401	0.174	5.02157e-27	C5	Mpdz
1.83167e-30	0.568352	0.49	0.317	5.495e-27	C5	Gcg
2.02476e-30	2.56708	0.529	0.308	6.07429e-27	C5	Il1rn
2.13844e-30	0.89181	0.336	0.173	6.41533e-27	C5	Dnah17
2.64358e-30	0.569403	0.334	0.121	7.93075e-27	C5	Csf2rb
2.90383e-30	3.62756	0.424	0.157	8.7115e-27	C5	Synpo2
3.59153e-30	3.44298	0.381	0.147	1.07746e-26	C5	Hist1h3b
4.14235e-30	1.81892	0.408	0.163	1.24271e-26	C5	Rab44
4.49597e-30	1.09227	0.602	0.44	1.34879e-26	C5	Hnrnpa0
4.87182e-30	1.59748	0.426	0.192	1.46155e-26	C5	Plat
5.77861e-30	0.34009	0.384	0.202	1.73358e-26	C5	Scg3
9.54291e-30	0.620385	0.524	0.333	2.86287e-26	C5	Rab12
9.69748e-30	1.61644	0.502	0.259	2.90924e-26	C5	Dbn1
1.0459e-29	1.14572	0.565	0.391	3.1377e-26	C5	Qk
1.08917e-29	1.15012	0.481	0.308	3.26752e-26	C5	Cd163
1.13961e-29	1.24014	0.598	0.419	3.41883e-26	C5	Sept2
1.46502e-29	1.71609	0.382	0.139	4.39507e-26	C5	Csf2
1.56851e-29	1.67308	0.405	0.191	4.70554e-26	C5	Cd209f
1.61137e-29	3.4542	0.433	0.199	4.83411e-26	C5	Htra3
2.38024e-29	1.69309	0.342	0.102	7.14072e-26	C5	Spn
2.48081e-29	0.959766	0.385	0.182	7.44242e-26	C5	Padi4
3.78301e-29	0.730254	0.381	0.151	1.1349e-25	C5	Pilrb2
4.26719e-29	1.94578	0.42	0.191	1.28016e-25	C5	Il10ra
4.48396e-29	2.82861	0.363	0.107	1.34519e-25	C5	Postn
5.03118e-29	1.15388	0.541	0.263	1.50935e-25	C5	Fst
6.4332e-29	3.70516	0.397	0.11	1.92996e-25	C5	Pcp4l1
7.19369e-29	0.456908	0.577	0.412	2.15811e-25	C5	Ubr4
8.63855e-29	4.78344	0.511	0.272	2.59157e-25	C5	Tgfb3
8.85354e-29	1.51449	0.469	0.292	2.65606e-25	C5	Fli1
1.11434e-28	1.25502	0.449	0.283	3.34303e-25	C5	Rab32
1.13473e-28	2.19988	0.571	0.404	3.4042e-25	C5	Ezr
1.19801e-28	0.50946	0.53	0.326	3.59404e-25	C5	Bcl3
1.45176e-28	3.48152	0.528	0.321	4.35529e-25	C5	Col6a1
1.48792e-28	1.48166	0.429	0.226	4.46375e-25	C5	Tm6sf1
1.86448e-28	0.488615	0.503	0.335	5.59343e-25	C5	Iapp
2.8452e-28	1.46837	0.59	0.426	8.5356e-25	C5	Sept9
3.08535e-28	3.04172	0.409	0.165	9.25605e-25	C5	Sema3g
3.25179e-28	1.55834	0.54	0.377	9.75538e-25	C5	Map4
4.73144e-28	0.591096	0.247	0.148	1.41943e-24	C5	Fam131b
5.78413e-28	3.4096	0.407	0.172	1.73524e-24	C5	S1pr3
9.1626e-28	2.68348	0.438	0.206	2.74878e-24	C5	Hist1h2bj
1.07563e-27	1.04403	0.569	0.387	3.2269e-24	C5	Csk
1.24468e-27	1.13105	0.236	0.136	3.73405e-24	C5	Mdga1
1.4434e-27	0.435466	0.562	0.393	4.33019e-24	C5	Ifitm2
1.50377e-27	3.18363	0.545	0.309	4.51132e-24	C5	Col5a1
1.63384e-27	1.60285	0.383	0.129	4.90152e-24	C5	Hist1h2bk
1.68913e-27	1.01109	0.614	0.46	5.0674e-24	C5	Sfpq
2.08151e-27	2.78115	0.428	0.168	6.24452e-24	C5	Ltb
2.32737e-27	2.26601	0.338	0.145	6.98212e-24	C5	Fgf13
2.40729e-27	2.52008	0.451	0.13	7.22188e-24	C5	Bdnf
2.61014e-27	0.521718	0.156	0.211	7.83041e-24	C5	Icam4
5.47196e-27	0.807004	0.614	0.441	1.64159e-23	C5	Eif4g2
5.52626e-27	1.88268	0.551	0.381	1.65788e-23	C5	Mbnl1
5.8152e-27	2.2237	0.453	0.226	1.74456e-23	C5	Vegfd
6.21813e-27	1.12928	0.496	0.276	1.86544e-23	C5	Hba-a2
6.61461e-27	0.552146	0.586	0.419	1.98438e-23	C5	Tapbp
7.5427e-27	2.03929	0.122	0.276	2.26281e-23	C5	Lrr1
9.22734e-27	2.24199	0.301	0.155	2.7682e-23	C5	Adam19
1.21709e-26	0.58762	0.416	0.287	3.65128e-23	C5	Gsdmd
1.49008e-26	1.59005	0.14	0.159	4.47024e-23	C5	Hmmr
1.5675e-26	2.87093	0.468	0.105	4.70249e-23	C5	Thbs4
1.65925e-26	0.489401	0.44	0.311	4.97774e-23	C5	Ifi205
2.81755e-26	2.85798	0.547	0.364	8.45265e-23	C5	Cd36
2.9424e-26	3.51398	0.426	0.171	8.82719e-23	C5	Btla
3.50259e-26	1.90111	0.546	0.399	1.05078e-22	C5	Procr
4.37849e-26	0.467396	0.585	0.404	1.31355e-22	C5	Lrpap1
4.66125e-26	3.89468	0.397	0.128	1.39837e-22	C5	Asb2
5.34141e-26	0.392864	0.455	0.279	1.60242e-22	C5	Dock2
6.51385e-26	1.87823	0.324	0.131	1.95416e-22	C5	Tnfrsf25
8.05125e-26	2.23148	0.456	0.239	2.41537e-22	C5	Xcr1
9.4459e-26	2.17785	0.323	0.103	2.83377e-22	C5	Prss30
1.09539e-25	3.27196	0.35	0.123	3.28618e-22	C5	Traj25
1.25704e-25	1.70008	0.531	0.331	3.77111e-22	C5	Epb41l2
1.57237e-25	2.74902	0.407	0.123	4.71711e-22	C5	Serpina3g
1.65254e-25	1.1912	0.184	0.246	4.95761e-22	C5	Tnfrsf13c
1.71063e-25	1.31165	0.359	0.19	5.1319e-22	C5	Icosl
1.77154e-25	1.39906	0.59	0.442	5.31463e-22	C5	Cd47
1.97119e-25	2.28939	0.148	0.258	5.91356e-22	C5	Fam83d
2.07979e-25	0.71396	0.168	0.209	6.23938e-22	C5	Zfp995
2.5591e-25	2.38616	0.397	0.23	7.67731e-22	C5	Rgcc
2.74904e-25	1.62571	0.148	0.211	8.24713e-22	C5	Gdf6
2.82448e-25	0.547894	0.579	0.414	8.47345e-22	C5	Klf6
2.87602e-25	3.09402	0.376	0.124	8.62805e-22	C5	Aoc3
3.63392e-25	0.965973	0.124	0.265	1.09018e-21	C5	Frmpd3
4.10098e-25	2.43239	0.421	0.155	1.23029e-21	C5	Sftpd
4.55041e-25	0.616228	0.431	0.238	1.36512e-21	C5	Tnfrsf1b
4.59384e-25	1.40888	0.529	0.362	1.37815e-21	C5	Tgfbr2
6.1359e-25	3.17989	0.478	0.245	1.84077e-21	C5	Rem1
6.14876e-25	2.01244	0.494	0.284	1.84463e-21	C5	Myof
6.90685e-25	0.966095	0.381	0.221	2.07206e-21	C5	St3gal5
7.03804e-25	0.629222	0.365	0.181	2.11141e-21	C5	Stab2
1.36841e-24	1.70931	0.432	0.199	4.10524e-21	C5	Npl
1.40972e-24	2.50784	0.583	0.433	4.22916e-21	C5	Anxa4
1.51681e-24	2.71765	0.473	0.236	4.55042e-21	C5	Gimap6
1.7248e-24	2.23753	0.366	0.158	5.1744e-21	C5	Gpr171
1.72499e-24	2.48769	0.554	0.378	5.17496e-21	C5	Ace
1.92753e-24	1.36192	0.549	0.349	5.78259e-21	C5	Plpp1
1.96829e-24	2.28152	0.499	0.334	5.90487e-21	C5	Cxcl16
2.39287e-24	1.41756	0.417	0.212	7.17861e-21	C5	Rasa4
2.51098e-24	3.51351	0.407	0.166	7.53293e-21	C5	Fbln5
2.5506e-24	2.43166	0.168	0.372	7.6518e-21	C5	Btnl6
2.70007e-24	0.709594	0.556	0.381	8.10022e-21	C5	Hsd17b12
3.04663e-24	1.99204	0.469	0.237	9.13989e-21	C5	Lama4
3.09227e-24	2.32976	0.39	0.199	9.2768e-21	C5	Dock10
3.2109e-24	2.98015	0.418	0.154	9.63271e-21	C5	Plin4
3.67728e-24	2.82561	0.362	0.155	1.10318e-20	C5	Itgb3
3.91018e-24	2.7963	0.398	0.179	1.17305e-20	C5	Col14a1
4.1116e-24	4.07268	0.371	0.14	1.23348e-20	C5	Angpt4
4.239e-24	1.51444	0.33	0.168	1.2717e-20	C5	Gm266
4.35898e-24	2.96989	0.416	0.236	1.30769e-20	C5	Traj23
4.5389e-24	2.82418	0.379	0.149	1.36167e-20	C5	Mfng
4.94454e-24	1.08058	0.468	0.311	1.48336e-20	C5	Naaa
5.10354e-24	0.551778	0.614	0.46	1.53106e-20	C5	Ly6e
5.2693e-24	2.52868	0.48	0.29	1.58079e-20	C5	Fcgrt
5.92318e-24	1.13477	0.427	0.216	1.77695e-20	C5	Wfdc21
6.2506e-24	1.9652	0.359	0.153	1.87518e-20	C5	Lsmem2
6.65302e-24	1.44876	0.131	0.2	1.99591e-20	C5	Catip
8.05966e-24	0.506791	0.325	0.126	2.4179e-20	C5	Adamts3
9.08571e-24	1.8133	0.46	0.289	2.72571e-20	C5	Zswim6
9.27202e-24	2.40093	0.431	0.182	2.78161e-20	C5	Ism1
1.04171e-23	1.3763	0.454	0.244	3.12514e-20	C5	Steap4
1.13782e-23	0.678217	0.153	0.317	3.41345e-20	C5	Klk10
1.75633e-23	2.16398	0.523	0.273	5.269e-20	C5	Cyp1b1
1.75971e-23	4.2773	0.431	0.21	5.27913e-20	C5	Mmrn2
2.10495e-23	1.80993	0.305	0.184	6.31484e-20	C5	Igfn1
2.10696e-23	0.75091	0.38	0.225	6.32089e-20	C5	Cd300lb
2.74202e-23	1.50989	0.446	0.316	8.22605e-20	C5	Lfng
3.08377e-23	0.61324	0.466	0.282	9.25131e-20	C5	Cpne2
3.21953e-23	0.43383	0.324	0.124	9.65859e-20	C5	Sall4
3.37586e-23	1.72938	0.395	0.222	1.01276e-19	C5	Spta1
3.39704e-23	4.77943	0.405	0.127	1.01911e-19	C5	Pde3a
3.66102e-23	0.588899	0.354	0.179	1.09831e-19	C5	Trpm2
3.70158e-23	0.672112	0.336	0.148	1.11047e-19	C5	Fcrlb
3.89547e-23	1.35499	0.539	0.365	1.16864e-19	C5	Aldh1a1
4.75566e-23	3.45002	0.299	0.105	1.4267e-19	C5	Ccdc3
4.884e-23	1.10761	0.367	0.178	1.4652e-19	C5	Ccdc88b
6.64809e-23	0.412386	0.565	0.401	1.99443e-19	C5	Cap1
7.15209e-23	0.675843	0.555	0.413	2.14563e-19	C5	Bptf
7.20801e-23	1.06161	0.583	0.433	2.1624e-19	C5	Snrnp70
8.38925e-23	0.640621	0.626	0.472	2.51678e-19	C5	Nudc
8.76951e-23	0.839257	0.478	0.303	2.63085e-19	C5	Hbb-bs
1.18435e-22	1.07865	0.367	0.187	3.55304e-19	C5	Adgre4
1.20512e-22	1.29101	0.53	0.321	3.61535e-19	C5	Pdgfra
1.29999e-22	2.99948	0.428	0.165	3.89996e-19	C5	Ciita
1.31434e-22	1.93144	0.379	0.178	3.94303e-19	C5	Cxcr4
1.33737e-22	2.27275	0.342	0.201	4.0121e-19	C5	Prrg3
1.4192e-22	1.58929	0.409	0.26	4.25761e-19	C5	Pip4k2a
1.41935e-22	1.29235	0.397	0.261	4.25805e-19	C5	H2-DMa
1.79763e-22	2.59787	0.476	0.226	5.3929e-19	C5	H2-Q6
1.91686e-22	0.545328	0.51	0.38	5.75057e-19	C5	Crlf2
2.11646e-22	1.91645	0.377	0.175	6.34937e-19	C5	Ggt5
2.37087e-22	1.47678	0.357	0.181	7.11262e-19	C5	Il16
3.07464e-22	2.33597	0.385	0.226	9.22393e-19	C5	H2-DMb1
3.43349e-22	2.00629	0.515	0.335	1.03005e-18	C5	Parp3
4.35864e-22	2.07049	0.423	0.18	1.30759e-18	C5	Cdh11
4.67002e-22	2.68372	0.462	0.198	1.40101e-18	C5	Mcam
4.68548e-22	1.03622	0.351	0.178	1.40564e-18	C5	Sema3e
5.52869e-22	1.84815	0.498	0.302	1.65861e-18	C5	Mmp19
7.2954e-22	0.420835	0.531	0.403	2.18862e-18	C5	Supt6
7.83458e-22	0.659489	0.602	0.463	2.35037e-18	C5	Jund
7.89759e-22	1.38572	0.255	0.333	2.36928e-18	C5	Gm10521
7.95783e-22	2.19547	0.384	0.131	2.38735e-18	C5	Mmp17
8.28548e-22	0.493629	0.307	0.159	2.48564e-18	C5	Aim2
9.73396e-22	0.773128	0.597	0.442	2.92019e-18	C5	H3f3b
1.09315e-21	0.904766	0.494	0.348	3.27944e-18	C5	Ppp1r12b
1.14559e-21	2.34503	0.19	0.252	3.43678e-18	C5	Ccn4
1.4355e-21	0.508525	0.476	0.323	4.30651e-18	C5	Acaca
1.6573e-21	2.95707	0.522	0.294	4.97191e-18	C5	Col15a1
1.8277e-21	1.87072	0.437	0.273	5.4831e-18	C5	Arhgap45
1.85223e-21	1.18511	0.522	0.392	5.5567e-18	C5	Ier5
1.88283e-21	3.07065	0.467	0.263	5.64848e-18	C5	Cpxm1
1.89686e-21	0.340908	0.34	0.194	5.69058e-18	C5	Hoxc4
1.99664e-21	0.409144	0.402	0.16	5.98993e-18	C5	Gsdme
2.14041e-21	1.61473	0.447	0.257	6.42123e-18	C5	Akna
2.1928e-21	3.09862	0.372	0.183	6.57839e-18	C5	Phkg1
2.21654e-21	0.879639	0.349	0.195	6.64961e-18	C5	Snx20
2.38683e-21	0.653505	0.392	0.116	7.16048e-18	C5	Strip2
2.58452e-21	0.54543	0.435	0.275	7.75355e-18	C5	Ttr
2.69603e-21	3.63861	0.363	0.11	8.08808e-18	C5	Npy1r
3.70472e-21	0.532103	0.464	0.335	1.11142e-17	C5	Efemp1
4.87222e-21	1.07839	0.336	0.159	1.46167e-17	C5	Xlr4a
8.10138e-21	1.20903	0.366	0.128	2.43041e-17	C5	Hist1h1b
9.17091e-21	3.45556	0.454	0.194	2.75127e-17	C5	Tnfsf15
1.08428e-20	1.81231	0.519	0.311	3.25285e-17	C5	Cyyr1
1.28424e-20	1.89484	0.307	0.162	3.85272e-17	C5	Mroh2a
1.31676e-20	0.696183	0.564	0.408	3.95028e-17	C5	Crebzf
1.47706e-20	2.94959	0.268	0.112	4.43117e-17	C5	Ucp3
1.4828e-20	0.315386	0.487	0.31	4.4484e-17	C5	Rgs2
2.13713e-20	1.14408	0.582	0.425	6.4114e-17	C5	Tns3
2.27292e-20	0.643815	0.593	0.432	6.81877e-17	C5	Ddx17
2.30853e-20	3.76226	0.456	0.17	6.92558e-17	C5	Foxc2
2.36308e-20	0.252487	0.364	0.212	7.08924e-17	C5	Ckb
3.01311e-20	2.89075	0.399	0.133	9.03933e-17	C5	Inmt
3.01668e-20	0.925847	0.556	0.403	9.05004e-17	C5	Hnrnpf
3.16547e-20	2.7114	0.377	0.147	9.49641e-17	C5	Exoc3l4
4.34971e-20	0.414761	0.558	0.425	1.30491e-16	C5	Ccnl1
6.03236e-20	1.98402	0.165	0.24	1.80971e-16	C5	Colec11
6.29044e-20	2.0467	0.42	0.169	1.88713e-16	C5	Itga9
6.89349e-20	0.613416	0.41	0.14	2.06805e-16	C5	Parp8
7.64265e-20	1.29428	0.486	0.309	2.29279e-16	C5	Dpep1
8.45072e-20	1.36224	0.216	0.336	2.53521e-16	C5	Cd19
1.06499e-19	1.98034	0.489	0.292	3.19498e-16	C5	Clec3b
1.1174e-19	0.729867	0.359	0.227	3.35219e-16	C5	Tnfaip8l2
1.24076e-19	0.660193	0.486	0.338	3.72229e-16	C5	Abr
1.71377e-19	3.26775	0.462	0.19	5.14132e-16	C5	Cd200
1.74555e-19	1.77183	0.211	0.254	5.23666e-16	C5	Apol11b
1.91988e-19	1.19394	0.384	0.17	5.75964e-16	C5	Parvg
1.96699e-19	2.69907	0.372	0.17	5.90096e-16	C5	Dgat2
2.37264e-19	1.78491	0.314	0.112	7.11791e-16	C5	Dpp6
2.54006e-19	2.45253	0.156	0.277	7.62017e-16	C5	Trhde
2.97973e-19	0.875359	0.35	0.231	8.9392e-16	C5	Ccdc190
3.36711e-19	2.08695	0.534	0.376	1.01013e-15	C5	Sh3bp5
3.54541e-19	0.299821	0.452	0.248	1.06362e-15	C5	Pfn2
3.69921e-19	2.39462	0.409	0.181	1.10976e-15	C5	Ccl5
3.80708e-19	1.19801	0.505	0.314	1.14213e-15	C5	Lrp1
4.15606e-19	1.72586	0.346	0.138	1.24682e-15	C5	Col4a6
4.69362e-19	1.61153	0.375	0.15	1.40809e-15	C5	Sfrp5
5.27505e-19	0.48019	0.35	0.119	1.58252e-15	C5	Ndrg4
5.7096e-19	2.32556	0.35	0.191	1.71288e-15	C5	Tmtc1
6.10809e-19	0.586817	0.344	0.161	1.83243e-15	C5	Siglece
7.93382e-19	0.552891	0.403	0.306	2.38015e-15	C5	Cmtm3
8.10742e-19	1.52076	0.407	0.216	2.43223e-15	C5	Trem3
9.16874e-19	2.00418	0.385	0.175	2.75062e-15	C5	Clec1b
9.93001e-19	0.37952	0.332	0.142	2.979e-15	C5	Gap43
1.05951e-18	0.377719	0.322	0.141	3.17854e-15	C5	Armc2
1.09528e-18	0.824874	0.141	0.228	3.28584e-15	C5	Elane
1.27402e-18	1.99858	0.191	0.246	3.82207e-15	C5	Trdj1
1.39466e-18	1.81042	0.334	0.145	4.18399e-15	C5	Wscd2
1.43345e-18	0.86724	0.27	0.148	4.30035e-15	C5	C530008M17Rik
1.49244e-18	0.371286	0.583	0.44	4.47733e-15	C5	Chmp4b
1.60226e-18	0.795566	0.332	0.215	4.80678e-15	C5	Ms4a8a
2.02398e-18	1.18293	0.559	0.428	6.07193e-15	C5	Furin
2.27336e-18	1.14211	0.241	0.117	6.82007e-15	C5	Nlrp10
2.77359e-18	1.37524	0.521	0.318	8.32078e-15	C5	Ptprb
3.12467e-18	3.69442	0.401	0.181	9.37401e-15	C5	Cdo1
3.67436e-18	0.608846	0.243	0.147	1.10231e-14	C5	Gdf3
3.92691e-18	2.15738	0.41	0.235	1.17807e-14	C5	Ctsk
4.07999e-18	1.3922	0.369	0.172	1.224e-14	C5	Hvcn1
5.01583e-18	0.613426	0.58	0.445	1.50475e-14	C5	Leng8
5.91868e-18	1.14772	0.606	0.475	1.77561e-14	C5	Cd81
7.76281e-18	1.81075	0.125	0.13	2.32884e-14	C5	Ankef1
8.41504e-18	2.11518	0.312	0.122	2.52451e-14	C5	Dgkb
8.68842e-18	4.01897	0.418	0.256	2.60653e-14	C5	Tstd1
9.17773e-18	0.367808	0.458	0.331	2.75332e-14	C5	Xaf1
9.71653e-18	1.10751	0.549	0.413	2.91496e-14	C5	Smad3
1.16336e-17	0.58674	0.277	0.315	3.49008e-14	C5	Tnfaip3
1.24746e-17	1.46142	0.346	0.159	3.74239e-14	C5	Pcolce2
1.2688e-17	1.49131	0.285	0.223	3.8064e-14	C5	Tnfrsf13b
1.27814e-17	0.748025	0.559	0.412	3.83441e-14	C5	Arhgef1
1.28189e-17	2.74718	0.492	0.351	3.84568e-14	C5	Tuft1
1.34075e-17	2.5492	0.406	0.201	4.02226e-14	C5	Rbp1
1.41504e-17	2.34854	0.205	0.183	4.24513e-14	C5	Cd4
1.66726e-17	0.971991	0.434	0.302	5.00178e-14	C5	Ptpn6
2.09093e-17	0.633966	0.408	0.235	6.2728e-14	C5	Pik3cd
2.17638e-17	0.388042	0.534	0.396	6.52914e-14	C5	Ncor2
2.31463e-17	2.36572	0.397	0.169	6.94388e-14	C5	Aldh1a3
2.34087e-17	2.6965	0.421	0.161	7.02262e-14	C5	Fhl1
2.45216e-17	2.41034	0.348	0.136	7.35647e-14	C5	Kmo
2.51968e-17	0.858251	0.546	0.423	7.55903e-14	C5	Slc1a5
2.62262e-17	1.30154	0.318	0.141	7.86786e-14	C5	Sult1e1
2.7744e-17	0.844566	0.342	0.138	8.32321e-14	C5	Myo1g
2.82775e-17	2.68706	0.499	0.328	8.48326e-14	C5	Zcchc24
3.09769e-17	5.04534	0.397	0.117	9.29307e-14	C5	Timp4
3.30635e-17	0.444603	0.134	0.179	9.91904e-14	C5	Oit1
3.30754e-17	0.661625	0.101	0.213	9.92263e-14	C5	Gm3336
3.48446e-17	1.81088	0.223	0.223	1.04534e-13	C5	Ccdc42
3.48635e-17	1.03571	0.605	0.498	1.04591e-13	C5	Sdc1
3.68899e-17	0.424604	0.482	0.311	1.1067e-13	C5	Rab8b
3.71811e-17	1.37453	0.38	0.157	1.11543e-13	C5	Tnfsf14
3.81542e-17	0.831041	0.507	0.38	1.14463e-13	C5	Pik3ap1
4.87332e-17	1.29925	0.366	0.153	1.462e-13	C5	Hspb2
5.35707e-17	1.24031	0.407	0.23	1.60712e-13	C5	Tmem182
5.57417e-17	1.41481	0.236	0.22	1.67225e-13	C5	Ska1
5.74912e-17	0.282289	0.534	0.393	1.72474e-13	C5	Cds2
5.94708e-17	2.13705	0.18	0.265	1.78413e-13	C5	Traj39
6.04558e-17	0.457224	0.271	0.211	1.81368e-13	C5	Wasf1
7.12284e-17	0.954497	0.419	0.26	2.13685e-13	C5	Hip1
7.34367e-17	0.352867	0.356	0.229	2.2031e-13	C5	Gpr65
7.36433e-17	0.544996	0.495	0.363	2.2093e-13	C5	Ins2
7.36869e-17	0.409556	0.52	0.378	2.21061e-13	C5	Ostf1
7.62495e-17	0.270708	0.529	0.394	2.28748e-13	C5	Nptn
8.23741e-17	1.44487	0.504	0.337	2.47122e-13	C5	Aldh1a2
8.94213e-17	0.87362	0.324	0.176	2.68264e-13	C5	Rnf144b
9.81941e-17	0.269804	0.368	0.24	2.94582e-13	C5	Cd37
1.08788e-16	1.09527	0.389	0.246	3.26365e-13	C5	Arhgap30
1.12631e-16	1.76699	0.324	0.175	3.37893e-13	C5	Ajap1
1.15144e-16	0.266321	0.574	0.446	3.45431e-13	C5	Ubc
1.29973e-16	0.728638	0.366	0.254	3.8992e-13	C5	Nckap1l
1.34255e-16	0.610327	0.475	0.335	4.02764e-13	C5	B4galt6
2.15257e-16	1.49782	0.415	0.216	6.4577e-13	C5	Gcsam
2.30494e-16	0.7839	0.358	0.141	6.91482e-13	C5	Atp2b4
2.5226e-16	2.71836	0.442	0.286	7.5678e-13	C5	Ccdc80
2.8517e-16	1.02957	0.418	0.261	8.55511e-13	C5	Rcsd1
2.91142e-16	1.49428	0.141	0.177	8.73425e-13	C5	Trbv13-1
3.07558e-16	0.552142	0.381	0.207	9.22673e-13	C5	Samsn1
3.67428e-16	0.716917	0.541	0.403	1.10228e-12	C5	Skil
3.82248e-16	2.6353	0.355	0.151	1.14674e-12	C5	Gnb4
3.8699e-16	2.38807	0.182	0.318	1.16097e-12	C5	A530016L24Rik
3.95853e-16	2.09965	0.403	0.212	1.18756e-12	C5	Palm
4.70017e-16	0.87601	0.403	0.289	1.41005e-12	C5	Rassf4
5.74727e-16	0.871532	0.393	0.188	1.72418e-12	C5	Mmp8
6.21205e-16	0.826599	0.281	0.151	1.86361e-12	C5	Tmem132e
6.2995e-16	2.52313	0.419	0.229	1.88985e-12	C5	Abcd2
6.34451e-16	0.311244	0.401	0.286	1.90335e-12	C5	Ly86
6.67203e-16	1.06371	0.558	0.443	2.00161e-12	C5	H2-K1
7.02044e-16	1.33701	0.421	0.284	2.10613e-12	C5	Cd248
7.42784e-16	0.995202	0.518	0.369	2.22835e-12	C5	H2-T23
7.43814e-16	0.692348	0.349	0.163	2.23144e-12	C5	Ptges
7.95842e-16	3.24423	0.402	0.177	2.38753e-12	C5	Acsbg1
9.39723e-16	2.48246	0.503	0.351	2.81917e-12	C5	C130074G19Rik
9.86753e-16	1.51924	0.459	0.287	2.96026e-12	C5	Cdkn3
1.07836e-15	1.04665	0.194	0.29	3.23509e-12	C5	Pax5
1.08339e-15	2.21845	0.15	0.285	3.25017e-12	C5	Col11a1
1.66766e-15	2.60275	0.293	0.162	5.00299e-12	C5	Traj13
1.8147e-15	1.15812	0.546	0.414	5.44409e-12	C5	Lgals9
1.85072e-15	2.28742	0.468	0.338	5.55215e-12	C5	Lipe
1.92883e-15	3.28261	0.398	0.227	5.78649e-12	C5	Casp12
2.12841e-15	1.08604	0.557	0.421	6.38524e-12	C5	Nfkbia
2.44498e-15	1.13643	0.146	0.333	7.33493e-12	C5	Gm4841
2.4623e-15	0.563652	0.322	0.226	7.38691e-12	C5	Klra2
2.84716e-15	1.79734	0.475	0.315	8.54149e-12	C5	Mxra7
3.42241e-15	0.787471	0.367	0.197	1.02672e-11	C5	Napsa
3.42502e-15	1.07874	0.364	0.285	1.02751e-11	C5	Sp100
3.94244e-15	1.70136	0.212	0.204	1.18273e-11	C5	Gimap7
4.11105e-15	1.19763	0.255	0.232	1.23331e-11	C5	Fcrl5
5.04359e-15	0.639475	0.531	0.403	1.51308e-11	C5	Arl6ip1
5.43598e-15	1.66208	0.513	0.339	1.63079e-11	C5	Add3
5.44192e-15	0.537666	0.293	0.118	1.63258e-11	C5	Prkg2
5.84954e-15	0.45937	0.338	0.205	1.75486e-11	C5	Dpep2
5.97808e-15	0.865891	0.339	0.191	1.79342e-11	C5	Mfap5
7.56699e-15	1.54029	0.2	0.225	2.2701e-11	C5	Nrxn2
7.63115e-15	0.51881	0.553	0.434	2.28935e-11	C5	Pdcd6ip
8.28079e-15	1.66936	0.329	0.177	2.48424e-11	C5	Nusap1
9.10543e-15	3.21297	0.385	0.111	2.73163e-11	C5	Rxrg
9.16635e-15	2.29069	0.368	0.154	2.74991e-11	C5	Ccr7
1.25991e-14	0.774445	0.269	0.126	3.77974e-11	C5	Tnnt1
1.35636e-14	1.85662	0.388	0.264	4.06908e-11	C5	Dcst1
1.48663e-14	1.92934	0.363	0.153	4.45989e-11	C5	H2-Oa
1.52422e-14	0.383594	0.366	0.322	4.57267e-11	C5	Il9r
1.61552e-14	1.07944	0.319	0.142	4.84657e-11	C5	F5
1.69505e-14	0.588776	0.167	0.257	5.08515e-11	C5	Lilra5
1.74342e-14	1.57512	0.142	0.213	5.23026e-11	C5	Ms4a14
1.92754e-14	2.03909	0.506	0.362	5.78262e-11	C5	Hist2h2bb
1.94268e-14	1.82133	0.321	0.182	5.82804e-11	C5	Cpz
1.98455e-14	2.0339	0.469	0.254	5.95366e-11	C5	Eml1
2.12778e-14	1.78839	0.199	0.174	6.38334e-11	C5	Gata3
2.1784e-14	1.90012	0.354	0.269	6.53521e-11	C5	Syngr3
2.70972e-14	2.19116	0.315	0.115	8.12915e-11	C5	Il12b
3.81759e-14	0.267184	0.329	0.156	1.14528e-10	C5	Fgf1
3.87238e-14	0.996555	0.356	0.198	1.16171e-10	C5	Ripor2
4.6784e-14	2.59604	0.359	0.178	1.40352e-10	C5	Ctsw
5.08438e-14	1.63776	0.377	0.221	1.52531e-10	C5	Aqp3
5.84213e-14	3.77221	0.164	0.21	1.75264e-10	C5	Iglc3
6.08161e-14	1.09151	0.311	0.162	1.82448e-10	C5	Cd38
6.66799e-14	1.6197	0.358	0.17	2.0004e-10	C5	Alox5
7.63166e-14	1.03899	0.192	0.182	2.2895e-10	C5	Dkk3
8.40362e-14	1.35639	0.256	0.152	2.52109e-10	C5	Ppp1r36
8.6419e-14	0.272897	0.261	0.168	2.59257e-10	C5	Sstr1
1.06213e-13	0.987022	0.515	0.386	3.18638e-10	C5	Agpat2
1.23516e-13	0.418944	0.495	0.398	3.70548e-10	C5	Gns
1.29336e-13	0.953489	0.224	0.173	3.88009e-10	C5	6030468B19Rik
1.72293e-13	2.5326	0.479	0.232	5.1688e-10	C5	Tmem252
1.80751e-13	2.4717	0.42	0.242	5.42254e-10	C5	Pdgfrb
2.27405e-13	0.84338	0.559	0.424	6.82214e-10	C5	Apobec3
2.42058e-13	0.432977	0.318	0.197	7.26174e-10	C5	AB124611
2.78662e-13	0.587084	0.375	0.266	8.35985e-10	C5	Asz1
3.11089e-13	0.486691	0.554	0.447	9.33266e-10	C5	Txn1
3.24665e-13	3.30989	0.329	0.154	9.73994e-10	C5	Traj44
3.28948e-13	0.25545	0.174	0.176	9.86844e-10	C5	Fgf9
3.70051e-13	1.59397	0.341	0.146	1.11015e-09	C5	Hs3st1
3.92699e-13	1.63049	0.311	0.168	1.1781e-09	C5	Lyve1
4.04987e-13	0.280533	0.418	0.346	1.21496e-09	C5	Rtp4
4.3273e-13	0.590155	0.124	0.144	1.29819e-09	C5	Rab38
4.76611e-13	2.07462	0.319	0.147	1.42983e-09	C5	C1ra
5.0223e-13	1.49723	0.137	0.212	1.50669e-09	C5	Trbv12-2
5.24527e-13	1.60985	0.451	0.307	1.57358e-09	C5	Fez2
6.3868e-13	1.79072	0.371	0.171	1.91604e-09	C5	Cd209d
6.43103e-13	1.95165	0.348	0.163	1.92931e-09	C5	Traj29
6.46552e-13	1.75026	0.21	0.243	1.93966e-09	C5	Chst1
7.8485e-13	2.96159	0.216	0.143	2.35455e-09	C5	Zfp521
7.86185e-13	1.45363	0.368	0.211	2.35855e-09	C5	Ecrg4
7.91913e-13	2.97499	0.367	0.164	2.37574e-09	C5	Rergl
8.03804e-13	0.485695	0.436	0.322	2.41141e-09	C5	Mxd1
9.16469e-13	1.49332	0.301	0.166	2.74941e-09	C5	Galnt16
1.17845e-12	2.81072	0.372	0.147	3.53535e-09	C5	Tmem255b
1.21924e-12	1.3205	0.449	0.305	3.65772e-09	C5	Irf8
1.32342e-12	2.94133	0.368	0.135	3.97025e-09	C5	Ltbp1
1.33654e-12	1.48957	0.33	0.168	4.00962e-09	C5	Fcna
1.39639e-12	1.083	0.463	0.352	4.18916e-09	C5	Arap1
1.50662e-12	1.22132	0.388	0.237	4.51987e-09	C5	Paqr6
1.63607e-12	1.42398	0.424	0.305	4.9082e-09	C5	Spon1
2.16804e-12	3.84235	0.101	0.128	6.50412e-09	C5	Tshr
2.32096e-12	0.442807	0.556	0.452	6.96289e-09	C5	Clic1
2.46649e-12	2.30295	0.169	0.244	7.39947e-09	C5	Myo3b
2.62491e-12	3.06144	0.261	0.102	7.87474e-09	C5	Trgj4
3.33792e-12	0.950842	0.14	0.13	1.00138e-08	C5	Trat1
3.93788e-12	2.32513	0.183	0.307	1.18136e-08	C5	Iglc2
4.0817e-12	1.18135	0.505	0.399	1.22451e-08	C5	Fasn
4.46564e-12	1.33981	0.139	0.171	1.33969e-08	C5	Gabra3
4.77966e-12	1.79269	0.542	0.466	1.4339e-08	C5	Cldn7
5.19209e-12	2.76177	0.323	0.102	1.55763e-08	C5	Comp
5.51939e-12	1.70568	0.325	0.178	1.65582e-08	C5	Aqp5
5.87736e-12	0.902327	0.542	0.453	1.76321e-08	C5	Hnrnpl
5.9565e-12	0.874948	0.133	0.157	1.78695e-08	C5	Ugt1a7c
6.54003e-12	1.32761	0.349	0.22	1.96201e-08	C5	Stk10
6.75639e-12	2.4782	0.375	0.187	2.02692e-08	C5	Plod2
7.11861e-12	0.573401	0.359	0.191	2.13558e-08	C5	Tagap
7.12968e-12	2.52494	0.241	0.245	2.13891e-08	C5	Zap70
7.14078e-12	1.13466	0.456	0.359	2.14223e-08	C5	Blvrb
8.8331e-12	0.878204	0.243	0.151	2.64993e-08	C5	Kctd15
9.02725e-12	0.49899	0.518	0.421	2.70818e-08	C5	Rbm39
9.52934e-12	1.51805	0.434	0.194	2.8588e-08	C5	F830016B08Rik
1.10845e-11	0.359744	0.371	0.215	3.32534e-08	C5	Adamtsl1
1.11932e-11	3.09143	0.193	0.116	3.35795e-08	C5	Rasl11b
1.28799e-11	1.83062	0.104	0.256	3.86396e-08	C5	Adtrp
1.40164e-11	1.92804	0.329	0.113	4.20492e-08	C5	Gsta4
1.5073e-11	0.621856	0.227	0.183	4.52191e-08	C5	Lrrc6
1.58885e-11	1.03635	0.389	0.211	4.76655e-08	C5	Txk
1.62382e-11	2.34925	0.505	0.386	4.87147e-08	C5	Krt20
1.84282e-11	0.579692	0.372	0.239	5.52845e-08	C5	Sh2b2
2.09915e-11	0.766655	0.451	0.298	6.29744e-08	C5	Slc12a7
2.20233e-11	1.31279	0.445	0.313	6.607e-08	C5	Chpt1
2.23362e-11	0.574303	0.318	0.224	6.70085e-08	C5	Il10
2.3222e-11	2.229	0.469	0.335	6.9666e-08	C5	Htra1
2.46085e-11	2.27016	0.332	0.169	7.38254e-08	C5	P2ry10
2.83459e-11	2.55545	0.252	0.345	8.50378e-08	C5	Traj35
3.50453e-11	0.949372	0.419	0.324	1.05136e-07	C5	Tspo2
3.74819e-11	2.45935	0.395	0.167	1.12446e-07	C5	Apcdd1
4.02159e-11	2.19226	0.38	0.217	1.20648e-07	C5	Map1a
4.26552e-11	2.00653	0.183	0.135	1.27966e-07	C5	1110032F04Rik
4.61503e-11	1.43156	0.375	0.206	1.38451e-07	C5	Ccl22
4.88575e-11	0.631636	0.556	0.453	1.46573e-07	C5	Ptbp3
5.42897e-11	2.13439	0.354	0.196	1.62869e-07	C5	Clec10a
5.90937e-11	0.446277	0.498	0.407	1.77281e-07	C5	Ninj1
7.87224e-11	1.24859	0.412	0.235	2.36167e-07	C5	Chst15
8.29054e-11	0.826064	0.355	0.175	2.48716e-07	C5	Gpc6
8.59668e-11	1.52217	0.331	0.196	2.579e-07	C5	Itga4
8.7379e-11	0.81378	0.238	0.171	2.62137e-07	C5	Ano3
8.95714e-11	2.42129	0.331	0.181	2.68714e-07	C5	Pou2af1
9.28798e-11	0.502233	0.559	0.458	2.78639e-07	C5	Mt1
1.00104e-10	1.35427	0.282	0.156	3.00311e-07	C5	Dnajb13
1.19434e-10	1.81351	0.377	0.129	3.58303e-07	C5	Gpr132
1.31805e-10	1.89464	0.369	0.168	3.95416e-07	C5	Prrx2
1.56956e-10	0.357706	0.302	0.178	4.70867e-07	C5	Fpr1
1.62555e-10	1.21306	0.245	0.342	4.87665e-07	C5	Xcl1
1.62758e-10	0.760559	0.476	0.294	4.88273e-07	C5	B3gnt3
1.71049e-10	0.544652	0.34	0.198	5.13147e-07	C5	Dop1b
1.72677e-10	1.39126	0.188	0.252	5.18032e-07	C5	Asmt
1.77359e-10	0.674386	0.179	0.174	5.32078e-07	C5	Emx2
1.77433e-10	0.332	0.298	0.175	5.32298e-07	C5	Phf11b
2.50495e-10	1.34508	0.327	0.169	7.51484e-07	C5	Acr
2.64571e-10	3.08674	0.38	0.221	7.93714e-07	C5	Cd3d
2.82725e-10	2.17765	0.348	0.138	8.48175e-07	C5	Lat
3.54449e-10	1.03151	0.116	0.181	1.06335e-06	C5	Cacng8
3.96907e-10	2.01489	0.342	0.187	1.19072e-06	C5	Myoc
5.44658e-10	1.43429	0.403	0.274	1.63397e-06	C5	Ctse
5.96004e-10	1.85078	0.275	0.261	1.78801e-06	C5	Gkn3
6.10667e-10	1.36877	0.374	0.286	1.832e-06	C5	Plau
6.99273e-10	0.762257	0.125	0.194	2.09782e-06	C5	B3gnt7
7.09354e-10	0.369749	0.285	0.148	2.12806e-06	C5	Ankrd34a
7.17272e-10	0.8197	0.281	0.18	2.15181e-06	C5	Cysltr2
8.09176e-10	0.76951	0.433	0.287	2.42753e-06	C5	P3h1
8.10472e-10	2.48024	0.236	0.197	2.43142e-06	C5	Mybpc2
8.17089e-10	1.33788	0.324	0.204	2.45127e-06	C5	Enpp6
8.20964e-10	0.605803	0.298	0.189	2.46289e-06	C5	Orc1
8.46113e-10	0.878238	0.122	0.177	2.53834e-06	C5	Vit
8.62089e-10	2.56623	0.267	0.134	2.58627e-06	C5	Sh2d2a
9.07813e-10	0.545647	0.473	0.347	2.72344e-06	C5	Flt1
9.1332e-10	0.553341	0.262	0.182	2.73996e-06	C5	Pstpip1
1.27636e-09	1.48807	0.549	0.447	3.82909e-06	C5	Scara3
1.46981e-09	0.310431	0.245	0.115	4.40942e-06	C5	Snca
1.58437e-09	0.791848	0.301	0.163	4.75311e-06	C5	Relt
1.69726e-09	0.558505	0.294	0.179	5.09178e-06	C5	Hcst
1.73747e-09	2.06759	0.261	0.136	5.21242e-06	C5	Fcgbp
2.10615e-09	0.53823	0.525	0.447	6.31845e-06	C5	Flot1
2.32165e-09	1.03493	0.362	0.194	6.96495e-06	C5	Agpat4
2.99718e-09	1.29429	0.338	0.191	8.99155e-06	C5	Cd86
3.2495e-09	2.34293	0.22	0.169	9.7485e-06	C5	Pla2g2e
3.78965e-09	3.47784	0.303	0.127	1.1369e-05	C5	Efhd1
4.13826e-09	1.69715	0.328	0.261	1.24148e-05	C5	Cd48
5.86688e-09	0.747323	0.279	0.145	1.76006e-05	C5	Bcl2a1b
5.97711e-09	1.63307	0.202	0.159	1.79313e-05	C5	Rnase6
6.25759e-09	1.26005	0.339	0.207	1.87728e-05	C5	Ifi203
6.3364e-09	1.70009	0.36	0.184	1.90092e-05	C5	Esr1
6.3416e-09	2.43365	0.334	0.263	1.90248e-05	C5	Pglyrp2
6.98269e-09	1.70212	0.289	0.137	2.09481e-05	C5	C6
7.81523e-09	0.826068	0.472	0.386	2.34457e-05	C5	Car9
8.71118e-09	1.54559	0.227	0.123	2.61335e-05	C5	Csn3
8.75384e-09	1.66605	0.15	0.111	2.62615e-05	C5	Rgs6
8.88973e-09	1.04981	0.197	0.224	2.66692e-05	C5	Sycp3
9.13849e-09	2.4687	0.468	0.408	2.74155e-05	C5	Ehf
1.02144e-08	1.27558	0.311	0.145	3.06432e-05	C5	Lta
1.05017e-08	0.286615	0.166	0.249	3.15052e-05	C5	Agrp
1.13486e-08	0.961904	0.154	0.177	3.40459e-05	C5	Spag16
1.22648e-08	1.93242	0.544	0.455	3.67945e-05	C5	Hspb1
1.29173e-08	1.43035	0.129	0.18	3.87518e-05	C5	Myl1
1.37251e-08	0.917061	0.501	0.421	4.11753e-05	C5	Pnpla2
1.45154e-08	1.25154	0.321	0.181	4.35462e-05	C5	Vwc2
1.51805e-08	0.503987	0.364	0.211	4.55414e-05	C5	Stac2
1.79697e-08	0.29458	0.53	0.425	5.39091e-05	C5	Srsf2
1.83699e-08	1.51158	0.207	0.202	5.51096e-05	C5	Sfrp4
2.13281e-08	1.59557	0.181	0.227	6.39844e-05	C5	C1s2
2.24498e-08	2.12404	0.225	0.193	6.73494e-05	C5	Cdh19
2.60993e-08	1.56389	0.198	0.183	7.8298e-05	C5	Duoxa1
2.83854e-08	1.11713	0.268	0.166	8.51563e-05	C5	Xpnpep2
2.87312e-08	2.54894	0.393	0.163	8.61936e-05	C5	Trdc
3.05703e-08	2.60808	0.31	0.125	9.17108e-05	C5	Tbc1d10c
3.06017e-08	2.45165	0.368	0.211	9.18051e-05	C5	Traj6
3.15912e-08	1.8214	0.428	0.297	9.47736e-05	C5	Cmklr1
3.16637e-08	0.981934	0.202	0.185	9.49912e-05	C5	Cd300e
3.28663e-08	0.443912	0.235	0.164	9.8599e-05	C5	Il18rap
3.52105e-08	1.78968	0.292	0.152	0.000105632	C5	Fndc1
3.70676e-08	0.482956	0.235	0.127	0.000111203	C5	Paqr9
3.75809e-08	2.18771	0.342	0.126	0.000112743	C5	Afp
3.91132e-08	1.53941	0.312	0.115	0.00011734	C5	Kcna6
3.92165e-08	0.411559	0.522	0.438	0.00011765	C5	Scarb2
4.18352e-08	0.367257	0.351	0.412	0.000125506	C5	4930539E08Rik
4.28868e-08	2.42113	0.19	0.134	0.000128661	C5	Tubb1
5.22404e-08	0.510111	0.254	0.203	0.000156721	C5	Trim30c
5.80299e-08	1.93514	0.129	0.141	0.00017409	C5	Timd4
5.87947e-08	2.19017	0.134	0.25	0.000176384	C5	Amhr2
6.2641e-08	1.24624	0.321	0.116	0.000187923	C5	Nfe2
7.02461e-08	1.28133	0.189	0.214	0.000210738	C5	Themis
8.00606e-08	0.882258	0.344	0.216	0.000240182	C5	Cd79a
1.059e-07	1.6716	0.34	0.208	0.000317701	C5	Card9
1.09155e-07	1.12841	0.203	0.184	0.000327466	C5	Actn3
1.14648e-07	0.331395	0.319	0.248	0.000343945	C5	Tnfrsf14
1.15041e-07	2.24614	0.322	0.146	0.000345123	C5	Snx22
1.34848e-07	1.94482	0.362	0.186	0.000404545	C5	Il1rl1
1.46958e-07	1.17519	0.193	0.255	0.000440875	C5	Gzmb
1.53653e-07	2.44789	0.384	0.154	0.000460958	C5	Pdcd1
1.77632e-07	4.2973	0.373	0.134	0.000532897	C5	Rasl12
1.83124e-07	0.303762	0.533	0.468	0.000549373	C5	Serf2
1.9706e-07	1.78212	0.194	0.153	0.000591181	C5	Espl1
2.07677e-07	1.25398	0.21	0.229	0.000623031	C5	Cd2
2.08719e-07	0.626445	0.528	0.436	0.000626156	C5	Luc7l3
2.151e-07	1.4493	0.338	0.159	0.000645301	C5	Mmd
2.75722e-07	1.80664	0.342	0.171	0.000827165	C5	Hr
2.98444e-07	2.53156	0.383	0.174	0.000895331	C5	Ripor3
3.02629e-07	1.93544	0.356	0.199	0.000907887	C5	Ankrd65
3.35256e-07	0.598002	0.141	0.149	0.00100577	C5	Erich4
3.35312e-07	1.99982	0.321	0.137	0.00100594	C5	Kbtbd11
3.52355e-07	0.585547	0.231	0.283	0.00105706	C5	Gpr18
3.72551e-07	0.877777	0.189	0.167	0.00111765	C5	Adam23
4.79869e-07	2.87435	0.263	0.151	0.00143961	C5	Calhm5
5.03975e-07	1.47737	0.198	0.293	0.00151192	C5	Cxcr5
5.0442e-07	1.04938	0.466	0.313	0.00151326	C5	Vgll3
5.29654e-07	0.562339	0.481	0.406	0.00158896	C5	Chd2
5.44038e-07	2.0172	0.323	0.241	0.00163211	C5	Apoh
6.76906e-07	0.819056	0.224	0.326	0.00203072	C5	Hmgb2
6.78533e-07	1.7526	0.284	0.327	0.0020356	C5	C130026I21Rik
7.16464e-07	1.17419	0.128	0.164	0.00214939	C5	Hsd17b14
1.07001e-06	2.15343	0.157	0.112	0.00321002	C5	Gm11627
1.1057e-06	1.29516	0.345	0.185	0.00331709	C5	Il7r
1.10837e-06	2.76659	0.279	0.144	0.0033251	C5	Podnl1
1.32659e-06	1.38084	0.319	0.176	0.00397977	C5	Pou2f2
1.32906e-06	0.392539	0.235	0.142	0.00398718	C5	Gm9733
1.58106e-06	0.514777	0.159	0.201	0.00474318	C5	Tmsb15a
1.75465e-06	0.295802	0.467	0.385	0.00526396	C5	Adar
1.80579e-06	1.91133	0.24	0.176	0.00541736	C5	Drp2
1.91439e-06	1.35517	0.183	0.217	0.00574318	C5	Smyd1
2.02374e-06	0.594682	0.545	0.468	0.00607123	C5	Srsf6
2.02438e-06	0.548575	0.14	0.236	0.00607314	C5	Klk1b9
2.27371e-06	0.982562	0.434	0.313	0.00682113	C5	Atoh8
2.41973e-06	1.61541	0.145	0.168	0.00725918	C5	Sh3gl3
2.42489e-06	4.58102	0.316	0.134	0.00727466	C5	Npr3
2.43613e-06	3.78881	0.303	0.125	0.00730839	C5	Mrvi1
2.57846e-06	0.372576	0.473	0.381	0.00773539	C5	Pnisr
2.69132e-06	0.336794	0.263	0.185	0.00807396	C5	Spic
3.16764e-06	0.802336	0.363	0.224	0.00950293	C5	Htr2a
3.25476e-06	2.94248	0.333	0.161	0.00976429	C5	Tcrg-C1
3.71931e-06	0.336727	0.171	0.169	0.0111579	C5	Sgip1
3.82639e-06	1.44951	0.328	0.131	0.0114792	C5	Gpr183
3.92339e-06	1.88992	0.345	0.175	0.0117702	C5	Hist1h1a
3.98504e-06	1.54039	0.314	0.17	0.0119551	C5	Chrna7
4.0203e-06	0.267546	0.307	0.186	0.0120609	C5	Aoah
4.02583e-06	1.27026	0.105	0.225	0.0120775	C5	Ccdc187
4.03157e-06	0.630978	0.501	0.426	0.0120947	C5	Brwd1
4.44869e-06	0.977843	0.177	0.32	0.0133461	C5	Klra8
4.56561e-06	1.04674	0.308	0.137	0.0136968	C5	Cd209g
4.85423e-06	0.542442	0.329	0.187	0.0145627	C5	Gpnmb
5.72474e-06	0.927551	0.501	0.42	0.0171742	C5	Mknk2
5.86798e-06	1.42862	0.32	0.147	0.0176039	C5	Cox8b
5.99062e-06	0.586105	0.229	0.159	0.0179719	C5	Ptpro
6.06696e-06	0.31769	0.322	0.223	0.0182009	C5	Cryba4
6.39957e-06	2.48533	0.363	0.169	0.0191987	C5	Nrn1
6.53901e-06	0.326889	0.24	0.198	0.019617	C5	Nkx3-2
7.32514e-06	0.483784	0.466	0.369	0.0219754	C5	Hexim1
8.36224e-06	1.46088	0.312	0.185	0.0250867	C5	Slc2a3
9.53367e-06	0.705934	0.28	0.274	0.028601	C5	Prtn3
1.10252e-05	2.53021	0.304	0.112	0.0330756	C5	Sit1
1.13687e-05	2.6173	0.33	0.154	0.0341061	C5	Hbb-bt
1.14799e-05	1.90205	0.18	0.195	0.0344396	C5	Traj22
1.18864e-05	1.32863	0.306	0.232	0.0356592	C5	Vnn3
1.21259e-05	0.92873	0.29	0.158	0.0363778	C5	Aqp7
1.48892e-05	1.47881	0.217	0.257	0.0446677	C5	Srpk3
1.64541e-05	0.484779	0.372	0.258	0.0493622	C5	Epsti1

## Sheet: markers_filter_cluster_C6
p_val	avg_log2FC	pct.1	pct.2	p_val_adj	cluster	gene
1.46e-107	7.06969	1	0.229	4.37e-104	C6	Spock2
4.39e-107	6.79566	1	0.287	1.32e-103	C6	Cpe
4.79e-107	8.25909	1	0.232	1.44e-103	C6	Rgs4
4.99e-107	8.08048	1	0.383	1.5e-103	C6	Acly
5.96e-107	5.97275	1	0.207	1.79e-103	C6	Chgb
1.03e-106	6.20075	1	0.185	3.08e-103	C6	Scg5
1.07e-106	6.29485	1	0.188	3.2e-103	C6	Syt13
1.24e-106	7.77076	1	0.147	3.71e-103	C6	Ptprn
1.35e-106	6.03977	1	0.206	4.05e-103	C6	Scg3
1.38e-106	8.06	1	0.117	4.14e-103	C6	Pla2g2f
3.12e-106	5.71783	1	0.235	9.35e-103	C6	Scg2
3.39e-106	7.8758	1	0.145	1.02e-102	C6	Scgn
4.16e-106	7.60572	1	0.146	1.25e-102	C6	Gng4
1.37e-105	5.29459	1	0.22	4.11e-102	C6	Resp18
1.69e-105	7.17256	1	0.177	5.08e-102	C6	Abcc8
1.79e-105	6.10636	1	0.18	5.38e-102	C6	Slc30a8
2.23e-105	5.20869	1	0.254	6.69e-102	C6	Pcsk1n
2.25e-105	5.57969	1	0.227	6.74e-102	C6	Pcsk2
2.94e-105	7.70249	0.994	0.382	8.82e-102	C6	Camk2n1
3.35e-105	7.69934	0.994	0.348	1.01e-101	C6	Aplp1
4.25e-105	7.05738	0.994	0.211	1.28e-101	C6	Peg3
6.97e-105	7.62798	0.988	0.152	2.09e-101	C6	Hepacam2
8.83e-105	6.44454	0.994	0.18	2.65e-101	C6	G6pc2
9.83e-105	5.4934	1	0.278	2.95e-101	C6	Ttr
1.37e-104	7.26249	1	0.191	4.11e-101	C6	Syt7
2.42e-104	7.07548	0.994	0.141	7.27e-101	C6	Fam183b
3.96e-104	8.978	0.994	0.135	1.19e-100	C6	Ogdhl
6.12e-104	7.72919	0.994	0.129	1.84e-100	C6	Kcnk16
2.62e-103	7.70198	0.994	0.377	7.87e-100	C6	Pam
4.4e-103	6.67088	1	0.327	1.32e-99	C6	Tm4sf4
5.03e-103	7.46396	0.988	0.152	1.51e-99	C6	Bace2
5.31e-103	7.7732	0.988	0.136	1.59e-99	C6	Sphkap
9.12e-103	4.44927	1	0.264	2.74e-99	C6	Pyy
2.92e-102	7.45097	0.988	0.174	8.75e-99	C6	Celf3
3.82e-102	3.53489	1	0.324	1.15e-98	C6	Gcg
3.01e-101	7.02573	0.994	0.22	9.03e-98	C6	Ppy
3.63e-101	7.14478	0.988	0.205	1.09e-97	C6	Atp2a3
5.19e-101	7.69835	0.988	0.11	1.56e-97	C6	Pax6
1.02e-100	7.65573	0.988	0.136	3.06e-97	C6	Neurod1
1.56e-100	8.86664	0.982	0.321	4.69e-97	C6	Ppm1l
1.88e-100	8.18759	0.982	0.367	5.64e-97	C6	Ptprn2
2.47e-100	9.87963	0.988	0.137	7.4e-97	C6	Mafa
2.75e-100	9.29812	0.994	0.222	8.26e-97	C6	Gprasp1
4.9e-100	3.99774	1	0.308	1.47e-96	C6	Chga
8.88e-100	8.00249	0.976	0.314	2.66e-96	C6	Bex2
6.93e-99	6.97655	0.982	0.267	2.08e-95	C6	Serpina10
1.39e-98	7.29845	0.982	0.143	4.18e-95	C6	Zdhhc2
1.49e-98	6.51528	0.976	0.292	4.48e-95	C6	Il1r1
2.19e-98	3.99534	1	0.326	6.57e-95	C6	Ins1
2.35e-98	8.60745	0.976	0.235	7.05e-95	C6	Hmgn3
9.51e-98	10.6541	0.988	0.213	2.85e-94	C6	Prkar1b
1.48e-97	8.20752	0.97	0.204	4.43e-94	C6	Rundc3a
2.62e-97	8.83196	0.97	0.138	7.85e-94	C6	Chic1
2.64e-97	8.23229	0.982	0.199	7.91e-94	C6	C2cd4b
2.93e-97	7.72013	0.982	0.301	8.79e-94	C6	Rph3al
3.81e-97	7.67651	0.97	0.106	1.14e-93	C6	Scnn1b
6.32e-97	7.72828	0.97	0.2	1.9e-93	C6	Kif12
1.04e-96	4.88393	0.988	0.335	3.11e-93	C6	Krt7
1.64e-96	4.87529	0.988	0.4	4.91e-93	C6	Rnase4
4.8e-96	8.30624	0.964	0.405	1.44e-92	C6	Maged1
5.12e-96	8.66036	0.982	0.123	1.53e-92	C6	Ddc
7.45e-96	10.1405	0.964	0.106	2.23e-92	C6	Folr1
7.76e-96	7.07982	0.97	0.122	2.33e-92	C6	Disp2
8.65e-96	8.95708	0.988	0.353	2.59e-92	C6	Ggcx
1.96e-95	7.8492	0.97	0.12	5.89e-92	C6	Cabp7
3.25e-95	6.31926	0.976	0.305	9.76e-92	C6	Prnp
3.65e-95	7.73289	0.976	0.343	1.09e-91	C6	Ociad2
4.24e-95	8.97972	0.988	0.403	1.27e-91	C6	Camk2b
5.19e-95	8.24617	0.97	0.184	1.56e-91	C6	Wnt4
6.68e-95	10.0036	0.964	0.151	2.01e-91	C6	St18
7.01e-95	3.32062	1	0.341	2.1e-91	C6	Iapp
2.23e-94	5.8818	0.982	0.412	6.69e-91	C6	Gadd45g
3.11e-94	9.72109	0.976	0.165	9.32e-91	C6	Papss2
5e-94	10.4962	0.97	0.205	1.5e-90	C6	Cplx2
5.2e-94	8.69795	0.976	0.167	1.56e-90	C6	Cntfr
7.66e-94	7.99857	0.97	0.368	2.3e-90	C6	Prkacb
1.63e-93	7.54663	0.97	0.22	4.89e-90	C6	Cacna2d1
1.97e-93	8.18869	0.953	0.119	5.92e-90	C6	Syt4
3.4e-93	7.37702	0.959	0.158	1.02e-89	C6	Sez6l2
4.04e-93	9.99948	0.959	0.229	1.21e-89	C6	Pdx1
8.08e-93	7.81048	0.959	0.138	2.42e-89	C6	Elavl4
8.4e-93	8.33054	0.97	0.373	2.52e-89	C6	Rab27a
1.28e-92	7.17028	0.976	0.222	3.83e-89	C6	Ccdc162
1.79e-92	6.94817	0.964	0.131	5.36e-89	C6	Gmpr
1.96e-92	3.03612	1	0.364	5.89e-89	C6	Ins2
1.97e-92	9.16984	0.97	0.381	5.92e-89	C6	Selenom
2.01e-92	8.26737	0.964	0.113	6.02e-89	C6	Syp
2.21e-92	7.46404	0.97	0.443	6.62e-89	C6	Gnas
2.26e-92	8.92748	0.959	0.205	6.79e-89	C6	Nkx2-2
4.21e-92	8.08478	0.97	0.162	1.26e-88	C6	Tafa5
6.65e-92	6.88691	0.97	0.223	1.99e-88	C6	Entpd3
2.55e-91	7.95473	0.964	0.339	7.66e-88	C6	Mageh1
3.09e-91	7.65272	0.959	0.123	9.26e-88	C6	Rab3b
3.17e-91	8.76616	0.959	0.269	9.52e-88	C6	Hap1
3.92e-91	7.97505	0.97	0.398	1.18e-87	C6	Cyb5r3
4.13e-91	8.01755	0.941	0.148	1.24e-87	C6	Rab37
5.96e-91	8.1226	0.959	0.387	1.79e-87	C6	Bex3
6.02e-91	9.16226	0.97	0.215	1.81e-87	C6	Mlxipl
9.84e-91	7.81215	0.941	0.104	2.95e-87	C6	Frzb
1.73e-90	7.17399	0.97	0.425	5.2e-87	C6	Tmed3
3.44e-90	7.59753	0.982	0.434	1.03e-86	C6	Cd164
5.64e-90	7.48563	0.964	0.389	1.69e-86	C6	Mtch1
7.51e-90	5.49546	0.97	0.34	2.25e-86	C6	Atp1b1
1.1e-89	8.21725	0.947	0.106	3.3e-86	C6	Nkx6-1
1.2e-89	8.3649	0.97	0.405	3.61e-86	C6	Dynll2
1.26e-89	5.95829	0.953	0.246	3.78e-86	C6	Sst
1.52e-89	7.59073	0.941	0.132	4.56e-86	C6	Slc38a4
2.39e-89	8.20886	0.959	0.198	7.17e-86	C6	Mdm1
3.82e-89	9.54522	0.941	0.143	1.15e-85	C6	Pak3
6.76e-89	8.90484	0.964	0.136	2.03e-85	C6	Eno2
1.27e-88	7.39971	0.959	0.388	3.82e-85	C6	Atp2a2
2.66e-88	10.2623	0.964	0.301	7.97e-85	C6	Glp1r
2.98e-88	8.24556	0.976	0.182	8.93e-85	C6	B3galnt1
5.5e-88	5.96705	0.988	0.367	1.65e-84	C6	Slc25a4
3.9e-87	8.10042	0.947	0.106	1.17e-83	C6	Ppp1r1a
3.9e-87	9.09576	0.899	0.12	1.17e-83	C6	Vil1
5.36e-87	8.20947	0.935	0.108	1.61e-83	C6	Snap25
9e-87	8.35369	0.953	0.2	2.7e-83	C6	Lrp11
9.91e-87	7.73827	0.953	0.335	2.97e-83	C6	Fam20c
1.01e-86	9.09674	0.935	0.202	3.02e-83	C6	Gpsm1
1.09e-86	8.8236	0.959	0.146	3.26e-83	C6	Pim2
1.33e-86	7.44246	0.964	0.425	3.98e-83	C6	Mrfap1
2.06e-86	8.21324	0.935	0.134	6.17e-83	C6	Gnao1
2.19e-86	9.68889	0.929	0.115	6.58e-83	C6	Rasd2
2.42e-86	8.18688	0.941	0.125	7.25e-83	C6	Nalcn
3.24e-86	7.19018	0.97	0.405	9.73e-83	C6	Nisch
7.58e-86	8.10766	0.947	0.122	2.27e-82	C6	Gdap1l1
1.3e-85	8.33602	0.953	0.4	3.91e-82	C6	Naga
1.58e-85	8.48736	0.947	0.374	4.73e-82	C6	Ppp1r10
1.96e-85	8.24455	0.947	0.104	5.87e-82	C6	Kif1a
2.86e-85	9.06204	0.923	0.174	8.58e-82	C6	Sytl5
3.08e-85	8.2629	0.947	0.276	9.23e-82	C6	Pnmal2
4.64e-85	8.41829	0.959	0.243	1.39e-81	C6	Fmnl2
8.87e-85	6.2764	0.982	0.347	2.66e-81	C6	Gpx3
1.54e-84	6.73367	0.959	0.174	4.63e-81	C6	Galnt18
3.31e-84	6.44329	0.959	0.419	9.94e-81	C6	Cltb
3.64e-84	5.19816	0.976	0.367	1.09e-80	C6	Itm2b
3.71e-84	7.79047	0.911	0.108	1.11e-80	C6	Runx1t1
5.78e-84	7.64124	0.929	0.114	1.73e-80	C6	Atp6v0e2
6.57e-84	8.38678	0.97	0.408	1.97e-80	C6	Lman1
7.88e-84	8.45898	0.935	0.143	2.36e-80	C6	Rapgef4
1.5e-83	8.32258	0.911	0.11	4.51e-80	C6	Dach1
3.49e-83	9.26625	0.953	0.337	1.05e-79	C6	Dnajc12
4.65e-83	7.28344	0.976	0.385	1.4e-79	C6	Creb3l2
6.1e-83	8.83803	0.905	0.111	1.83e-79	C6	Carmil3
1.37e-82	8.01886	0.959	0.182	4.11e-79	C6	Rbp4
1.63e-82	6.69182	0.941	0.29	4.88e-79	C6	Ap1s2
2.31e-82	8.30037	0.923	0.123	6.94e-79	C6	Cdhr1
2.78e-82	9.05422	0.953	0.263	8.33e-79	C6	Tmx4
3.26e-82	7.05198	0.947	0.408	9.77e-79	C6	Copg1
3.86e-82	5.66815	0.959	0.437	1.16e-78	C6	Laptm4a
6.52e-82	7.72176	0.935	0.211	1.95e-78	C6	Pcsk1
1.24e-81	7.65392	0.941	0.405	3.72e-78	C6	Itm2c
1.3e-81	7.33994	0.923	0.14	3.91e-78	C6	Rasgrf1
1.32e-81	7.09312	0.953	0.398	3.96e-78	C6	Ccnd2
1.44e-81	8.43501	0.941	0.396	4.33e-78	C6	Shc1
2.2e-81	8.0172	0.953	0.387	6.59e-78	C6	Foxo1
2.38e-81	7.99956	0.935	0.133	7.13e-78	C6	Psd
4.15e-81	7.77184	0.911	0.103	1.24e-77	C6	Fkbp1b
5.95e-81	8.36051	0.911	0.184	1.79e-77	C6	Prox1
9.84e-81	6.66867	0.935	0.412	2.95e-77	C6	Prkar1a
1.12e-80	7.96874	0.923	0.13	3.37e-77	C6	Enpp2
2.23e-80	7.94894	0.935	0.225	6.69e-77	C6	Lysmd2
2.55e-80	5.56168	0.935	0.319	7.66e-77	C6	Rgs2
2.64e-80	8.03772	0.929	0.133	7.91e-77	C6	Abhd15
2.8e-80	6.00408	0.953	0.374	8.41e-77	C6	Lgals3bp
3.84e-80	7.15081	0.929	0.119	1.15e-76	C6	Tmod2
3.85e-80	8.84869	0.947	0.397	1.16e-76	C6	Rap1gap2
6.68e-80	8.67798	0.923	0.259	2e-76	C6	Mcf2l
7.53e-80	7.95228	0.935	0.282	2.26e-76	C6	Casc4
9.02e-80	7.25546	0.947	0.406	2.71e-76	C6	Gng12
1.2e-79	7.778	0.941	0.365	3.6e-76	C6	Ece1
1.51e-79	8.24076	0.911	0.11	4.54e-76	C6	Upb1
1.59e-79	8.28417	0.923	0.157	4.77e-76	C6	Epb41l3
1.79e-79	8.64061	0.947	0.329	5.37e-76	C6	Rgs11
2.16e-79	8.66147	0.935	0.247	6.49e-76	C6	Cxxc4
2.49e-79	8.53473	0.923	0.101	7.48e-76	C6	Phactr1
3.71e-79	6.84847	0.953	0.153	1.11e-75	C6	Map6
4.42e-79	8.14353	0.905	0.115	1.33e-75	C6	Vat1l
6.03e-79	7.53888	0.929	0.402	1.81e-75	C6	Nfasc
1.6e-78	7.41913	0.941	0.413	4.81e-75	C6	Rpn2
1.82e-78	7.48174	0.923	0.141	5.45e-75	C6	Gabrb3
2.29e-78	8.1435	0.929	0.395	6.86e-75	C6	Bpnt1
2.68e-78	8.99472	0.923	0.177	8.04e-75	C6	Sytl4
2.7e-78	8.35076	0.905	0.105	8.09e-75	C6	Ubxn10
4.56e-78	8.44449	0.882	0.111	1.37e-74	C6	Syn1
4.73e-78	9.7421	0.923	0.114	1.42e-74	C6	Scrt1
7.11e-78	9.45272	0.941	0.377	2.13e-74	C6	Alg2
7.5e-78	9.12536	0.935	0.327	2.25e-74	C6	Hdac6
1.11e-77	8.38915	0.911	0.121	3.32e-74	C6	Map3k15
1.72e-77	9.33536	0.905	0.109	5.15e-74	C6	Dcaf12l1
2.06e-77	5.59347	0.935	0.345	6.18e-74	C6	Tuba1a
2.72e-77	8.62408	0.947	0.397	8.17e-74	C6	Pja2
3.48e-77	7.7836	0.947	0.402	1.04e-73	C6	Ddost
3.98e-77	8.66983	0.929	0.273	1.19e-73	C6	Arhgef17
4.21e-77	5.9205	0.953	0.385	1.26e-73	C6	Gnai2
4.25e-77	8.42983	0.935	0.417	1.28e-73	C6	Ero1lb
4.95e-77	8.42935	0.929	0.359	1.48e-73	C6	Wdr6
5.31e-77	8.68543	0.846	0.153	1.59e-73	C6	Pclo
1.17e-76	5.66591	0.947	0.447	3.52e-73	C6	Tle5
2.91e-76	6.29754	0.941	0.394	8.74e-73	C6	Rpn1
3.53e-76	8.46567	0.917	0.364	1.06e-72	C6	Tssc4
4.12e-76	7.9436	0.941	0.236	1.24e-72	C6	Chst11
5.34e-76	5.25917	0.941	0.376	1.6e-72	C6	Hsp90b1
1.47e-75	7.09574	0.923	0.307	4.41e-72	C6	Tspan7
1.54e-75	7.06239	0.923	0.416	4.62e-72	C6	Hyou1
2.55e-75	7.23668	0.899	0.342	7.66e-72	C6	Dst
3.09e-75	6.82845	0.923	0.44	9.28e-72	C6	Gdi1
3.25e-75	7.19502	0.893	0.113	9.74e-72	C6	Ache
5.21e-75	6.41091	0.929	0.139	1.56e-71	C6	Uchl1
5.23e-75	7.0551	0.935	0.399	1.57e-71	C6	Gtf2i
5.29e-75	7.85853	0.935	0.269	1.59e-71	C6	Plekha6
6.08e-75	8.0054	0.911	0.258	1.82e-71	C6	Cacna1d
6.11e-75	6.23345	0.923	0.291	1.83e-71	C6	Emb
6.98e-75	8.83456	0.899	0.119	2.09e-71	C6	Akr1c14
8.8e-75	7.34134	0.899	0.104	2.64e-71	C6	Asphd1
1.14e-74	4.47392	0.935	0.318	3.41e-71	C6	Serping1
2.29e-74	5.04687	0.923	0.162	6.87e-71	C6	Sfrp5
2.36e-74	7.97891	0.917	0.379	7.07e-71	C6	Taok2
2.74e-74	8.49346	0.905	0.365	8.23e-71	C6	Rcan3
2.87e-74	6.74058	0.941	0.417	8.62e-71	C6	Sec61b
2.9e-74	7.0567	0.941	0.435	8.7e-71	C6	Sdf4
9.34e-74	6.76268	0.893	0.205	2.8e-70	C6	Ntrk2
9.96e-74	6.68737	0.923	0.312	2.99e-70	C6	Gabbr1
1.04e-73	7.1285	0.911	0.203	3.13e-70	C6	Spc25
1.21e-73	7.90141	0.923	0.333	3.63e-70	C6	Glis3
1.31e-73	7.27979	0.899	0.169	3.93e-70	C6	Snhg11
1.99e-73	6.54254	0.941	0.387	5.98e-70	C6	Pdia3
2.12e-73	8.01282	0.917	0.363	6.36e-70	C6	Gaa
2.12e-73	7.7343	0.923	0.389	6.37e-70	C6	Map2
2.41e-73	3.96068	0.964	0.422	7.24e-70	C6	Mt2
2.58e-73	8.50701	0.917	0.255	7.74e-70	C6	Pkdcc
3.42e-73	8.5604	0.917	0.316	1.03e-69	C6	Stxbp1
5.47e-73	6.27582	0.911	0.436	1.64e-69	C6	Bsg
1.65e-72	7.06802	0.893	0.381	4.95e-69	C6	Tacc2
1.76e-72	7.67132	0.935	0.287	5.27e-69	C6	Mtmr7
2.11e-72	7.88327	0.929	0.17	6.32e-69	C6	Vash1
2.55e-72	6.5697	0.917	0.398	7.65e-69	C6	Dtx3
4.36e-72	7.23971	0.905	0.372	1.31e-68	C6	Abca1
4.79e-72	9.20657	0.899	0.136	1.44e-68	C6	Agt
5.4e-72	7.21825	0.947	0.382	1.62e-68	C6	Mbd6
8.82e-72	7.46892	0.917	0.333	2.65e-68	C6	Hadh
9e-72	7.25938	0.923	0.376	2.7e-68	C6	Rufy3
1.03e-71	8.52187	0.899	0.126	3.1e-68	C6	Kcnb1
1.13e-71	6.30203	0.893	0.123	3.4e-68	C6	Crybb3
1.49e-71	8.47516	0.917	0.326	4.48e-68	C6	Sept5
1.65e-71	7.41429	0.882	0.17	4.96e-68	C6	C1qtnf4
1.71e-71	8.00311	0.888	0.131	5.12e-68	C6	Kcnj11
1.84e-71	5.301	0.929	0.377	5.52e-68	C6	Cebpd
3.98e-71	8.09407	0.929	0.352	1.2e-67	C6	Cry2
5.2e-71	5.57631	0.917	0.423	1.56e-67	C6	Manf
9.16e-71	8.4925	0.929	0.327	2.75e-67	C6	Ldlr
9.62e-71	4.46858	0.947	0.353	2.88e-67	C6	Igfbp7
1.08e-70	7.79684	0.929	0.338	3.24e-67	C6	Tspyl2
1.63e-70	8.09692	0.882	0.101	4.88e-67	C6	Tmem163
1.76e-70	3.88798	0.941	0.351	5.27e-67	C6	Psap
3.65e-70	7.03289	0.911	0.339	1.09e-66	C6	Tle3
7.52e-70	5.16914	0.935	0.436	2.25e-66	C6	Atp1a1
1.05e-69	6.52807	0.87	0.121	3.14e-66	C6	Ak5
1.17e-69	7.59889	0.929	0.352	3.5e-66	C6	Scly
1.19e-69	7.55978	0.923	0.239	3.57e-66	C6	Shfl
1.28e-69	7.20442	0.893	0.394	3.84e-66	C6	Selenot
1.53e-69	6.76249	0.929	0.422	4.58e-66	C6	Ndufv3
1.61e-69	7.85464	0.84	0.16	4.82e-66	C6	Ttll7
1.75e-69	8.37837	0.899	0.192	5.25e-66	C6	Iffo1
1.93e-69	7.56571	0.893	0.328	5.78e-66	C6	Ank
2.34e-69	7.79394	0.911	0.192	7.03e-66	C6	Tmed8
5.28e-69	4.78734	0.87	0.139	1.58e-65	C6	B4galnt4
6.55e-69	4.67196	0.941	0.439	1.97e-65	C6	Cst3
6.74e-69	7.13179	0.893	0.414	2.02e-65	C6	Cyfip2
7.63e-69	6.25306	0.929	0.417	2.29e-65	C6	Ubl3
9.33e-69	7.7905	0.876	0.169	2.8e-65	C6	Scrn1
1.26e-68	8.51647	0.864	0.112	3.79e-65	C6	Isl1
1.99e-68	7.73463	0.888	0.144	5.97e-65	C6	Mreg
2.7e-68	4.86414	0.947	0.42	8.09e-65	C6	Sptbn1
2.99e-68	5.84625	0.905	0.279	8.97e-65	C6	Ncoa7
3.63e-68	6.81948	0.911	0.422	1.09e-64	C6	Rere
4.58e-68	7.10028	0.923	0.271	1.38e-64	C6	Cpq
5.35e-68	6.42568	0.905	0.373	1.61e-64	C6	Rnf130
7.61e-68	4.56971	0.917	0.433	2.28e-64	C6	Tram1
1.08e-67	6.67174	0.905	0.243	3.24e-64	C6	Slc16a10
3.42e-67	8.51495	0.858	0.13	1.03e-63	C6	Lhfpl4
3.58e-67	7.25462	0.911	0.385	1.07e-63	C6	Gnptg
6e-67	7.47371	0.899	0.273	1.8e-63	C6	Zfp516
6.38e-67	6.23084	0.893	0.231	1.92e-63	C6	Fgd2
6.8e-67	4.72481	0.87	0.129	2.04e-63	C6	Dgkb
7.39e-67	4.66707	0.929	0.43	2.22e-63	C6	Atp5e
9.67e-67	7.9406	0.888	0.196	2.9e-63	C6	Prune2
9.8e-67	7.90193	0.888	0.317	2.94e-63	C6	Adh1
1.09e-66	7.43934	0.899	0.282	3.28e-63	C6	Nav2
1.36e-66	6.74963	0.888	0.315	4.08e-63	C6	Emilin1
2.3e-66	7.70695	0.905	0.354	6.89e-63	C6	Cln6
2.36e-66	6.95838	0.917	0.391	7.07e-63	C6	Tmed4
2.79e-66	4.54447	0.846	0.179	8.36e-63	C6	Jam2
4.26e-66	5.70352	0.899	0.294	1.28e-62	C6	Car8
4.76e-66	9.02762	0.888	0.154	1.43e-62	C6	Tox3
5.06e-66	7.9674	0.899	0.161	1.52e-62	C6	Enpep
7.31e-66	8.43746	0.87	0.123	2.19e-62	C6	Tspan2
9.39e-66	5.58833	0.899	0.425	2.82e-62	C6	Kdelr2
1.12e-65	6.79849	0.893	0.147	3.37e-62	C6	Fbxo2
1.14e-65	6.33115	0.864	0.171	3.42e-62	C6	Fhdc1
2.14e-65	6.64811	0.876	0.312	6.42e-62	C6	Myef2
2.26e-65	6.59128	0.917	0.398	6.79e-62	C6	Tusc3
3.03e-65	6.61167	0.917	0.387	9.08e-62	C6	Cirbp
3.56e-65	5.65502	0.905	0.254	1.07e-61	C6	Bmyc
7.71e-65	8.61648	0.858	0.117	2.31e-61	C6	Ret
8.45e-65	7.36471	0.876	0.35	2.54e-61	C6	Hapln4
1.03e-64	6.79565	0.905	0.382	3.1e-61	C6	Twsg1
1.12e-64	8.60241	0.87	0.123	3.35e-61	C6	Nectin3
1.3e-64	7.41302	0.911	0.36	3.91e-61	C6	Fam117a
1.36e-64	6.18409	0.864	0.115	4.07e-61	C6	Adgrb3
1.36e-64	5.46363	0.905	0.44	4.09e-61	C6	Ddx5
1.57e-64	8.17527	0.876	0.19	4.72e-61	C6	Tspyl4
1.8e-64	7.2251	0.876	0.233	5.41e-61	C6	Slc7a2
1.92e-64	6.38341	0.935	0.326	5.76e-61	C6	Trp53i11
2.39e-64	5.61297	0.858	0.15	7.16e-61	C6	Gap43
2.46e-64	8.3643	0.864	0.103	7.37e-61	C6	Prss53
2.9e-64	7.01078	0.858	0.184	8.7e-61	C6	Pde5a
3.23e-64	4.53725	0.893	0.453	9.68e-61	C6	Serp1
3.26e-64	7.76149	0.911	0.199	9.78e-61	C6	Tmcc2
4.87e-64	4.13678	0.917	0.422	1.46e-60	C6	Ubr4
6.57e-64	5.94457	0.888	0.431	1.97e-60	C6	Rsrp1
7.08e-64	7.37935	0.852	0.105	2.12e-60	C6	Tat
1.06e-63	4.68208	0.899	0.355	3.17e-60	C6	Tmem176a
1.11e-63	6.62727	0.893	0.362	3.33e-60	C6	Sqle
1.54e-63	7.63434	0.888	0.39	4.63e-60	C6	Atp6ap2
1.63e-63	9.1225	0.846	0.167	4.9e-60	C6	Zfhx2
2.13e-63	6.27947	0.888	0.363	6.4e-60	C6	Atp6v1d
2.9e-63	6.99372	0.87	0.22	8.71e-60	C6	Cacna1a
5.29e-63	7.24128	0.911	0.426	1.59e-59	C6	Pcx
6.25e-63	5.76746	0.905	0.405	1.87e-59	C6	Atp6v0d1
6.59e-63	7.32552	0.876	0.396	1.98e-59	C6	Adi1
1.26e-62	7.52648	0.846	0.105	3.78e-59	C6	Celf6
1.49e-62	6.268	0.888	0.379	4.48e-59	C6	Wls
1.53e-62	8.36104	0.893	0.232	4.59e-59	C6	Tcaf1
1.74e-62	4.83805	0.864	0.156	5.23e-59	C6	Esyt3
1.94e-62	7.32698	0.84	0.121	5.83e-59	C6	Grip1
2.42e-62	5.61082	0.888	0.375	7.27e-59	C6	Igfbp3
2.74e-62	2.67863	0.888	0.358	8.21e-59	C6	Ccnd1
3.39e-62	4.87077	0.888	0.467	1.02e-58	C6	Mlec
3.45e-62	7.11167	0.828	0.185	1.04e-58	C6	Ndn
3.63e-62	9.56854	0.864	0.115	1.09e-58	C6	Vstm2l
4.46e-62	9.64152	0.852	0.115	1.34e-58	C6	Lgi1
4.49e-62	5.14015	0.87	0.344	1.35e-58	C6	Sorbs2
4.85e-62	6.92935	0.87	0.138	1.45e-58	C6	Ank2
4.89e-62	6.81208	0.87	0.137	1.47e-58	C6	Clip3
8.18e-62	6.02236	0.876	0.2	2.46e-58	C6	Dop1b
8.63e-62	5.1063	0.834	0.15	2.59e-58	C6	Mpp4
8.77e-62	6.12381	0.864	0.242	2.63e-58	C6	Trim35
1.36e-61	7.78405	0.84	0.106	4.07e-58	C6	Adgb
1.84e-61	8.41203	0.864	0.213	5.53e-58	C6	Maob
2.68e-61	5.82701	0.84	0.123	8.04e-58	C6	Prkg2
2.8e-61	6.96334	0.876	0.382	8.4e-58	C6	Fkbp5
2.89e-61	7.02792	0.852	0.216	8.66e-58	C6	Ccdc148
3.07e-61	5.28765	0.893	0.26	9.2e-58	C6	Pfn2
3.1e-61	5.83577	0.893	0.384	9.31e-58	C6	Gnai1
3.5e-61	7.62709	0.864	0.14	1.05e-57	C6	Armcx4
4.42e-61	8.36728	0.858	0.119	1.33e-57	C6	Kcnk3
5.95e-61	7.33314	0.882	0.329	1.78e-57	C6	Inpp4a
6.84e-61	7.86475	0.858	0.102	2.05e-57	C6	Rtn2
7.13e-61	7.34912	0.834	0.214	2.14e-57	C6	Cacnb3
8.67e-61	7.76404	0.87	0.235	2.6e-57	C6	Slc16a12
8.74e-61	2.35424	0.911	0.455	2.62e-57	C6	Selenop
1.21e-60	7.12178	0.882	0.192	3.62e-57	C6	Hdgfl3
1.22e-60	3.67591	0.817	0.132	3.67e-57	C6	Mdga1
1.27e-60	7.66892	0.893	0.335	3.8e-57	C6	Dnaja4
1.89e-60	7.69269	0.888	0.185	5.66e-57	C6	Armcx2
1.95e-60	7.38613	0.852	0.141	5.86e-57	C6	Mgat3
2.43e-60	6.71171	0.858	0.207	7.28e-57	C6	St6gal1
2.79e-60	5.86526	0.834	0.107	8.36e-57	C6	Nnat
2.81e-60	7.19445	0.864	0.33	8.42e-57	C6	Nrtn
3.67e-60	7.14082	0.858	0.371	1.1e-56	C6	Isg20
3.76e-60	7.28772	0.834	0.154	1.13e-56	C6	Celsr3
3.97e-60	7.20959	0.87	0.342	1.19e-56	C6	Gde1
9.85e-60	7.90704	0.805	0.143	2.96e-56	C6	Nmnat2
1.64e-59	7.1281	0.888	0.234	4.92e-56	C6	Slc8a1
2.47e-59	5.05977	0.846	0.156	7.4e-56	C6	Sorcs2
2.83e-59	6.79896	0.852	0.124	8.48e-56	C6	Olfm4
4.19e-59	4.9905	0.888	0.391	1.26e-55	C6	Cbfa2t3
8.37e-59	8.31853	0.846	0.101	2.51e-55	C6	Tnr
1.1e-58	7.58777	0.852	0.171	3.31e-55	C6	Eml5
1.68e-58	9.07611	0.828	0.11	5.05e-55	C6	Ypel4
1.74e-58	8.29014	0.852	0.175	5.23e-55	C6	Bhlhe41
1.91e-58	4.66697	0.828	0.125	5.72e-55	C6	Nsg2
3.24e-58	7.92237	0.882	0.275	9.72e-55	C6	Glb1l2
4.82e-58	5.97565	0.888	0.39	1.45e-54	C6	Plvap
4.92e-58	0.276523	0.917	0.306	1.48e-54	C6	Serpina3n
6.2e-58	5.46534	0.84	0.26	1.86e-54	C6	Kcnma1
1.05e-57	7.62764	0.811	0.152	3.16e-54	C6	Chn1
1.12e-57	8.23349	0.84	0.215	3.36e-54	C6	Prkcb
1.18e-57	6.0125	0.882	0.415	3.53e-54	C6	Vegfa
1.22e-57	7.66999	0.852	0.178	3.65e-54	C6	P4htm
2.05e-57	3.91247	0.811	0.149	6.16e-54	C6	Ptger1
2.32e-57	8.72468	0.787	0.122	6.95e-54	C6	Dcx
2.35e-57	6.40601	0.828	0.141	7.06e-54	C6	Satb1
2.48e-57	7.11826	0.834	0.116	7.43e-54	C6	Usp35
2.56e-57	7.58757	0.799	0.122	7.67e-54	C6	Fhod3
2.56e-57	6.89742	0.858	0.373	7.67e-54	C6	Mapre3
2.62e-57	7.92996	0.858	0.359	7.86e-54	C6	Klhl7
2.98e-57	4.65841	0.828	0.131	8.93e-54	C6	Lrch2
3.2e-57	6.15788	0.834	0.271	9.59e-54	C6	Abcc5
3.76e-57	8.43761	0.834	0.224	1.13e-53	C6	Gpc4
6.17e-57	5.79868	0.834	0.165	1.85e-53	C6	Npas3
8.4e-57	7.39793	0.87	0.37	2.52e-53	C6	Madd
1.25e-56	6.19691	0.87	0.163	3.75e-53	C6	Aatk
1.82e-56	7.12096	0.834	0.295	5.46e-53	C6	Ctso
3.01e-56	7.35808	0.817	0.129	9.02e-53	C6	Prkar2b
3.27e-56	7.78894	0.822	0.156	9.81e-53	C6	Fbxl16
3.75e-56	8.24327	0.799	0.114	1.13e-52	C6	Oxtr
5.11e-56	8.3393	0.87	0.337	1.53e-52	C6	Ficd
5.11e-56	6.72019	0.87	0.377	1.53e-52	C6	Cspp1
7.73e-56	6.8537	0.822	0.122	2.32e-52	C6	Syt9
1.63e-55	1.32563	0.917	0.207	4.9e-52	C6	Dock10
1.76e-55	8.24052	0.852	0.186	5.27e-52	C6	Cbarp
1.97e-55	6.51446	0.811	0.155	5.92e-52	C6	H2afy2
2.26e-55	4.32912	0.799	0.123	6.79e-52	C6	Scn2a
2.57e-55	4.97308	0.858	0.396	7.71e-52	C6	H2afy
3.53e-55	3.93705	0.858	0.418	1.06e-51	C6	Lrpap1
3.68e-55	8.63442	0.793	0.152	1.1e-51	C6	Gnat2
3.69e-55	6.65642	0.811	0.155	1.11e-51	C6	Gas2
3.86e-55	8.40764	0.84	0.16	1.16e-51	C6	Hopx
5.17e-55	5.5063	0.864	0.391	1.55e-51	C6	Slc35b1
6.17e-55	5.84582	0.87	0.328	1.85e-51	C6	Slc29a1
6.52e-55	1.32382	0.828	0.146	1.96e-51	C6	Ltbp2
7.63e-55	1.69429	0.822	0.137	2.29e-51	C6	Hrk
8.35e-55	6.86381	0.852	0.309	2.5e-51	C6	Dpysl2
1.06e-54	4.46227	0.852	0.227	3.18e-51	C6	St3gal5
1.42e-54	1.58233	0.817	0.162	4.26e-51	C6	6030468B19Rik
1.75e-54	6.16202	0.811	0.129	5.24e-51	C6	Rnf157
2.3e-54	4.0788	0.87	0.399	6.91e-51	C6	Pkm
3.52e-54	2.78819	0.728	0.181	1.05e-50	C6	Spic
8.47e-54	7.9	0.805	0.155	2.54e-50	C6	Cacna1c
1.27e-53	8.43892	0.817	0.103	3.82e-50	C6	Snph
1.3e-53	7.93898	0.811	0.109	3.91e-50	C6	Galr1
1.35e-53	8.83828	0.787	0.152	4.06e-50	C6	Gnaz
1.53e-53	3.32348	0.775	0.171	4.58e-50	C6	Cenpf
1.63e-53	4.47539	0.882	0.42	4.88e-50	C6	Calm1
2.01e-53	5.73902	0.852	0.389	6.04e-50	C6	Fam174a
3.54e-53	7.43838	0.799	0.108	1.06e-49	C6	Rasgrf2
4.39e-53	6.50154	0.811	0.208	1.32e-49	C6	Lratd1
4.64e-53	6.48024	0.811	0.225	1.39e-49	C6	Soga1
4.9e-53	6.56691	0.864	0.392	1.47e-49	C6	Trp53inp2
5e-53	5.31113	0.799	0.15	1.5e-49	C6	Atp1b2
8.29e-53	2.57027	0.817	0.185	2.49e-49	C6	Zbtb32
1.31e-52	6.66378	0.775	0.153	3.93e-49	C6	Cfap69
2.32e-52	1.24755	0.811	0.153	6.96e-49	C6	Trbv13-1
3.37e-52	3.04165	0.893	0.443	1.01e-48	C6	Snrnp70
3.42e-52	7.94086	0.817	0.192	1.03e-48	C6	Ids
3.58e-52	2.7786	0.899	0.46	1.07e-48	C6	Mt1
4.91e-52	4.31525	0.882	0.403	1.47e-48	C6	Ncor2
5.43e-52	1.57481	0.817	0.28	1.63e-48	C6	Hs3st3a1
5.69e-52	5.53903	0.822	0.298	1.71e-48	C6	Slc43a2
6.22e-52	5.10444	0.864	0.293	1.87e-48	C6	Hba-a2
6.89e-52	7.64739	0.822	0.171	2.07e-48	C6	Ctnnd2
8.37e-52	6.10292	0.852	0.387	2.51e-48	C6	Atp2c1
1.05e-51	5.94234	0.852	0.388	3.16e-48	C6	Adgrg1
1.36e-51	3.88658	0.793	0.128	4.09e-48	C6	Reep1
1.66e-51	7.44286	0.852	0.278	4.99e-48	C6	Slc22a17
1.89e-51	6.76557	0.84	0.334	5.67e-48	C6	Gck
2.35e-51	3.60335	0.805	0.228	7.04e-48	C6	Rtl3
2.44e-51	4.65149	0.751	0.152	7.31e-48	C6	Sgip1
2.6e-51	6.75373	0.84	0.223	7.81e-48	C6	Esm1
2.87e-51	8.98861	0.822	0.11	8.6e-48	C6	Gipr
3.65e-51	7.30496	0.817	0.102	1.1e-47	C6	Reep2
4.91e-51	8.25308	0.858	0.311	1.47e-47	C6	Ints6l
4.96e-51	5.49447	0.822	0.376	1.49e-47	C6	Arsb
6.17e-51	8.27708	0.828	0.125	1.85e-47	C6	Vdr
6.77e-51	4.0459	0.799	0.25	2.03e-47	C6	Pstpip2
8.25e-51	5.0903	0.828	0.342	2.48e-47	C6	B4galt6
1.32e-50	7.0922	0.834	0.417	3.97e-47	C6	Hnrnph3
1.4e-50	4.66351	0.84	0.396	4.19e-47	C6	Tmed9
1.6e-50	2.9919	0.84	0.396	4.81e-47	C6	Pdia4
1.81e-50	6.47393	0.781	0.139	5.44e-47	C6	Gp1bb
1.98e-50	2.91828	0.84	0.17	5.95e-47	C6	Lyve1
2.06e-50	9.85013	0.811	0.102	6.17e-47	C6	Chrnb2
2.12e-50	5.58623	0.864	0.334	6.35e-47	C6	Wfs1
2.12e-50	6.51838	0.87	0.377	6.36e-47	C6	Golim4
2.47e-50	7.19798	0.846	0.377	7.42e-47	C6	Brsk2
2.89e-50	5.34589	0.852	0.364	8.67e-47	C6	Akap8l
3.09e-50	7.06425	0.811	0.156	9.28e-47	C6	Khdrbs3
4.08e-50	3.37816	0.858	0.395	1.22e-46	C6	Tmem176b
5.17e-50	9.61309	0.817	0.101	1.55e-46	C6	Tmem132b
5.59e-50	2.67158	0.781	0.142	1.68e-46	C6	Alas2
5.78e-50	4.28327	0.822	0.157	1.74e-46	C6	Tff3
5.81e-50	5.87132	0.882	0.311	1.74e-46	C6	Sowahc
6.01e-50	6.98192	0.822	0.146	1.8e-46	C6	Bhlhb9
6.09e-50	3.17446	0.775	0.196	1.83e-46	C6	Sun3
6.74e-50	6.58698	0.852	0.233	2.02e-46	C6	Akt3
7.74e-50	6.18714	0.852	0.419	2.32e-46	C6	Scp2
7.88e-50	5.97776	0.817	0.144	2.37e-46	C6	Fez1
8.12e-50	7.94691	0.787	0.136	2.44e-46	C6	Rgs17
8.72e-50	5.84766	0.822	0.342	2.62e-46	C6	2310022B05Rik
1.19e-49	7.95744	0.811	0.118	3.57e-46	C6	Mapt
1.27e-49	6.87569	0.805	0.162	3.82e-46	C6	Ggt7
1.84e-49	2.03615	0.811	0.185	5.53e-46	C6	Mybpc2
2.48e-49	7.1643	0.84	0.257	7.43e-46	C6	Pts
2.78e-49	0.950673	0.828	0.169	8.34e-46	C6	Pdcd1
3.06e-49	2.96697	0.817	0.189	9.19e-46	C6	Grap2
3.79e-49	7.47728	0.793	0.13	1.14e-45	C6	Mns1
4.4e-49	5.53648	0.799	0.168	1.32e-45	C6	Syt5
4.7e-49	4.67528	0.852	0.404	1.41e-45	C6	Tnrc6a
5.89e-49	4.90667	0.84	0.421	1.77e-45	C6	March6
6.94e-49	6.29093	0.846	0.363	2.08e-45	C6	Kdr
7e-49	3.21237	0.846	0.421	2.1e-45	C6	Irf2bp2
1.11e-48	6.89328	0.828	0.199	3.33e-45	C6	Dlg4
1.33e-48	3.46061	0.882	0.431	3.99e-45	C6	Tapbp
1.64e-48	5.34399	0.888	0.429	4.93e-45	C6	Plxnb2
1.86e-48	8.51133	0.787	0.107	5.58e-45	C6	Caskin1
2.37e-48	3.23221	0.864	0.435	7.1e-45	C6	Hist1h1c
4.23e-48	7.02389	0.822	0.311	1.27e-44	C6	Enho
5.09e-48	7.01231	0.746	0.193	1.53e-44	C6	Grk3
6.66e-48	7.93465	0.793	0.104	2e-44	C6	P2ry1
9.38e-48	3.32793	0.858	0.39	2.81e-44	C6	Ucp2
9.89e-48	3.88311	0.87	0.413	2.97e-44	C6	Rab7
1.02e-47	6.27922	0.799	0.105	3.05e-44	C6	Eef1a2
1.04e-47	4.99402	0.846	0.391	3.12e-44	C6	Pcf11
1.08e-47	5.18975	0.811	0.233	3.23e-44	C6	Anks1b
1.19e-47	6.92468	0.781	0.115	3.58e-44	C6	Phyhip
1.86e-47	4.10275	0.858	0.401	5.57e-44	C6	Cds2
2.09e-47	5.31179	0.799	0.157	6.28e-44	C6	Dpp4
2.18e-47	6.03195	0.828	0.179	6.53e-44	C6	Tubb3
2.47e-47	3.27267	0.136	0.32	7.4e-44	C6	Tacr3
3.2e-47	7.2053	0.787	0.154	9.61e-44	C6	Clip4
3.34e-47	2.87346	0.817	0.173	1e-43	C6	Ptges
3.69e-47	5.36903	0.852	0.314	1.11e-43	C6	Hbb-bs
4.1e-47	4.63862	0.734	0.161	1.23e-43	C6	Otud7a
4.15e-47	4.60642	0.817	0.379	1.24e-43	C6	Map7d1
6.05e-47	1.49733	0.68	0.163	1.81e-43	C6	Gpr34
7.38e-47	7.75245	0.817	0.197	2.21e-43	C6	Syngap1
7.4e-47	5.41828	0.846	0.346	2.22e-43	C6	Itpkb
1.09e-46	6.14987	0.811	0.227	3.27e-43	C6	Mtcl1
1.45e-46	5.83219	0.858	0.372	4.34e-43	C6	Isoc1
2e-46	6.23269	0.828	0.396	5.99e-43	C6	Mapk8ip3
2.11e-46	6.75226	0.787	0.179	6.34e-43	C6	Scml4
2.16e-46	5.32341	0.781	0.152	6.48e-43	C6	Scube1
2.33e-46	4.16102	0.852	0.44	6.98e-43	C6	Lamp2
2.66e-46	4.0937	0.882	0.178	7.97e-43	C6	Cd72
6.27e-46	2.87206	0.882	0.327	1.88e-42	C6	Mgp
6.71e-46	5.54289	0.828	0.414	2.01e-42	C6	Ogdh
9.62e-46	2.42842	0.876	0.393	2.89e-42	C6	Calr
1.14e-45	1.15365	0.698	0.2	3.42e-42	C6	Cit
1.26e-45	6.25752	0.775	0.152	3.77e-42	C6	Stk26
1.9e-45	1.1905	0.704	0.125	5.71e-42	C6	Dnah12
2.58e-45	5.62761	0.822	0.373	7.75e-42	C6	Aacs
3.12e-45	4.33927	0.805	0.135	9.35e-42	C6	Asb4
3.22e-45	3.14936	0.846	0.408	9.65e-42	C6	Safb
4.97e-45	3.56844	0.71	0.112	1.49e-41	C6	Cplx1
7.19e-45	4.31889	0.817	0.244	2.16e-41	C6	Grk5
7.29e-45	2.92454	0.852	0.454	2.19e-41	C6	Ubc
7.77e-45	1.07664	0.817	0.212	2.33e-41	C6	Spon2
1.09e-44	7.08487	0.781	0.108	3.28e-41	C6	Rims2
1.32e-44	3.08954	0.822	0.275	3.95e-41	C6	Vstm5
1.89e-44	7.95262	0.805	0.101	5.68e-41	C6	Sult4a1
1.92e-44	6.80656	0.775	0.245	5.76e-41	C6	Ccdc92
2.91e-44	9.15902	0.799	0.101	8.74e-41	C6	Mast1
3.35e-44	3.36568	0.805	0.239	1e-40	C6	Atp8a1
3.38e-44	4.48517	0.852	0.416	1.01e-40	C6	Prrc2a
5.96e-44	7.41258	0.805	0.145	1.79e-40	C6	Barhl1
6.45e-44	3.93229	0.817	0.407	1.94e-40	C6	Erh
6.87e-44	4.09868	0.84	0.27	2.06e-40	C6	Eml1
7.01e-44	5.96515	0.817	0.175	2.1e-40	C6	Ankrd33b
7.35e-44	7.72231	0.805	0.129	2.21e-40	C6	Rims3
9.61e-44	0.974426	0.817	0.203	2.88e-40	C6	Sycp3
9.88e-44	0.84057	0.787	0.163	2.96e-40	C6	Traf1
1.12e-43	5.15098	0.822	0.349	3.35e-40	C6	Gstz1
1.26e-43	6.47938	0.781	0.123	3.77e-40	C6	Shc2
1.28e-43	5.8093	0.763	0.215	3.85e-40	C6	Scamp5
1.46e-43	7.9076	0.763	0.114	4.38e-40	C6	Pappa2
1.94e-43	6.25151	0.787	0.153	5.83e-40	C6	Cfap61
2.07e-43	8.88933	0.769	0.142	6.2e-40	C6	Gm4791
2.2e-43	2.29457	0.769	0.157	6.6e-40	C6	Angpt4
2.38e-43	7.33633	0.793	0.13	7.14e-40	C6	Auts2
3.29e-43	4.4008	0.811	0.403	9.87e-40	C6	S100a1
5.22e-43	3.32142	0.793	0.347	1.57e-39	C6	Abr
6.17e-43	1.35588	0.817	0.199	1.85e-39	C6	AF067061
9.38e-43	0.565337	0.852	0.198	2.81e-39	C6	Tagap
1.17e-42	3.10295	0.834	0.41	3.5e-39	C6	Socs3
1.17e-42	4.34201	0.846	0.37	3.52e-39	C6	Hexim1
1.44e-42	4.94958	0.817	0.346	4.32e-39	C6	Gdap2
1.69e-42	2.37951	0.604	0.17	5.07e-39	C6	Fam228a
1.86e-42	4.36565	0.822	0.405	5.58e-39	C6	Macf1
2.09e-42	6.09625	0.811	0.336	6.26e-39	C6	Dnajc24
2.15e-42	1.74591	0.805	0.391	6.44e-39	C6	Hspa5
2.59e-42	3.96531	0.787	0.223	7.78e-39	C6	Stac
2.99e-42	7.91439	0.763	0.126	8.96e-39	C6	Cdkl1
3.24e-42	5.41484	0.775	0.156	9.72e-39	C6	Atp2b4
5.16e-42	4.31987	0.722	0.107	1.55e-38	C6	Stmn4
6.19e-42	4.36658	0.817	0.415	1.86e-38	C6	Selenow
9.48e-42	5.74046	0.763	0.212	2.84e-38	C6	Map1b
1.17e-41	1.13013	0.805	0.313	3.51e-38	C6	Hexb
1.45e-41	2.28858	0.828	0.406	4.35e-38	C6	Cltc
1.98e-41	2.84545	0.852	0.422	5.93e-38	C6	Akr1a1
3.9e-41	0.277344	0.799	0.266	1.17e-37	C6	Lrrc9
3.99e-41	3.0265	0.846	0.451	1.2e-37	C6	Mbd2
6.12e-41	3.38304	0.811	0.209	1.84e-37	C6	Efna5
8.69e-41	2.33392	0.728	0.13	2.61e-37	C6	Ppp1r16b
1.13e-40	3.95668	0.817	0.449	3.39e-37	C6	Numa1
1.16e-40	5.07122	0.734	0.107	3.48e-37	C6	Gm42372
1.23e-40	4.41511	0.781	0.357	3.7e-37	C6	Ppp1r12b
1.29e-40	4.06621	0.692	0.18	3.87e-37	C6	Ptcra
1.54e-40	6.72507	0.793	0.215	4.63e-37	C6	Prkd1
1.81e-40	3.34851	0.834	0.466	5.43e-37	C6	Herpud1
1.99e-40	6.86061	0.787	0.113	5.96e-37	C6	Ccdc184
2.47e-40	2.23469	0.793	0.421	7.42e-37	C6	Crebzf
3.08e-40	2.29738	0.852	0.488	9.25e-37	C6	Ptms
3.42e-40	1.93221	0.751	0.17	1.03e-36	C6	Grem2
3.83e-40	7.02919	0.763	0.139	1.15e-36	C6	Robo1
4.77e-40	3.4067	0.781	0.283	1.43e-36	C6	H2-M3
5.32e-40	0.908414	0.787	0.183	1.59e-36	C6	Hist1h1a
6.72e-40	3.88105	0.805	0.383	2.02e-36	C6	Pnisr
1.13e-39	4.61117	0.775	0.365	3.38e-36	C6	Flcn
1.31e-39	3.40239	0.746	0.17	3.93e-36	C6	Ccr7
1.39e-39	5.21364	0.615	0.108	4.16e-36	C6	Filip1
1.56e-39	2.96787	0.858	0.452	4.67e-36	C6	Lamp1
1.86e-39	3.4778	0.811	0.434	5.59e-36	C6	Nedd4
2.33e-39	7.74219	0.751	0.109	7e-36	C6	Ap3b2
3.13e-39	4.08685	0.787	0.344	9.4e-36	C6	Sirpa
3.19e-39	3.28072	0.124	0.223	9.56e-36	C6	Wasf1
3.22e-39	7.43519	0.787	0.223	9.67e-36	C6	Nipal1
3.83e-39	3.30494	0.805	0.409	1.15e-35	C6	Ninj1
4.55e-39	6.88946	0.775	0.32	1.36e-35	C6	Impact
5.28e-39	2.57019	0.846	0.455	1.59e-35	C6	P4hb
5.5e-39	5.2219	0.746	0.126	1.65e-35	C6	Paqr9
7e-39	4.28569	0.746	0.123	2.1e-35	C6	Kcnh3
2.18e-38	3.9081	0.84	0.316	6.54e-35	C6	Ambp
2.57e-38	0.455608	0.817	0.249	7.7e-35	C6	Traj16
2.66e-38	1.3009	0.817	0.284	7.99e-35	C6	Klra8
3.15e-38	4.06129	0.84	0.349	9.44e-35	C6	Cd74
4.13e-38	3.43105	0.124	0.227	1.24e-34	C6	Tex15
5.63e-38	2.76263	0.751	0.164	1.69e-34	C6	Tmem255b
7.43e-38	6.9449	0.746	0.142	2.23e-34	C6	Magee1
7.54e-38	4.20448	0.124	0.188	2.26e-34	C6	Tsx
1.2e-37	0.429322	0.704	0.165	3.6e-34	C6	AI467606
1.45e-37	5.81583	0.775	0.17	4.34e-34	C6	Mapk4
1.51e-37	3.21415	0.805	0.369	4.52e-34	C6	Ptpn1
1.68e-37	4.39739	0.627	0.223	5.04e-34	C6	Stac2
1.7e-37	4.67663	0.805	0.359	5.09e-34	C6	Esam
1.72e-37	2.40563	0.84	0.433	5.17e-34	C6	Ang
1.91e-37	6.70451	0.734	0.101	5.74e-34	C6	Arnt2
2.14e-37	3.10571	0.811	0.411	6.41e-34	C6	Supt6
2.43e-37	3.82405	0.16	0.236	7.28e-34	C6	Slc23a4
3.43e-37	4.83773	0.763	0.199	1.03e-33	C6	Syne1
4.79e-37	2.89793	0.905	0.249	1.44e-33	C6	Thy1
4.86e-37	2.06926	0.817	0.221	1.46e-33	C6	Il10
5.03e-37	6.03736	0.817	0.289	1.51e-33	C6	Tshz1
5.98e-37	6.14226	0.722	0.226	1.79e-33	C6	Rbfox3
6.11e-37	3.25369	0.805	0.396	1.83e-33	C6	Sh3bgrl
7.08e-37	4.89755	0.799	0.191	2.13e-33	C6	Mpdz
8.89e-37	3.95529	0.805	0.401	2.67e-33	C6	Gns
9.58e-37	5.45509	0.793	0.231	2.87e-33	C6	Galns
1.64e-36	6.04153	0.74	0.122	4.91e-33	C6	Pcdhb3
2.14e-36	5.45551	0.746	0.141	6.43e-33	C6	Rtn1
3.57e-36	5.0507	0.787	0.349	1.07e-32	C6	Rab12
3.74e-36	1.57683	0.657	0.233	1.12e-32	C6	Lrrc31
4.34e-36	0.903284	0.704	0.178	1.3e-32	C6	Il4i1
5.86e-36	3.90517	0.781	0.404	1.76e-32	C6	Ywhah
5.92e-36	3.72767	0.787	0.307	1.78e-32	C6	B3gnt3
6.58e-36	3.20469	0.627	0.132	1.97e-32	C6	Asphd2
1.08e-35	2.84089	0.124	0.18	3.25e-32	C6	Zfp354c
1.16e-35	0.684717	0.574	0.189	3.47e-32	C6	Dgat2
1.39e-35	2.75615	0.68	0.176	4.17e-32	C6	Usp13
2.35e-35	2.00192	0.828	0.413	7.05e-32	C6	Gls
2.64e-35	1.94144	0.828	0.405	7.91e-32	C6	Anxa5
2.94e-35	1.56376	0.716	0.233	8.83e-32	C6	Tlx1
3.14e-35	7.35018	0.74	0.128	9.42e-32	C6	Gpr27
3.34e-35	3.40492	0.124	0.196	1e-31	C6	Luzp2
4.66e-35	3.49645	0.692	0.293	1.4e-31	C6	Tppp3
6e-35	4.2488	0.751	0.263	1.8e-31	C6	Slc4a3
8.29e-35	5.68276	0.751	0.128	2.49e-31	C6	Lrrn2
8.85e-35	7.1947	0.746	0.148	2.65e-31	C6	Ky
9.6e-35	4.90636	0.107	0.128	2.88e-31	C6	Syt1
1.01e-34	0.649224	0.787	0.358	3.02e-31	C6	Cd44
1.78e-34	2.85759	0.799	0.442	5.34e-31	C6	Atxn2l
2.31e-34	6.76876	0.734	0.16	6.94e-31	C6	Tmod1
2.52e-34	2.70735	0.74	0.176	7.57e-31	C6	Sncg
2.73e-34	2.18223	0.805	0.411	8.19e-31	C6	Arl6ip1
4.06e-34	4.77161	0.817	0.352	1.22e-30	C6	Flt1
4.63e-34	4.48599	0.71	0.231	1.39e-30	C6	Cerk
5.3e-34	3.63846	0.651	0.101	1.59e-30	C6	Rgs6
5.92e-34	3.50126	0.722	0.226	1.78e-30	C6	Palm
6.88e-34	4.28209	0.769	0.427	2.06e-30	C6	Rab1b
8.68e-34	1.44799	0.71	0.354	2.6e-30	C6	Add3
9.97e-34	8.15729	0.722	0.147	2.99e-30	C6	Irx1
1.02e-33	1.56728	0.834	0.218	3.05e-30	C6	Hsh2d
1.08e-33	2.99692	0.698	0.189	3.24e-30	C6	Pcdh10
1.2e-33	1.69095	0.828	0.445	3.61e-30	C6	Anxa4
1.49e-33	2.46104	0.639	0.165	4.48e-30	C6	Gfra2
1.66e-33	2.38351	0.834	0.343	4.97e-30	C6	H2-Ab1
1.75e-33	1.8808	0.586	0.156	5.26e-30	C6	Kmo
1.79e-33	4.30447	0.781	0.346	5.38e-30	C6	Slc6a6
1.81e-33	0.357089	0.728	0.26	5.43e-30	C6	Gm13889
2.23e-33	5.26181	0.645	0.119	6.68e-30	C6	Snca
3.86e-33	2.80083	0.828	0.445	1.16e-29	C6	Ddx17
4e-33	2.43654	0.811	0.198	1.2e-29	C6	Ccl5
5.72e-33	1.79487	0.811	0.252	1.72e-29	C6	Zfp747
6.16e-33	6.186	0.781	0.297	1.85e-29	C6	Taf9b
6.74e-33	8.21896	0.746	0.115	2.02e-29	C6	Btbd17
7.19e-33	6.04534	0.71	0.153	2.16e-29	C6	Syt11
7.3e-33	6.65427	0.734	0.211	2.19e-29	C6	Slc37a4
8.3e-33	3.10707	0.775	0.426	2.49e-29	C6	Rbm39
8.95e-33	5.00094	0.74	0.162	2.69e-29	C6	Zfp462
1.03e-32	1.0349	0.811	0.223	3.1e-29	C6	Stk10
1.86e-32	1.40107	0.657	0.113	5.57e-29	C6	Foxh1
2.13e-32	2.08843	0.757	0.373	6.39e-29	C6	Egfl7
3.06e-32	3.74581	0.793	0.44	9.17e-29	C6	Scarb2
3.65e-32	2.54176	0.775	0.436	1.1e-28	C6	Sept2
3.89e-32	4.57085	0.781	0.371	1.17e-28	C6	Ube2l6
4.02e-32	0.726117	0.781	0.4	1.21e-28	C6	Plpp3
4.24e-32	2.53925	0.757	0.22	1.27e-28	C6	Cox6a2
4.28e-32	3.60022	0.716	0.2	1.28e-28	C6	Tmtc1
9.13e-32	2.97806	0.651	0.14	2.74e-28	C6	Sh2d2a
1.03e-31	4.51446	0.757	0.395	3.09e-28	C6	Rbm5
1.12e-31	3.97034	0.136	0.169	3.35e-28	C6	Cnih2
1.17e-31	7.84971	0.769	0.17	3.5e-28	C6	Lrp8
1.49e-31	3.07675	0.787	0.421	4.48e-28	C6	Calm2
2.31e-31	0.602337	0.172	0.441	6.94e-28	C6	Prss3
2.7e-31	2.19942	0.497	0.196	8.1e-28	C6	Muc5ac
3.07e-31	5.10398	0.775	0.355	9.21e-28	C6	Pea15a
3.63e-31	3.17729	0.751	0.234	1.09e-27	C6	Ehd3
3.7e-31	3.24313	0.669	0.217	1.11e-27	C6	Diaph3
4.74e-31	2.77898	0.781	0.455	1.42e-27	C6	Leng8
6.32e-31	4.13333	0.734	0.296	1.9e-27	C6	Svopl
1.21e-30	2.12919	0.722	0.23	3.63e-27	C6	Ddx60
1.4e-30	2.46192	0.462	0.184	4.19e-27	C6	Cd1d1
1.84e-30	1.55263	0.728	0.208	5.52e-27	C6	Hpx
1.93e-30	1.9117	0.787	0.419	5.79e-27	C6	Lpp
2.31e-30	1.61835	0.615	0.186	6.92e-27	C6	Myo1a
2.73e-30	6.12445	0.71	0.102	8.19e-27	C6	Kcnj6
2.93e-30	6.79223	0.669	0.121	8.78e-27	C6	Cntnap5b
3.01e-30	5.59615	0.663	0.165	9.02e-27	C6	Slc38a11
3.44e-30	2.80285	0.698	0.336	1.03e-26	C6	Zc3h3
3.87e-30	0.710204	0.751	0.284	1.16e-26	C6	Slco2a1
4.15e-30	4.97615	0.142	0.112	1.24e-26	C6	Abcb4
5.34e-30	3.24745	0.621	0.111	1.6e-26	C6	Rho
6.32e-30	1.3559	0.793	0.386	1.9e-26	C6	Adar
7.31e-30	4.64941	0.751	0.141	2.19e-26	C6	Amigo2
9.08e-30	1.62825	0.775	0.441	2.73e-26	C6	Sept9
1.09e-29	2.86229	0.651	0.177	3.28e-26	C6	Il2ra
1.28e-29	7.02533	0.704	0.118	3.85e-26	C6	Amer2
1.49e-29	6.03038	0.675	0.128	4.47e-26	C6	4931428F04Rik
1.88e-29	7.1421	0.716	0.118	5.63e-26	C6	Celf4
2.69e-29	6.44362	0.704	0.11	8.06e-26	C6	Pacsin1
3.03e-29	2.17543	0.621	0.156	9.08e-26	C6	Mmp17
3.22e-29	4.10888	0.769	0.424	9.66e-26	C6	Bptf
3.37e-29	0.903877	0.704	0.229	1.01e-25	C6	Mmrn2
5.17e-29	7.2131	0.704	0.154	1.55e-25	C6	Dlgap1
5.84e-29	4.09324	0.663	0.113	1.75e-25	C6	Ankef1
9.56e-29	9.08048	0.716	0.158	2.87e-25	C6	S100z
1.02e-28	2.4853	0.769	0.451	3.07e-25	C6	Hnrnpa2b1
1.04e-28	1.93737	0.769	0.416	3.11e-25	C6	Picalm
1.16e-28	4.06648	0.74	0.368	3.47e-25	C6	Hexa
1.16e-28	1.70946	0.45	0.171	3.49e-25	C6	Il12rb2
1.27e-28	2.47281	0.769	0.395	3.82e-25	C6	Adprh
1.32e-28	1.60555	0.781	0.479	3.97e-25	C6	Hdlbp
1.33e-28	2.61427	0.728	0.337	4e-25	C6	Basp1
1.43e-28	6.00655	0.627	0.153	4.3e-25	C6	Vps37d
1.52e-28	0.426232	0.769	0.295	4.56e-25	C6	Ccn2
2.04e-28	4.29264	0.746	0.299	6.12e-25	C6	Sh3kbp1
2.34e-28	3.02107	0.615	0.131	7.01e-25	C6	Kcna6
3.28e-28	3.63593	0.746	0.341	9.84e-25	C6	Gcnt2
3.61e-28	0.637052	0.651	0.149	1.08e-24	C6	H2-Ob
3.72e-28	1.79972	0.751	0.354	1.12e-24	C6	Npc2
3.72e-28	1.86467	0.811	0.45	1.12e-24	C6	H2-K1
5.15e-28	0.78246	0.112	0.182	1.54e-24	C6	Olfr1033
5.28e-28	4.11068	0.698	0.153	1.58e-24	C6	Armc2
5.82e-28	0.716577	0.609	0.223	1.75e-24	C6	Traj6
6.1e-28	6.46841	0.686	0.151	1.83e-24	C6	Tenm3
6.94e-28	4.34194	0.669	0.178	2.08e-24	C6	Acr
7.16e-28	2.03349	0.663	0.225	2.15e-24	C6	Irs3
9.96e-28	2.52798	0.746	0.441	2.99e-24	C6	Luc7l3
1.12e-27	1.04879	0.633	0.234	3.37e-24	C6	Loxl2
1.72e-27	0.79106	0.657	0.221	5.17e-24	C6	Amhr2
2.35e-27	3.8777	0.757	0.38	7.06e-24	C6	H2-T23
2.68e-27	3.58738	0.544	0.152	8.04e-24	C6	Fam131b
4.17e-27	7.66435	0.686	0.115	1.25e-23	C6	Kcnmb2
4.7e-27	2.14575	0.734	0.283	1.41e-23	C6	Haao
4.84e-27	3.57966	0.769	0.331	1.45e-23	C6	Bhlha15
5.66e-27	0.873755	0.639	0.184	1.7e-23	C6	Six2
6.14e-27	1.09036	0.74	0.248	1.84e-23	C6	Chst15
9.34e-27	4.10874	0.704	0.335	2.8e-23	C6	Acaca
9.67e-27	1.48132	0.751	0.361	2.9e-23	C6	Tuft1
1.27e-26	3.02896	0.704	0.372	3.82e-23	C6	Timp3
1.74e-26	3.1036	0.663	0.107	5.23e-23	C6	Pcdh9
1.91e-26	4.60976	0.633	0.198	5.73e-23	C6	Gm5134
2.24e-26	5.31115	0.675	0.129	6.72e-23	C6	Npnt
2.55e-26	7.40528	0.704	0.112	7.65e-23	C6	Bex1
2.61e-26	1.0491	0.136	0.132	7.84e-23	C6	Ctnna3
2.92e-26	4.23127	0.799	0.326	8.76e-23	C6	Gbp3
3.59e-26	1.73972	0.751	0.394	1.08e-22	C6	Comt
4.91e-26	4.97828	0.68	0.147	1.47e-22	C6	Aff2
5.15e-26	1.60599	0.621	0.108	1.55e-22	C6	Reln
5.69e-26	2.27291	0.787	0.454	1.71e-22	C6	Cd47
5.72e-26	5.45765	0.722	0.12	1.72e-22	C6	Nrcam
6.22e-26	6.06779	0.663	0.125	1.87e-22	C6	Kcnu1
6.73e-26	1.78701	0.142	0.215	2.02e-22	C6	Adgre4
7.91e-26	5.39008	0.757	0.22	2.37e-22	C6	Eif4e3
8.58e-26	3.9848	0.692	0.12	2.58e-22	C6	Ffar4
8.93e-26	5.12558	0.692	0.221	2.68e-22	C6	Ckb
1.03e-25	6.36655	0.686	0.121	3.1e-22	C6	B3galt2
1.05e-25	1.26735	0.793	0.454	3.14e-22	C6	Hnrnpa0
1.41e-25	2.64699	0.728	0.415	4.22e-22	C6	Skil
2.3e-25	0.444587	0.55	0.182	6.9e-22	C6	Ugt1a6b
2.76e-25	1.02938	0.633	0.168	8.29e-22	C6	Fgf1
3.09e-25	0.815867	0.698	0.221	9.27e-22	C6	Ifi208
4.97e-25	5.34194	0.645	0.129	1.49e-21	C6	B3galt1
7.17e-25	3.55631	0.201	0.152	2.15e-21	C6	Sall4
7.79e-25	1.4213	0.633	0.192	2.34e-21	C6	Orc1
8e-25	3.98659	0.71	0.333	2.4e-21	C6	Rgs5
8.48e-25	5.18404	0.751	0.322	2.54e-21	C6	Il18bp
8.78e-25	1.44169	0.698	0.345	2.63e-21	C6	Itgad
8.96e-25	1.43773	0.704	0.251	2.69e-21	C6	H2-Q6
9.46e-25	4.04327	0.716	0.309	2.84e-21	C6	Slc12a7
9.61e-25	5.30127	0.692	0.105	2.88e-21	C6	Lmx1b
1.05e-24	1.09778	0.645	0.146	3.16e-21	C6	Tnfrsf25
1.08e-24	2.44406	0.781	0.464	3.24e-21	C6	Tsc22d1
1.16e-24	0.520892	0.615	0.185	3.49e-21	C6	Dnah17
1.18e-24	2.18238	0.219	0.226	3.54e-21	C6	Tmod4
1.73e-24	3.26754	0.751	0.347	5.2e-21	C6	Inhbb
2.38e-24	2.33962	0.692	0.145	7.13e-21	C6	Tspan18
3.13e-24	6.23036	0.698	0.186	9.4e-21	C6	Acyp2
3.18e-24	1.62702	0.183	0.222	9.55e-21	C6	Nrxn2
3.45e-24	1.17376	0.142	0.17	1.04e-20	C6	Lep
3.82e-24	2.8153	0.645	0.17	1.15e-20	C6	Dkk3
4.77e-24	4.75523	0.669	0.153	1.43e-20	C6	Fgb
5.01e-24	3.85389	0.172	0.15	1.5e-20	C6	Opcml
6.73e-24	1.21999	0.533	0.156	2.02e-20	C6	Gpr132
7.24e-24	5.37458	0.651	0.122	2.17e-20	C6	Cited1
9.37e-24	0.569617	0.675	0.338	2.81e-20	C6	H2-Eb1
9.44e-24	7.67018	0.657	0.105	2.83e-20	C6	Nyap2
1.16e-23	1.50129	0.609	0.315	3.48e-20	C6	Mafb
1.3e-23	1.16699	0.704	0.338	3.91e-20	C6	Tm4sf1
1.34e-23	1.19025	0.621	0.175	4.01e-20	C6	Stag3
1.5e-23	1.08021	0.118	0.211	4.5e-20	C6	Sfrp1
1.76e-23	4.04469	0.195	0.211	5.28e-20	C6	Greb1l
2.14e-23	4.45028	0.74	0.356	6.42e-20	C6	Znfx1
2.22e-23	2.96611	0.68	0.318	6.67e-20	C6	Evl
2.26e-23	2.75134	0.704	0.426	6.78e-20	C6	Arhgef1
2.74e-23	0.436458	0.604	0.11	8.21e-20	C6	Tshr
4.85e-23	1.60885	0.71	0.406	1.46e-19	C6	Ctsa
9.87e-23	5.66605	0.633	0.124	2.96e-19	C6	Nxph1
1.09e-22	4.77373	0.657	0.144	3.27e-19	C6	Igsf21
1.16e-22	1.67693	0.757	0.475	3.49e-19	C6	Sfpq
1.21e-22	3.03284	0.74	0.404	3.63e-19	C6	Nfkbiz
1.34e-22	1.50458	0.722	0.39	4.01e-19	C6	BC005537
1.34e-22	1.1011	0.172	0.208	4.02e-19	C6	Itga9
1.88e-22	1.14997	0.592	0.146	5.63e-19	C6	Col8a1
2.35e-22	0.559302	0.746	0.405	7.04e-19	C6	Rab5c
2.44e-22	5.23318	0.716	0.228	7.32e-19	C6	Lix1l
2.71e-22	0.999487	0.716	0.349	8.14e-19	C6	Efemp2
2.84e-22	2.99329	0.213	0.198	8.53e-19	C6	Cd40
2.89e-22	0.492066	0.757	0.4	8.68e-19	C6	Clta
3.36e-22	1.15755	0.828	0.5	1.01e-18	C6	Spint2
3.92e-22	3.13406	0.722	0.458	1.18e-18	C6	Map3k1
6.37e-22	0.452507	0.385	0.176	1.91e-18	C6	Gnb4
7.62e-22	1.60041	0.769	0.454	2.29e-18	C6	Ldhd
8.31e-22	2.84538	0.562	0.189	2.49e-18	C6	Fhl1
9.08e-22	0.691644	0.621	0.155	2.72e-18	C6	Pde3a
1.33e-21	0.551502	0.615	0.175	4e-18	C6	Larp6
1.46e-21	1.35754	0.669	0.169	4.37e-18	C6	Mfng
1.52e-21	3.19039	0.172	0.148	4.57e-18	C6	Akap6
1.54e-21	0.746409	0.609	0.153	4.62e-18	C6	Gnat1
1.62e-21	3.05898	0.621	0.144	4.87e-18	C6	Glis1
1.92e-21	3.741	0.112	0.149	5.76e-18	C6	Muc13
2.97e-21	1.89304	0.254	0.539	8.91e-18	C6	Reg3g
3.3e-21	0.687359	0.686	0.366	9.89e-18	C6	Slc43a3
4.53e-21	2.04843	0.728	0.379	1.36e-17	C6	Kifc3
5.33e-21	4.28452	0.686	0.236	1.6e-17	C6	Ccdc190
5.81e-21	1.1258	0.55	0.281	1.74e-17	C6	Samd9l
6.83e-21	2.36072	0.734	0.383	2.05e-17	C6	Irf1
7.08e-21	0.793474	0.509	0.142	2.12e-17	C6	Tbc1d10c
7.67e-21	1.32973	0.219	0.323	2.3e-17	C6	Mis18bp1
1.03e-20	2.98438	0.651	0.313	3.08e-17	C6	Gbp7
1.04e-20	0.955456	0.414	0.189	3.11e-17	C6	Zfp605
1.14e-20	1.93682	0.763	0.434	3.43e-17	C6	Tnfrsf1a
1.16e-20	2.29525	0.734	0.371	3.49e-17	C6	Camkk2
1.48e-20	2.03918	0.669	0.206	4.45e-17	C6	Tssk6
1.54e-20	1.23571	0.751	0.458	4.62e-17	C6	Eif4g2
1.75e-20	3.18143	0.698	0.251	5.24e-17	C6	Pde4b
1.83e-20	2.31668	0.45	0.253	5.48e-17	C6	Tnfrsf14
1.85e-20	6.97181	0.68	0.148	5.55e-17	C6	Cntn1
1.93e-20	3.03209	0.556	0.151	5.78e-17	C6	Vstm2b
2.16e-20	0.445696	0.112	0.115	6.48e-17	C6	Ackr2
2.74e-20	0.566659	0.473	0.135	8.21e-17	C6	Itih3
3.21e-20	1.12349	0.456	0.297	9.63e-17	C6	Des
3.27e-20	2.35762	0.609	0.136	9.8e-17	C6	4933424G06Rik
3.52e-20	0.744615	0.533	0.164	1.06e-16	C6	Ccna2
4.26e-20	1.51353	0.692	0.209	1.28e-16	C6	Itgax
4.34e-20	3.32524	0.639	0.19	1.3e-16	C6	Zfp995
5.08e-20	3.25733	0.231	0.224	1.53e-16	C6	Scn3b
5.14e-20	4.20478	0.207	0.129	1.54e-16	C6	AI182371
6.98e-20	2.0619	0.728	0.297	2.09e-16	C6	P3h1
7.24e-20	1.78558	0.746	0.483	2.17e-16	C6	Sec11c
1.06e-19	2.22896	0.692	0.406	3.19e-16	C6	Nptn
1.15e-19	4.31423	0.639	0.167	3.45e-16	C6	Rpp25
1.23e-19	1.87327	0.42	0.276	3.69e-16	C6	Abi3
1.27e-19	0.340484	0.704	0.364	3.81e-16	C6	Epas1
1.56e-19	1.29808	0.627	0.147	4.69e-16	C6	Aoc3
1.98e-19	4.9717	0.692	0.337	5.93e-16	C6	Bmp1
2.26e-19	1.622	0.58	0.15	6.78e-16	C6	Arhgef39
2.57e-19	0.475025	0.615	0.38	7.7e-16	C6	Wwtr1
2.61e-19	4.72083	0.639	0.128	7.82e-16	C6	Gpr75
3.58e-19	3.63248	0.189	0.11	1.07e-15	C6	Pabpc5
5.43e-19	6.35199	0.663	0.185	1.63e-15	C6	Mmp24
5.61e-19	2.58195	0.716	0.409	1.68e-15	C6	Trafd1
6.35e-19	1.21186	0.657	0.304	1.91e-15	C6	Gng11
7.48e-19	0.81295	0.769	0.47	2.24e-15	C6	Serf2
7.5e-19	1.68605	0.627	0.202	2.25e-15	C6	Selp
7.62e-19	6.40287	0.604	0.126	2.29e-15	C6	Tmem108
1.39e-18	3.63826	0.604	0.27	4.18e-15	C6	Rnf180
1.47e-18	1.20091	0.71	0.44	4.42e-15	C6	Hspd1
1.98e-18	1.44307	0.491	0.333	5.94e-15	C6	Col1a1
2.1e-18	1.96789	0.68	0.359	6.3e-15	C6	H2-Aa
2.47e-18	1.70829	0.716	0.429	7.42e-15	C6	Brwd1
3.49e-18	2.25061	0.698	0.452	1.05e-14	C6	Flot1
4.22e-18	4.00301	0.692	0.355	1.27e-14	C6	Shank3
4.56e-18	1.8373	0.627	0.184	1.37e-14	C6	Pinlyp
5.9e-18	1.81792	0.728	0.327	1.77e-14	C6	Mxra7
7.4e-18	2.85922	0.621	0.339	2.22e-14	C6	Fscn1
1.1e-17	2.06998	0.562	0.227	3.31e-14	C6	Traj37
1.19e-17	3.44041	0.586	0.153	3.56e-14	C6	Foxd3
1.36e-17	5.44459	0.586	0.125	4.07e-14	C6	Fbxo41
1.76e-17	5.78792	0.645	0.152	5.27e-14	C6	Cartpt
2.07e-17	0.802659	0.154	0.232	6.2e-14	C6	S100a14
4.04e-17	1.65428	0.444	0.208	1.21e-13	C6	Pvrig
4.65e-17	4.8312	0.645	0.205	1.39e-13	C6	Mras
4.9e-17	1.8452	0.615	0.352	1.47e-13	C6	Cdh5
5.17e-17	4.82313	0.598	0.17	1.55e-13	C6	Myo9a
5.57e-17	0.527395	0.651	0.39	1.67e-13	C6	Errfi1
5.67e-17	2.45554	0.562	0.113	1.7e-13	C6	Ttc30a2
6.82e-17	1.60811	0.686	0.372	2.05e-13	C6	Adam15
7.01e-17	4.68652	0.609	0.158	2.1e-13	C6	Dock3
7.45e-17	2.61561	0.704	0.247	2.24e-13	C6	Adora2b
9.68e-17	2.21883	0.663	0.235	2.9e-13	C6	Islr2
2.09e-16	3.38464	0.527	0.206	6.27e-13	C6	Cd274
2.55e-16	0.664276	0.568	0.348	7.66e-13	C6	Cnn2
2.62e-16	1.86436	0.538	0.144	7.85e-13	C6	Gabrp
4.12e-16	1.93524	0.55	0.267	1.24e-12	C6	Prtn3
4.3e-16	1.78933	0.302	0.197	1.29e-12	C6	Gzma
4.79e-16	3.83536	0.68	0.313	1.44e-12	C6	Olfm1
5.74e-16	2.84618	0.609	0.132	1.72e-12	C6	Samd5
5.94e-16	1.44129	0.556	0.161	1.78e-12	C6	Cyp2c23
6.24e-16	4.71544	0.722	0.337	1.87e-12	C6	Ptprb
6.92e-16	1.9499	0.479	0.124	2.08e-12	C6	Rnf17
7.38e-16	1.56204	0.219	0.17	2.21e-12	C6	Serpina3m
1.16e-15	0.533394	0.172	0.143	3.47e-12	C6	Rasl10b
1.17e-15	1.1329	0.675	0.396	3.5e-12	C6	Lpl
1.26e-15	4.93617	0.254	0.108	3.79e-12	C6	Gprc6a
1.26e-15	1.91485	0.231	0.216	3.79e-12	C6	Sox10
1.3e-15	0.74512	0.663	0.355	3.89e-12	C6	Fth1
1.79e-15	0.561244	0.675	0.405	5.36e-12	C6	Fbxl5
1.8e-15	0.80065	0.55	0.182	5.39e-12	C6	Plaat5
2.02e-15	0.748551	0.71	0.365	6.06e-12	C6	Eng
2.25e-15	2.88666	0.219	0.191	6.75e-12	C6	Jchain
2.48e-15	0.954314	0.615	0.112	7.45e-12	C6	Myocd
5.73e-15	0.289252	0.402	0.182	1.72e-11	C6	Siglece
8.15e-15	1.17077	0.55	0.187	2.44e-11	C6	Ndnf
8.47e-15	4.79277	0.621	0.144	2.54e-11	C6	Strip2
8.78e-15	0.884475	0.107	0.196	2.63e-11	C6	P2ry10
1.17e-14	2.50124	0.592	0.325	3.5e-11	C6	Apod
1.19e-14	2.55802	0.503	0.237	3.57e-11	C6	Ube2c
1.21e-14	2.72591	0.207	0.182	3.63e-11	C6	Rsph4a
1.23e-14	2.49457	0.669	0.398	3.69e-11	C6	Mbnl1
1.26e-14	0.464968	0.663	0.391	3.79e-11	C6	Crlf2
1.28e-14	0.940181	0.675	0.386	3.83e-11	C6	Abcc1
1.32e-14	0.877933	0.692	0.443	3.97e-11	C6	Sem1
2.72e-14	0.819748	0.183	0.22	8.17e-11	C6	Clec10a
3.47e-14	3.60965	0.574	0.154	1.04e-10	C6	Sh2d5
4.63e-14	2.55391	0.58	0.195	1.39e-10	C6	Dmpk
4.77e-14	2.70664	0.675	0.28	1.43e-10	C6	Myo5a
5.48e-14	6.57037	0.604	0.177	1.64e-10	C6	Rnf112
5.52e-14	1.14933	0.556	0.201	1.66e-10	C6	Phkg1
5.72e-14	6.16851	0.58	0.103	1.72e-10	C6	Efcab10
5.75e-14	0.983605	0.16	0.189	1.72e-10	C6	6820408C15Rik
6.17e-14	4.61596	0.645	0.289	1.85e-10	C6	Pigr
6.41e-14	1.12105	0.574	0.22	1.92e-10	C6	Awat2
6.83e-14	3.43968	0.148	0.25	2.05e-10	C6	Cend1
9.43e-14	4.29565	0.639	0.175	2.83e-10	C6	Rgs16
9.44e-14	1.38857	0.627	0.173	2.83e-10	C6	Tnfrsf11b
1.04e-13	0.591289	0.586	0.358	3.13e-10	C6	Celf2
1.09e-13	1.70705	0.556	0.236	3.26e-10	C6	Rnase10
1.15e-13	1.22742	0.379	0.14	3.45e-10	C6	Cd3g
1.22e-13	3.3971	0.497	0.121	3.66e-10	C6	Trat1
1.38e-13	0.567046	0.692	0.421	4.13e-10	C6	Wdr1
1.45e-13	1.56738	0.704	0.441	4.34e-10	C6	Tns3
1.6e-13	3.15353	0.249	0.226	4.79e-10	C6	Scn2b
1.81e-13	1.08173	0.213	0.168	5.44e-10	C6	Htr7
1.82e-13	6.86968	0.627	0.153	5.46e-10	C6	Nptx1
1.99e-13	3.01909	0.609	0.198	5.97e-10	C6	Cmya5
2.03e-13	0.845411	0.621	0.388	6.08e-10	C6	B4galt5
2.37e-13	1.81864	0.698	0.409	7.1e-10	C6	Chd2
2.93e-13	0.98583	0.201	0.376	8.78e-10	C6	Npy
3.12e-13	2.13183	0.136	0.28	9.36e-10	C6	Ankrd2
4.07e-13	0.934356	0.592	0.205	1.22e-09	C6	Hoxc4
4.72e-13	1.21565	0.266	0.306	1.41e-09	C6	Inpp5d
4.92e-13	4.47783	0.586	0.107	1.48e-09	C6	AW551984
5.53e-13	0.506227	0.568	0.407	1.66e-09	C6	Hist1h1d
5.96e-13	0.559512	0.331	0.21	1.79e-09	C6	Egr2
8.19e-13	0.41913	0.609	0.22	2.46e-09	C6	Tnfrsf11a
8.6e-13	0.636931	0.657	0.405	2.58e-09	C6	Amotl2
9.4e-13	1.91159	0.692	0.458	2.82e-09	C6	Ankrd10
1e-12	2.24726	0.592	0.164	3e-09	C6	Cd22
1.22e-12	2.94145	0.621	0.189	3.67e-09	C6	Sema3g
1.73e-12	0.488719	0.627	0.405	5.2e-09	C6	Dusp3
1.77e-12	4.6846	0.568	0.148	5.32e-09	C6	Ldlrad4
2.25e-12	4.82879	0.237	0.24	6.74e-09	C6	Zfp938
2.47e-12	1.37064	0.633	0.322	7.4e-09	C6	Cxcl14
2.51e-12	1.9386	0.568	0.162	7.52e-09	C6	Itgae
2.63e-12	2.11797	0.237	0.216	7.89e-09	C6	Crabp1
3.02e-12	2.30315	0.615	0.401	9.06e-09	C6	Hsd17b12
3.35e-12	2.00582	0.627	0.261	1.01e-08	C6	Gimap6
4.13e-12	3.41182	0.172	0.194	1.24e-08	C6	Traj22
4.26e-12	5.85602	0.574	0.135	1.28e-08	C6	Edn3
4.28e-12	0.877956	0.68	0.472	1.29e-08	C6	Krtcap2
5.07e-12	1.30871	0.497	0.144	1.52e-08	C6	Tox2
5.31e-12	2.63817	0.107	0.227	1.59e-08	C6	Cd209a
6.11e-12	1.38118	0.462	0.347	1.83e-08	C6	Cd34
6.56e-12	1.90923	0.621	0.195	1.97e-08	C6	Pkd1
1.02e-11	2.74203	0.426	0.246	3.06e-08	C6	Srpk3
1.1e-11	0.678386	0.686	0.45	3.31e-08	C6	Ptpn12
1.26e-11	0.579864	0.266	0.23	3.79e-08	C6	Rbp1
1.27e-11	0.621753	0.669	0.44	3.81e-08	C6	H2-D1
1.28e-11	0.435524	0.249	0.21	3.83e-08	C6	Nxph3
1.72e-11	0.252237	0.509	0.153	5.17e-08	C6	Angptl6
1.9e-11	3.89945	0.509	0.137	5.71e-08	C6	Rimklb
2.04e-11	1.3711	0.639	0.416	6.13e-08	C6	Lgals8
2.41e-11	2.10431	0.148	0.124	7.24e-08	C6	Tmeff2
2.54e-11	1.17587	0.213	0.205	7.63e-08	C6	Ggt5
2.63e-11	3.38768	0.58	0.129	7.9e-08	C6	Dpp6
2.65e-11	0.334974	0.568	0.237	7.95e-08	C6	Mst1r
2.79e-11	0.665178	0.485	0.193	8.37e-08	C6	Apcdd1
3.47e-11	1.12635	0.249	0.254	1.04e-07	C6	Fam107b
3.49e-11	3.22108	0.651	0.371	1.05e-07	C6	Plpp1
5.14e-11	0.430207	0.462	0.29	1.54e-07	C6	Dbn1
5.48e-11	0.725242	0.657	0.418	1.64e-07	C6	Cap1
6.39e-11	6.17678	0.598	0.126	1.92e-07	C6	Cacng4
6.76e-11	2.13985	0.556	0.154	2.03e-07	C6	Serpina3g
7.74e-11	2.0191	0.172	0.264	2.32e-07	C6	Ctsk
9.26e-11	3.01063	0.556	0.182	2.78e-07	C6	Smad9
9.28e-11	0.526782	0.426	0.272	2.78e-07	C6	Rbms3
9.98e-11	0.347239	0.314	0.229	2.99e-07	C6	Ccl22
1.34e-10	0.743486	0.657	0.445	4.01e-07	C6	Pdcd6ip
1.52e-10	3.10778	0.249	0.153	4.57e-07	C6	Pcdhb5
1.54e-10	0.734533	0.272	0.167	4.63e-07	C6	Adam23
1.68e-10	0.733503	0.627	0.323	5.04e-07	C6	Heg1
1.92e-10	0.568901	0.68	0.461	5.76e-07	C6	Hnrnpab
2.45e-10	2.44154	0.675	0.287	7.36e-07	C6	Lgalsl
2.75e-10	3.07006	0.272	0.195	8.26e-07	C6	Cdh19
3.09e-10	2.2504	0.272	0.242	9.28e-07	C6	Acp5
3.89e-10	0.932009	0.663	0.463	1.17e-06	C6	Ptbp3
4.02e-10	2.07465	0.621	0.371	1.21e-06	C6	Aqp1
5.27e-10	2.18588	0.621	0.355	1.58e-06	C6	Stat2
5.95e-10	1.26055	0.609	0.223	1.78e-06	C6	Htra3
7.65e-10	0.447092	0.586	0.376	2.3e-06	C6	Snx2
8e-10	3.23104	0.645	0.335	2.4e-06	C6	Frmd4a
8.26e-10	2.57221	0.29	0.273	2.48e-06	C6	Dpysl3
9.03e-10	1.00789	0.609	0.432	2.71e-06	C6	Arhgdia
1.1e-09	0.410178	0.615	0.41	3.29e-06	C6	Snx5
1.27e-09	4.935	0.568	0.133	3.81e-06	C6	Prrt1
1.29e-09	2.69227	0.633	0.395	3.88e-06	C6	Map4
1.57e-09	2.36407	0.562	0.373	4.71e-06	C6	Psmb8
1.67e-09	0.30815	0.639	0.435	5.01e-06	C6	Srsf2
2.01e-09	2.41609	0.101	0.229	6.04e-06	C6	Cd2
2.1e-09	1.67727	0.485	0.121	6.3e-06	C6	Ntrk3
2.13e-09	0.569385	0.645	0.466	6.38e-06	C6	Atf4
2.84e-09	0.370579	0.402	0.333	8.53e-06	C6	Rcn3
2.94e-09	1.70588	0.361	0.217	8.83e-06	C6	Sstr4
3.02e-09	0.338659	0.544	0.203	9.07e-06	C6	Foxc2
4.14e-09	0.538976	0.408	0.357	1.24e-05	C6	Cxcl16
4.15e-09	0.679825	0.491	0.172	1.25e-05	C6	Traj13
4.53e-09	2.1485	0.527	0.285	1.36e-05	C6	Fcrls
4.98e-09	4.28679	0.604	0.165	1.49e-05	C6	Pcyt1b
5.15e-09	0.317847	0.373	0.259	1.54e-05	C6	C7
5.26e-09	2.53309	0.657	0.411	1.58e-05	C6	Tnks1bp1
6.31e-09	1.24174	0.16	0.209	1.89e-05	C6	Cadm3
6.57e-09	2.31195	0.604	0.428	1.97e-05	C6	Fgl2
6.83e-09	4.58198	0.254	0.164	2.05e-05	C6	Pfn4
6.83e-09	2.202	0.574	0.418	2.05e-05	C6	Psmb10
7.17e-09	3.03448	0.118	0.162	2.15e-05	C6	Hoxc6
7.48e-09	5.23525	0.302	0.123	2.24e-05	C6	Tmem151b
8.73e-09	5.48271	0.604	0.143	2.62e-05	C6	Phyhipl
8.99e-09	0.480203	0.314	0.163	2.7e-05	C6	Nox4
9.98e-09	4.23055	0.426	0.233	2.99e-05	C6	Camk2a
1.01e-08	0.571335	0.284	0.235	3.04e-05	C6	Hand2
1.03e-08	0.53568	0.645	0.462	3.09e-05	C6	Pabpc1
1.13e-08	2.81329	0.568	0.239	3.38e-05	C6	Cers1
1.18e-08	3.0643	0.29	0.229	3.55e-05	C6	Pmel
1.28e-08	0.54969	0.627	0.393	3.83e-05	C6	Sh3bp5
1.46e-08	3.21634	0.331	0.164	4.37e-05	C6	Ankrd34a
1.54e-08	5.66437	0.604	0.128	4.62e-05	C6	Sdk1
1.67e-08	2.97854	0.503	0.159	5.02e-05	C6	Gem
1.68e-08	3.2109	0.343	0.174	5.04e-05	C6	B3gnt9
2.01e-08	5.41664	0.586	0.158	6.03e-05	C6	Zkscan16
3.2e-08	1.20255	0.58	0.371	9.6e-05	C6	Galnt11
3.58e-08	1.47194	0.521	0.371	0.0001073	C6	Mthfr
4.19e-08	4.97869	0.58	0.168	0.00012559	C6	Parp8
4.92e-08	5.40299	0.562	0.184	0.00014772	C6	Rtl5
4.97e-08	4.50697	0.586	0.147	0.0001492	C6	Arl4d
5.74e-08	1.19851	0.538	0.327	0.00017214	C6	Ecscr
5.85e-08	3.04064	0.58	0.117	0.0001754	C6	Fam107a
8.03e-08	0.715518	0.627	0.475	0.00024094	C6	Srsf6
8.58e-08	0.547743	0.385	0.284	0.00025732	C6	Pmp22
8.63e-08	4.21221	0.562	0.153	0.00025887	C6	Kctd15
9.94e-08	3.07656	0.142	0.171	0.00029828	C6	Scml2
9.97e-08	1.08492	0.219	0.208	0.00029914	C6	Btla
1.01e-07	1.24086	0.615	0.403	0.00030184	C6	Parp12
1.25e-07	2.30704	0.231	0.181	0.00037408	C6	Mal
1.54e-07	1.79102	0.432	0.158	0.00046337	C6	Npr1
1.67e-07	0.406934	0.533	0.335	0.00050214	C6	Stat1
1.8e-07	1.56016	0.615	0.292	0.00053913	C6	Adgrf5
1.84e-07	3.42306	0.615	0.272	0.00055249	C6	Apobec1
2.1e-07	1.3671	0.308	0.216	0.00063109	C6	Agpat4
2.35e-07	2.68117	0.55	0.268	0.00070626	C6	Lypd1
2.55e-07	3.47487	0.633	0.369	0.0007643	C6	Tubb2a
2.58e-07	0.704898	0.568	0.287	0.00077379	C6	Ctla2a
2.67e-07	0.924252	0.621	0.435	0.00080217	C6	Trim25
2.75e-07	0.552172	0.645	0.49	0.00082515	C6	Nudc
2.77e-07	2.00092	0.243	0.197	0.00083175	C6	Nrn1
3.3e-07	0.271328	0.408	0.205	0.00098902	C6	Acsbg1
4.39e-07	1.55502	0.497	0.268	0.00131757	C6	Trps1
4.58e-07	4.06284	0.55	0.171	0.00137408	C6	Sstr1
4.64e-07	2.87601	0.331	0.206	0.00139244	C6	Col4a4
5.23e-07	2.52519	0.55	0.336	0.00157016	C6	Cyyr1
5.57e-07	3.7899	0.408	0.146	0.00167018	C6	Ndrg4
7.42e-07	0.488247	0.627	0.466	0.00222727	C6	Mdm2
8.3e-07	2.52042	0.414	0.237	0.00249141	C6	Kank1
9.41e-07	1.17467	0.497	0.263	0.00282153	C6	Ccdc60
1.05e-06	0.81898	0.55	0.24	0.00315124	C6	Btnl2
1.09e-06	1.10365	0.615	0.461	0.00326479	C6	Hnrnpl
1.11e-06	4.31611	0.272	0.136	0.00333258	C6	Lhx3
1.16e-06	0.896492	0.491	0.3	0.00348539	C6	Rassf4
1.21e-06	2.68215	0.207	0.128	0.00363661	C6	Armc12
1.32e-06	0.330382	0.503	0.132	0.00395504	C6	Itgbl1
1.33e-06	1.25083	0.485	0.235	0.00399173	C6	Glt8d2
1.4e-06	0.428294	0.586	0.36	0.00419253	C6	Bgn
1.52e-06	2.05596	0.278	0.204	0.00456636	C6	Il18
1.67e-06	2.26004	0.485	0.177	0.00499918	C6	Gpr176
2.12e-06	3.40772	0.497	0.195	0.00637305	C6	Sec14l5
2.21e-06	2.97651	0.479	0.23	0.00663116	C6	Mcam
2.35e-06	1.98143	0.207	0.223	0.00706043	C6	Prrg3
2.72e-06	0.923809	0.266	0.217	0.00816344	C6	Lamb2
2.74e-06	1.229	0.225	0.187	0.0082343	C6	Stx1b
2.96e-06	0.272693	0.544	0.364	0.00888542	C6	Unc93b1
3.64e-06	1.25229	0.497	0.147	0.0109263	C6	Nrg4
3.67e-06	4.48207	0.544	0.263	0.0110128	C6	Cacna1g
3.83e-06	0.635652	0.556	0.439	0.0114827	C6	Myh9
3.86e-06	2.09894	0.497	0.121	0.0115759	C6	Tnfsf8
3.96e-06	4.25546	0.58	0.222	0.0118755	C6	Fga
4.35e-06	1.38693	0.373	0.278	0.0130616	C6	Tmem86a
4.88e-06	0.672543	0.609	0.388	0.0146432	C6	Bcr
5.43e-06	2.63068	0.325	0.201	0.0162876	C6	Slc2a3
5.75e-06	0.328957	0.201	0.309	0.0172542	C6	Tbxas1
5.84e-06	5.08672	0.55	0.239	0.0175194	C6	Abca8b
5.91e-06	0.672528	0.515	0.254	0.0177351	C6	Synm
6.13e-06	2.32805	0.544	0.273	0.0183916	C6	H2-DMa
8.54e-06	2.91788	0.231	0.125	0.0256081	C6	Olfr78
9.53e-06	0.579095	0.497	0.19	0.0285761	C6	Papln
1.01e-05	0.504635	0.343	0.192	0.0304459	C6	Egln3
1.09e-05	0.981864	0.178	0.247	0.0328345	C6	Sash3
1.13e-05	1.14461	0.533	0.192	0.0340487	C6	Gpc6
1.14e-05	5.04459	0.509	0.165	0.0342909	C6	Rtbdn
1.15e-05	0.658895	0.609	0.472	0.0344988	C6	Ypel3
1.44e-05	1.11098	0.201	0.151	0.0431924	C6	Csf2rb

## Sheet: markers_filter_cluster_C7
p_val	avg_log2FC	pct.1	pct.2	p_val_adj	cluster	gene
1.12e-32	7.36454	1	0.431	3.36e-29	C7	Pdcd4
1.44e-32	6.78918	1	0.44	4.32e-29	C7	Ang
2.02e-32	4.22785	1	0.527	6.05e-29	C7	Rnase1
3.39e-32	5.23989	1	0.411	1.02e-28	C7	Rnase4
8.25e-32	5.73525	1	0.513	2.48e-28	C7	Reg3d
1.59e-31	3.63043	1	0.469	4.78e-28	C7	Pnlip
5.41e-31	5.76692	1	0.479	1.62e-27	C7	Ptger3
1.4e-30	4.24684	1	0.535	4.21e-27	C7	Reg2
2.08e-30	2.90477	1	0.546	6.24e-27	C7	Reg3b
2.39e-30	4.2023	1	0.464	7.17e-27	C7	Selenop
2.88e-30	3.67807	1	0.527	8.63e-27	C7	Reg3g
3.03e-30	5.32527	1	0.451	9.1e-27	C7	Lrg1
4.29e-30	3.70398	1	0.5	1.29e-26	C7	Try4
4.65e-30	4.72327	1	0.463	1.39e-26	C7	Pnliprp2
5.37e-30	2.2872	1	0.561	1.61e-26	C7	Reg1
1.12e-29	6.36883	0.979	0.468	3.37e-26	C7	Gatm
1.76e-26	2.08562	1	0.514	5.27e-23	C7	Dmbt1
4.97e-26	4.45965	1	0.471	1.49e-22	C7	Wars
8.34e-26	4.83245	0.979	0.454	2.5e-22	C7	Hmgcs2
7.32e-25	2.03246	1	0.578	2.2e-21	C7	Reg3a
1.37e-24	1.87269	1	0.507	4.11e-21	C7	Pdia2
8.02e-21	1.0499	1	0.466	2.41e-17	C7	Gp2
3.53e-20	2.78319	0.917	0.471	1.06e-16	C7	Rap1gap
4.26e-20	3.69747	0.938	0.436	1.28e-16	C7	Sel1l
3.64e-19	2.83377	0.917	0.478	1.09e-15	C7	Slc41a1
1.16e-18	0.843041	1	0.461	3.47e-15	C7	Ctrl
5.15e-17	4.34743	0.896	0.327	1.54e-13	C7	Atoh8
7.25e-17	1.76169	0.958	0.487	2.17e-13	C7	Tmed6
3.4e-16	1.82294	0.917	0.484	1.02e-12	C7	Erp27
3.48e-16	2.1584	0.958	0.459	1.04e-12	C7	Ldhd
4.54e-16	0.754177	0.979	0.485	1.36e-12	C7	Cpa1
3.86e-13	0.749841	0.833	0.424	1.16e-09	C7	Gadd45g
4.95e-13	2.37405	0.833	0.382	1.49e-09	C7	Tifa
3.55e-12	1.49383	0.896	0.473	1.07e-08	C7	Dap
1.15e-11	0.994525	0.917	0.478	3.46e-08	C7	Eef1b2
6.55e-11	2.07584	0.812	0.502	1.97e-07	C7	Rrbp1
7.01e-11	1.03683	0.896	0.463	2.1e-07	C7	P4hb
8.56e-11	2.06682	0.812	0.396	2.57e-07	C7	Car9
6.17e-10	2.19202	0.792	0.414	1.85e-06	C7	Ehf
2.01e-09	0.268144	0.729	0.346	6.03e-06	C7	Gck
2.06e-09	1.29738	0.771	0.401	6.19e-06	C7	Ace
2.28e-09	1.11052	0.854	0.475	6.83e-06	C7	Edem1
2.58e-09	1.97666	0.75	0.352	7.73e-06	C7	Klk1b11
3.78e-09	1.5017	0.792	0.43	1.14e-05	C7	Prss3
2.04e-08	1.74893	0.833	0.384	6.13e-05	C7	Mgst1
4.2e-08	1.72379	0.646	0.38	0.00012593	C7	Ins2
6.84e-08	3.10313	0.125	0.257	0.00020514	C7	Fmr1nb
3.13e-06	0.355619	0.25	0.238	0.0094033	C7	Adamtsl1
3.14e-06	1.36169	0.729	0.422	0.00943414	C7	Klk1b4
1.41e-05	0.424176	0.75	0.456	0.0421519	C7	Flot1
