# Supplementary material for: Aging- and alcohol-associated spatial transcriptomic signature in mouse acute pancreatitis reveals heterogeneity of inflammation and potential pathogenic factors
Source: J Mol Med (Berl). 2024 Jun 28;102(8):1051–61. doi: 10.1007/s00109-024-02460-6 (PMC11269349; doi:10.1007/s00109-024-02460-6)
Supplement: Supplementary file 2 — Supplementary file2 (XLSX 248 KB) [file 109_2024_2460_MOESM2_ESM.xlsx]

## Sheet: DEG_Cluster_All
	p_val	avg_log2FC	pct.1	pct.2	p_val_adj
Mmp8	6.93076e-288	2.23774	0.146	0.327	2.07923e-284
Ppbp	2.46911e-279	2.1727	0.159	0.373	7.40734e-276
Serpina3m	1.51836e-265	2.98094	0.104	0.271	4.55508e-262
Cxcl13	1.912e-262	2.59439	0.141	0.257	5.736e-259
Hamp	2.89222e-255	2.51884	0.159	0.419	8.67665e-252
Cd177	1.2016e-251	1.97618	0.13	0.334	3.60481e-248
Fga	1.66324e-245	3.15382	0.135	0.377	4.98971e-242
Mmp25	5.70651e-243	1.48323	0.124	0.26	1.71195e-239
Tarm1	5.13982e-238	1.09543	0.163	0.287	1.54194e-234
Acod1	1.34081e-237	1.87613	0.137	0.341	4.02242e-234
Otud7a	5.42534e-236	1.61351	0.102	0.289	1.6276e-232
Ivl	5.12275e-229	2.12952	0.22	0.413	1.53682e-225
Il18rap	4.3941e-225	3.31205	0.117	0.261	1.31823e-221
Syt5	4.61124e-225	1.02898	0.118	0.287	1.38337e-221
Trem1	1.23063e-223	2.46427	0.146	0.314	3.69188e-220
Anxa8	2.64251e-222	1.51945	0.119	0.29	7.92753e-219
Cxcr2	3.32649e-220	3.06923	0.206	0.274	9.97948e-217
Mmp24	6.7698e-214	1.65991	0.122	0.313	2.03094e-210
C130026I21Rik	2.70653e-209	2.87945	0.202	0.497	8.11958e-206
Ptprh	2.2893e-206	3.22327	0.169	0.378	6.8679e-203
Il1f9	1.10435e-204	2.98211	0.162	0.234	3.31304e-201
AA467197	4.90363e-204	1.41064	0.142	0.309	1.47109e-200
Gpat3	8.41499e-202	1.5933	0.195	0.486	2.5245e-198
Zfp365	3.32371e-198	2.84535	0.139	0.264	9.97112e-195
Rab44	3.05597e-196	2.32995	0.135	0.295	9.1679e-193
Gpr84	2.21871e-195	3.58678	0.14	0.458	6.65613e-192
Nxph3	6.55122e-195	1.26476	0.153	0.297	1.96537e-191
Cd101	7.97087e-193	3.16903	0.154	0.318	2.39126e-189
Tnfsf15	3.96458e-192	2.75156	0.158	0.343	1.18937e-188
Mefv	2.21224e-191	1.76115	0.165	0.356	6.63673e-188
Phyhipl	9.73987e-191	1.90722	0.108	0.228	2.92196e-187
Grem2	1.10018e-188	1.94522	0.131	0.27	3.30053e-185
Gjb3	5.01761e-188	3.14549	0.113	0.284	1.50528e-184
Trem3	2.70658e-187	3.51038	0.184	0.333	8.11974e-184
H2-Q10	3.83163e-187	1.36135	0.153	0.311	1.14949e-183
Cd209b	4.75178e-184	1.53706	0.162	0.299	1.42553e-180
Chil1	2.52167e-183	1.86548	0.124	0.251	7.565e-180
Cd209e	3.17267e-181	3.32479	0.118	0.325	9.51801e-178
Pdcd1	4.61397e-181	1.47251	0.14	0.259	1.38419e-177
Trdj2	2.43584e-178	2.77628	0.161	0.327	7.30753e-175
Got1l1	2.39573e-176	2.66069	0.201	0.544	7.18719e-173
Nlrp3	1.90791e-175	2.93564	0.156	0.34	5.72372e-172
Sult4a1	4.66106e-175	1.42235	0.112	0.134	1.39832e-171
Gabrq	1.86999e-174	2.48048	0.178	0.423	5.60996e-171
Ltb4r1	2.58697e-174	0.934925	0.179	0.274	7.76092e-171
Tacstd2	3.70909e-172	1.11167	0.132	0.232	1.11273e-168
Galnt16	9.36693e-172	1.36153	0.11	0.3	2.81008e-168
Tenm3	4.69617e-170	2.42887	0.105	0.258	1.40885e-166
Vwc2	5.20656e-168	1.94681	0.142	0.291	1.56197e-164
Tnfsf14	7.82305e-168	3.50853	0.102	0.321	2.34691e-164
Cd209d	3.53191e-164	1.90373	0.147	0.28	1.05957e-160
Sh2d6	3.90185e-163	2.74281	0.21	0.408	1.17056e-159
Tfec	3.817e-162	1.82864	0.154	0.344	1.1451e-158
Ankrd66	5.08063e-156	1.72073	0.126	0.273	1.52419e-152
Rgs16	2.24511e-155	1.30254	0.146	0.25	6.73534e-152
Wfdc21	1.58044e-154	2.01496	0.235	0.266	4.74132e-151
Htr2a	1.99477e-154	3.27155	0.148	0.388	5.98432e-151
Hlf	2.01272e-154	4.86108	0.116	0.124	6.03815e-151
Spsb4	3.09795e-154	2.17269	0.115	0.258	9.29386e-151
Dmkn	9.49115e-154	1.13959	0.136	0.258	2.84735e-150
Gfap	5.0881e-153	3.2084	0.113	0.232	1.52643e-149
Egr3	2.57476e-151	3.34464	0.131	0.304	7.72428e-148
Prph	1.0731e-149	2.00854	0.145	0.232	3.21931e-146
Bdnf	2.53025e-147	2.95918	0.117	0.266	7.59074e-144
Synm	9.57827e-147	2.06835	0.181	0.382	2.87348e-143
Gapt	2.71611e-146	1.32585	0.126	0.242	8.14832e-143
Arl14	2.84363e-145	3.3327	0.134	0.322	8.5309e-142
Htr7	3.59317e-145	3.81427	0.108	0.262	1.07795e-141
Selp	6.06106e-145	1.87018	0.207	0.225	1.81832e-141
S100a14	7.66874e-145	1.41254	0.178	0.307	2.30062e-141
Egln3	5.47053e-143	0.343707	0.138	0.283	1.64116e-139
Rhebl1	3.83914e-142	0.357593	0.21	0.433	1.15174e-138
Fgb	3.45457e-141	2.92024	0.116	0.243	1.03637e-137
Prtn3	4.15223e-141	3.50271	0.205	0.379	1.24567e-137
Ccl4	7.26972e-141	0.577858	0.141	0.291	2.18092e-137
Sftpd	1.37006e-140	0.657522	0.146	0.267	4.11018e-137
Clec4e	2.05108e-140	0.608704	0.176	0.269	6.15325e-137
Clec4n	3.05205e-140	1.75612	0.133	0.253	9.15614e-137
Scn3b	7.48435e-139	0.974809	0.178	0.294	2.2453e-135
Chrna7	7.74866e-139	3.19304	0.126	0.289	2.3246e-135
Has2	3.19572e-138	3.04662	0.156	0.288	9.58716e-135
Asz1	1.93441e-137	2.23924	0.198	0.408	5.80323e-134
Mcemp1	4.35265e-136	0.937531	0.201	0.282	1.3058e-132
Reg4	5.62323e-136	2.27614	0.221	0.417	1.68697e-132
Dok6	5.78208e-136	1.98735	0.172	0.336	1.73462e-132
Gpr75	1.43287e-134	2.25726	0.116	0.182	4.29862e-131
Col12a1	2.01473e-134	0.605347	0.101	0.281	6.0442e-131
Mast1	5.4356e-134	1.45806	0.117	0.127	1.63068e-130
Hdc	1.00297e-133	2.62283	0.234	0.372	3.00891e-130
Hmgb2	1.99102e-133	-0.355347	0.227	0.437	5.97305e-130
Igsf21	2.83048e-133	3.56879	0.103	0.242	8.49144e-130
Nefm	1.77878e-132	1.98992	0.138	0.182	5.33634e-129
Gpr171	2.01399e-130	1.73009	0.137	0.267	6.04196e-127
Gabrb3	4.71772e-129	1.67234	0.144	0.192	1.41532e-125
Fmr1nb	6.03577e-129	1.0743	0.164	0.392	1.81073e-125
Klrd1	1.62492e-128	3.17315	0.132	0.238	4.87477e-125
Il1r2	2.3334e-128	2.30401	0.291	0.296	7.00021e-125
Cass4	8.73137e-127	0.495789	0.169	0.304	2.61941e-123
Ccr1	1.14496e-126	0.815446	0.2	0.218	3.43489e-123
Tmem151a	2.1624e-126	2.97156	0.146	0.235	6.48721e-123
Csf2rb	1.07314e-125	1.09754	0.111	0.215	3.21941e-122
Tmem156	1.17746e-125	1.58727	0.188	0.334	3.53239e-122
I830077J02Rik	1.66551e-125	2.68938	0.14	0.233	4.99654e-122
Nox4	2.00844e-125	2.74128	0.102	0.266	6.02532e-122
Fez1	2.2148e-125	1.51222	0.13	0.211	6.64441e-122
Strip2	2.5325e-125	1.06074	0.108	0.231	7.59749e-122
Angpt2	3.17782e-125	0.717289	0.198	0.225	9.53346e-122
Sez6l	5.66725e-124	3.17329	0.103	0.11	1.70017e-120
Hsh2d	1.18469e-123	3.13901	0.192	0.3	3.55408e-120
Aldh1a3	2.57681e-123	0.658685	0.186	0.228	7.73043e-120
Itk	6.0792e-123	1.33466	0.134	0.284	1.82376e-119
Fosb	9.6126e-123	0.738041	0.12	0.249	2.88378e-119
Cd38	1.59788e-119	0.782743	0.169	0.207	4.79365e-116
Tex15	2.90506e-119	2.3915	0.171	0.303	8.71517e-116
Lrrc4	2.08567e-118	3.9797	0.111	0.265	6.257e-115
Mapk10	2.71085e-118	1.89919	0.104	0.125	8.13254e-115
Nnat	1.45486e-117	1.05041	0.105	0.162	4.36459e-114
Nek11	1.61467e-117	3.5481	0.165	0.397	4.84402e-114
Crb2	3.95815e-116	3.00554	0.158	0.358	1.18745e-112
Milr1	6.10842e-116	0.914718	0.163	0.271	1.83253e-112
Ptgs2	1.60741e-115	2.41913	0.189	0.257	4.82224e-112
Upk3b	9.35886e-115	0.993272	0.128	0.243	2.80766e-111
Adam21	6.31617e-113	1.92373	0.248	0.463	1.89485e-109
Rims2	1.28098e-112	1.63457	0.116	0.143	3.84294e-109
Gdap1l1	1.47212e-112	1.99475	0.144	0.146	4.41635e-109
Pi15	3.73235e-111	1.07468	0.207	0.227	1.1197e-107
Dio2	6.5792e-111	1.85532	0.238	0.182	1.97376e-107
Cyp2j5	1.09925e-110	2.04691	0.193	0.387	3.29775e-107
Tnr	2.64702e-110	2.60941	0.117	0.13	7.94106e-107
Slamf6	1.93907e-109	3.443	0.134	0.258	5.81722e-106
Tctex1d4	4.99275e-109	2.21698	0.174	0.406	1.49782e-105
Napsa	6.99851e-109	2.56981	0.153	0.326	2.09955e-105
Slc23a4	2.19501e-108	2.09897	0.16	0.343	6.58502e-105
Elavl4	3.02285e-106	0.436368	0.153	0.174	9.06856e-103
Gm5150	8.71985e-106	2.58188	0.17	0.251	2.61595e-102
Ccl3	1.35579e-105	1.61249	0.109	0.248	4.06736e-102
Sp6	3.76075e-105	3.03825	0.16	0.336	1.12822e-101
Ms4a8a	4.60638e-104	0.887585	0.218	0.254	1.38192e-100
Sema3a	4.64956e-104	2.84832	0.105	0.263	1.39487e-100
Nrg4	7.72696e-104	1.04707	0.106	0.232	2.31809e-100
Ltb4r2	1.21651e-103	1.86466	0.192	0.289	3.64952e-100
Scimp	2.01891e-103	2.41782	0.18	0.307	6.05672e-100
Slc16a3	5.23509e-103	0.515519	0.195	0.189	1.57053e-99
Chrdl1	9.38886e-103	2.61365	0.117	0.348	2.81666e-99
Amer2	2.77813e-102	2.8009	0.109	0.172	8.33438e-99
Cxcl1	7.88679e-102	0.868447	0.238	0.266	2.36604e-98
Zfp747	1.35104e-101	2.49724	0.205	0.362	4.05313e-98
Ifit1bl1	2.43229e-101	2.78163	0.175	0.273	7.29687e-98
Kif1a	1.85591e-100	1.88384	0.137	0.115	5.56773e-97
Adgrf2	2.61e-100	1.41585	0.117	0.267	7.83e-97
Mcoln2	2.64957e-100	3.34836	0.188	0.278	7.9487e-97
Scrt1	3.32675e-100	4.50564	0.126	0.153	9.98026e-97
Slc13a3	3.62306e-100	0.490501	0.118	0.261	1.08692e-96
Syt14	5.74858e-100	2.83857	0.126	0.116	1.72457e-96
Nxpe5	8.03542e-100	-0.280603	0.273	0.272	2.41063e-96
Acsbg1	1.49401e-99	2.50996	0.139	0.316	4.48202e-96
Tmem132b	4.11257e-99	2.40463	0.114	0.132	1.23377e-95
Ccdc184	1.35928e-98	1.43763	0.112	0.162	4.07785e-95
Trdc	1.63357e-98	2.50251	0.146	0.273	4.90072e-95
S100z	5.33441e-98	3.87747	0.154	0.205	1.60032e-94
Ctse	8.39096e-98	2.82477	0.209	0.42	2.51729e-94
Bco2	8.78184e-98	2.15114	0.117	0.284	2.63455e-94
Slc22a3	1.46462e-97	1.04932	0.145	0.263	4.39387e-94
Ogdhl	5.9514e-97	-2.08156	0.186	0.119	1.78542e-93
Lrp8	2.31955e-95	2.96357	0.17	0.213	6.95864e-92
Ch25h	5.46019e-95	1.22802	0.227	0.222	1.63806e-91
Aff2	1.708e-94	2.88222	0.118	0.229	5.12401e-91
Mrap	2.1627e-94	0.337685	0.138	0.202	6.4881e-91
Asphd1	2.27672e-94	2.11518	0.109	0.152	6.83016e-91
Oit1	4.15851e-94	3.31507	0.113	0.261	1.24755e-90
Mis18bp1	1.53873e-93	2.73687	0.243	0.435	4.61619e-90
Gjb5	3.39823e-93	1.43897	0.123	0.267	1.01947e-89
Pglyrp1	1.55356e-92	0.619841	0.219	0.262	4.66067e-89
Rab3b	3.07945e-92	0.780853	0.162	0.124	9.23836e-89
Tceal3	6.70382e-92	1.58854	0.111	0.109	2.01115e-88
Myoz1	1.48482e-91	2.92398	0.148	0.353	4.45445e-88
Ackr1	1.54441e-91	0.703708	0.165	0.23	4.63323e-88
Mmp13	2.69395e-91	3.25668	0.14	0.308	8.08186e-88
Il7r	4.52338e-91	2.19149	0.14	0.311	1.35701e-87
Fhdc1	4.98493e-91	1.39498	0.146	0.258	1.49548e-87
Gm6133	6.45942e-90	2.10199	0.261	0.559	1.93783e-86
Tmem108	7.44496e-90	1.19386	0.111	0.182	2.23349e-86
Il1rl1	7.66225e-90	3.41341	0.121	0.346	2.29868e-86
Slc2a3	9.18448e-90	0.261421	0.167	0.259	2.75534e-86
Pinlyp	1.48588e-89	2.86758	0.15	0.266	4.45763e-86
Ceacam16	3.46301e-89	2.24946	0.146	0.335	1.0389e-85
Mmrn1	5.75258e-89	1.69208	0.122	0.24	1.72577e-85
Thbs4	6.97021e-89	1.81254	0.106	0.237	2.09106e-85
Ltbp2	9.21808e-89	2.53212	0.109	0.25	2.76542e-85
Il6	5.39067e-88	3.29316	0.281	0.321	1.6172e-84
Btbd17	6.17154e-88	3.36684	0.116	0.159	1.85146e-84
Lgals7	7.33354e-88	2.3686	0.146	0.251	2.20006e-84
Llcfc1	8.01358e-88	1.9032	0.214	0.445	2.40408e-84
Cntn1	1.22134e-87	1.82315	0.139	0.199	3.66401e-84
Defa24	2.33669e-87	0.40287	0.293	0.44	7.01007e-84
Kcnab1	1.43144e-86	2.20399	0.102	0.195	4.29431e-83
Sh2d5	2.24967e-85	1.95698	0.132	0.217	6.74901e-82
Mapk4	2.25646e-85	0.679875	0.178	0.2	6.76938e-82
Relt	4.84199e-85	0.326651	0.16	0.218	1.4526e-81
Anks1b	5.49386e-85	4.38254	0.202	0.321	1.64816e-81
Tacr3	5.78371e-85	1.34713	0.229	0.444	1.73511e-81
Rasl11a	6.31813e-85	0.731211	0.215	0.237	1.89544e-81
Duox1	7.80418e-85	2.32032	0.121	0.289	2.34125e-81
Btnl2	8.64591e-85	2.74013	0.184	0.344	2.59377e-81
Slc27a5	1.00918e-84	2.50645	0.129	0.28	3.02755e-81
Ahsg	3.97416e-84	2.93254	0.127	0.253	1.19225e-80
Tafa5	5.08764e-84	2.87011	0.184	0.187	1.52629e-80
Egr2	7.84614e-84	1.09829	0.17	0.277	2.35384e-80
Vnn3	1.07276e-83	1.43006	0.165	0.36	3.21827e-80
Klra17	1.30305e-83	3.10942	0.179	0.266	3.90914e-80
Cdh3	2.46379e-83	1.60261	0.17	0.263	7.39136e-80
Trdj1	2.62898e-83	2.57513	0.177	0.329	7.88695e-80
Card9	1.70202e-82	0.401208	0.198	0.272	5.10606e-79
Nmnat2	1.85739e-82	2.71149	0.133	0.206	5.57217e-79
P2ry10	4.12231e-81	2.23574	0.121	0.301	1.23669e-77
Nrxn1	4.82617e-81	2.45404	0.105	0.104	1.44785e-77
Mras	1.09513e-80	1.29674	0.197	0.248	3.28538e-77
Cd209c	1.47055e-80	2.68828	0.114	0.194	4.41166e-77
4930548H24Rik	3.80134e-80	2.54539	0.259	0.511	1.1404e-76
Dnah6	7.18204e-80	2.23519	0.117	0.243	2.15461e-76
Sec14l5	1.87808e-79	2.43163	0.146	0.291	5.63424e-76
Has3	7.08867e-79	2.17481	0.229	0.48	2.1266e-75
Cd33	8.51379e-79	0.467788	0.253	0.263	2.55414e-75
Fpr2	1.05031e-78	0.820079	0.204	0.279	3.15094e-75
Pax6	2.47714e-78	1.64154	0.155	0.105	7.43141e-75
Mst1r	2.95875e-78	2.48795	0.194	0.324	8.87624e-75
Tcrg-C1	1.1249e-77	2.77641	0.161	0.225	3.37469e-74
Gpr176	1.15768e-77	2.96433	0.13	0.268	3.47303e-74
Has1	3.51369e-77	3.00856	0.237	0.238	1.05411e-73
Celf4	5.25834e-77	1.52776	0.123	0.152	1.5775e-73
Lsmem1	5.74734e-77	1.63751	0.125	0.215	1.7242e-73
Cpxm2	8.41637e-77	0.922529	0.115	0.229	2.52491e-73
Comp	1.5775e-76	1.32119	0.102	0.184	4.73251e-73
Il10	7.56667e-76	2.73766	0.187	0.313	2.27e-72
Treml2	8.39225e-76	-0.263811	0.236	0.213	2.51767e-72
Trim69	1.3149e-75	1.99639	0.227	0.347	3.9447e-72
Dlgap1	1.55097e-75	4.36413	0.155	0.191	4.65291e-72
Lratd1	2.18006e-75	1.77951	0.206	0.253	6.54018e-72
Cd209g	2.94111e-75	0.858428	0.129	0.212	8.82333e-72
Nrn1	6.50891e-75	1.44953	0.132	0.296	1.95267e-71
Dio3	1.21035e-74	1.4985	0.202	0.241	3.63105e-71
Nup210l	1.6158e-74	2.11268	0.231	0.398	4.8474e-71
Synpr	1.68352e-74	2.93524	0.106	0.114	5.05055e-71
Sema3e	2.86063e-74	1.6812	0.149	0.284	8.5819e-71
Nxph1	4.99615e-74	2.89821	0.101	0.195	1.49885e-70
Cd80	6.56725e-74	1.57291	0.135	0.218	1.97018e-70
C7	7.35162e-74	1.27244	0.273	0.247	2.20549e-70
Traj16	8.4276e-74	2.13035	0.199	0.364	2.52828e-70
Sprr1a	1.17032e-73	0.910718	0.268	0.3	3.51097e-70
Tfap2e	1.2218e-73	2.58748	0.17	0.37	3.66541e-70
Rgs17	1.25468e-73	3.44393	0.114	0.215	3.76404e-70
Mapk8ip2	1.45536e-73	2.00291	0.108	0.106	4.36607e-70
Gm10521	1.74409e-73	2.73052	0.239	0.443	5.23228e-70
Hhip	1.82377e-73	1.51271	0.192	0.339	5.47131e-70
Gcsam	2.36749e-73	2.60346	0.174	0.352	7.10247e-70
Crtac1	2.60735e-73	3.05489	0.198	0.299	7.82206e-70
Prrt1	3.16659e-73	1.37681	0.119	0.185	9.49976e-70
Il11	5.53628e-72	1.84828	0.25	0.288	1.66088e-68
A530032D15Rik	7.78874e-72	4.17718	0.125	0.208	2.33662e-68
Mybpc2	2.98587e-71	2.64435	0.163	0.261	8.95762e-68
Cfap43	4.0907e-71	2.63192	0.156	0.29	1.22721e-67
Lypd1	5.86201e-71	1.79747	0.185	0.412	1.7586e-67
Sct	8.38082e-71	2.43847	0.212	0.358	2.51425e-67
Ush1c	2.7044e-70	1.5306	0.115	0.127	8.11319e-67
Klk10	4.7807e-70	1.38145	0.241	0.37	1.43421e-66
Prrg3	6.65564e-70	2.11767	0.159	0.316	1.99669e-66
Xlr4a	8.64453e-70	1.98187	0.105	0.304	2.59336e-66
Nr4a3	9.23253e-70	1.18247	0.236	0.219	2.76976e-66
Col11a2	1.08711e-69	0.992037	0.151	0.297	3.26132e-66
Syt4	1.14191e-69	1.65242	0.139	0.148	3.42572e-66
Ism1	1.37097e-69	0.84834	0.164	0.3	4.11291e-66
Gpr20	1.43847e-69	2.28553	0.208	0.383	4.31542e-66
Sox10	2.91249e-69	2.88655	0.165	0.293	8.73747e-66
Plin4	3.0514e-69	0.457137	0.134	0.281	9.1542e-66
Folr1	3.09551e-69	3.73432	0.109	0.162	9.28652e-66
Cerkl	3.66832e-69	3.10147	0.113	0.106	1.1005e-65
Snap25	7.61656e-69	2.46732	0.147	0.108	2.28497e-65
Pak3	1.00526e-68	3.91114	0.175	0.151	3.01579e-65
Alox15	1.72366e-68	3.096	0.154	0.34	5.17099e-65
Ly6d	2.51601e-68	1.57504	0.135	0.267	7.54802e-65
Nrcam	3.6463e-68	2.06754	0.134	0.142	1.09389e-64
Muc5ac	6.9258e-68	3.3138	0.158	0.274	2.07774e-64
Asb4	7.2081e-68	0.465024	0.157	0.149	2.16243e-64
Trim30b	1.09952e-67	1.17986	0.257	0.28	3.29855e-64
Mreg	1.62068e-67	2.94437	0.171	0.157	4.86205e-64
Cd19	2.36929e-67	1.24567	0.331	0.299	7.10786e-64
Sh2d2a	4.06812e-67	3.59052	0.103	0.23	1.22044e-63
Susd4	4.23071e-67	2.6828	0.103	0.136	1.26921e-63
Gpr132	4.7596e-67	0.718003	0.132	0.217	1.42788e-63
Ankrd34a	9.90278e-67	1.64334	0.138	0.213	2.97083e-63
Tnfrsf11b	1.03604e-66	1.47269	0.152	0.236	3.10813e-63
Celsr3	1.17667e-66	2.33101	0.154	0.202	3.53002e-63
Nol4	1.32289e-66	1.67585	0.102	0.131	3.96867e-63
Unc45b	1.76906e-66	1.84798	0.103	0.195	5.30719e-63
Traf3ip3	2.08581e-66	0.443572	0.161	0.241	6.25744e-63
Pilra	3.47431e-66	0.629017	0.208	0.237	1.04229e-62
Tff3	4.47068e-66	2.86301	0.143	0.225	1.34121e-62
Zcchc12	8.95094e-66	4.29561	0.102	0.128	2.68528e-62
Ccdc187	1.19005e-65	1.93554	0.16	0.279	3.57016e-62
Ky	2.14318e-65	2.32894	0.143	0.196	6.42954e-62
Gnao1	2.32403e-65	2.6045	0.161	0.151	6.97208e-62
Npas3	2.32894e-65	3.62306	0.163	0.215	6.98681e-62
Ankrd2	2.41692e-65	2.1447	0.21	0.374	7.25076e-62
Cers1	2.47284e-65	2.75875	0.175	0.358	7.41853e-62
Gipr	3.31397e-65	3.5387	0.111	0.157	9.9419e-62
Gjc3	1.89617e-64	1.64743	0.161	0.269	5.68852e-61
Sirpb1b	4.42141e-64	0.443193	0.188	0.254	1.32642e-60
Zkscan2	5.48181e-64	0.812019	0.198	0.249	1.64454e-60
Pappa	3.39749e-63	0.598184	0.191	0.2	1.01925e-59
St18	3.75682e-63	3.87126	0.173	0.175	1.12705e-59
Plk1	4.17666e-63	1.56282	0.125	0.239	1.253e-59
Aqp3	4.57537e-63	2.90281	0.184	0.334	1.37261e-59
Sv2a	5.12316e-63	3.62511	0.12	0.118	1.53695e-59
Syn1	5.8183e-63	2.72586	0.119	0.153	1.74549e-59
Slc19a3	6.00591e-63	1.46196	0.192	0.362	1.80177e-59
Gap43	1.39487e-62	3.50192	0.144	0.208	4.1846e-59
Cd4	1.48942e-62	1.30504	0.138	0.257	4.46826e-59
Pln	1.94938e-62	3.83277	0.11	0.223	5.84813e-59
Flnc	3.46756e-62	0.502659	0.132	0.202	1.04027e-58
Olr1	3.48806e-62	3.33587	0.134	0.238	1.04642e-58
Tnfaip6	3.87859e-62	2.13324	0.26	0.279	1.16358e-58
Olfm4	3.96501e-62	2.04772	0.129	0.167	1.1895e-58
Clec10a	8.88728e-62	0.596689	0.21	0.233	2.66618e-58
Kcnma1	1.66305e-61	0.612483	0.301	0.241	4.98916e-58
Rpp25	2.2944e-61	3.73826	0.135	0.249	6.8832e-58
Troap	5.16622e-61	1.96229	0.182	0.321	1.54986e-57
Catip	8.57827e-61	3.78567	0.155	0.242	2.57348e-57
Sstr4	8.66347e-61	2.7965	0.16	0.311	2.59904e-57
Il2ra	1.34193e-60	2.15381	0.145	0.258	4.02578e-57
Ffar3	1.97576e-60	3.29651	0.102	0.114	5.92729e-57
Pax5	8.6021e-60	1.35347	0.273	0.28	2.58063e-56
Cdkn3	9.05453e-60	1.32751	0.229	0.437	2.71636e-56
Chst11	1.0161e-59	2.60188	0.299	0.192	3.04831e-56
Skint3	1.17627e-59	2.11397	0.153	0.179	3.52881e-56
Hpx	3.41945e-59	2.13413	0.208	0.243	1.02584e-55
Tspan8	3.97365e-59	1.51931	0.198	0.21	1.1921e-55
Zbtb7c	7.82981e-59	2.7371	0.246	0.328	2.34894e-55
Apof	1.58086e-58	2.09631	0.103	0.146	4.74258e-55
Gem	2.72641e-58	1.40915	0.161	0.182	8.17924e-55
Rasd2	6.18409e-58	4.00472	0.109	0.182	1.85523e-54
Nap1l5	6.45913e-58	2.53459	0.104	0.109	1.93774e-54
Rtl5	9.04084e-58	0.887219	0.158	0.249	2.71225e-54
Map1a	9.14411e-58	1.20384	0.206	0.294	2.74323e-54
Slc25a18	1.1455e-57	2.13198	0.166	0.334	3.4365e-54
Cartpt	1.34068e-57	3.21128	0.109	0.25	4.02204e-54
Tmem26	1.82827e-57	2.35794	0.207	0.41	5.48481e-54
Cadps	2.11613e-57	4.60906	0.119	0.128	6.3484e-54
Abcd2	2.57641e-57	0.959557	0.202	0.34	7.72922e-54
Trim30c	2.69167e-57	1.39679	0.188	0.246	8.07502e-54
Adam11	5.57816e-57	1.3396	0.171	0.314	1.67345e-53
Pilrb2	7.94188e-57	1.12204	0.149	0.238	2.38256e-53
Barhl1	8.0831e-57	3.78489	0.147	0.188	2.42493e-53
Ccr7	1.27959e-56	1.66853	0.146	0.246	3.83876e-53
Sdk1	1.73938e-56	2.16324	0.139	0.146	5.21814e-53
Lgi1	1.99504e-56	2.78391	0.11	0.175	5.98511e-53
F10	2.104e-56	0.636615	0.19	0.193	6.31199e-53
Vstm5	3.05036e-56	2.59299	0.212	0.407	9.15109e-53
Glis1	3.08698e-56	3.67454	0.109	0.23	9.26094e-53
Aurkb	5.43707e-56	0.812107	0.209	0.397	1.63112e-52
Vdr	6.69031e-56	2.873	0.133	0.162	2.00709e-52
Cdhr1	8.02204e-56	1.3122	0.148	0.142	2.40661e-52
Spef2	9.39634e-56	1.24712	0.132	0.341	2.8189e-52
Disp2	9.88216e-56	0.661989	0.174	0.105	2.96465e-52
Kcnk16	1.41021e-55	0.811825	0.186	0.105	4.23063e-52
Cd3d	1.71971e-55	1.83342	0.195	0.317	5.15914e-52
Gpr27	2.36661e-55	2.53071	0.133	0.164	7.09982e-52
Il1b	2.43974e-55	1.43491	0.287	0.256	7.31921e-52
Enpp6	2.53831e-55	2.86839	0.148	0.333	7.61493e-52
Cfap61	2.56852e-55	2.76527	0.143	0.213	7.70557e-52
Lctl	3.07902e-55	1.31263	0.21	0.352	9.23707e-52
Cd209a	4.90553e-55	0.475287	0.189	0.274	1.47166e-51
Tmod4	1.06533e-54	1.83582	0.183	0.29	3.19598e-51
Kif5a	1.17466e-54	2.61038	0.175	0.29	3.52397e-51
Dnah17	1.71538e-54	2.06914	0.137	0.285	5.14613e-51
Tubb2b	1.76711e-54	2.13454	0.192	0.233	5.30132e-51
Ugt1a6b	2.0569e-54	1.52295	0.139	0.273	6.17069e-51
Adgrg5	2.10825e-54	2.76491	0.167	0.25	6.32475e-51
Vstm2l	2.71955e-54	4.18366	0.122	0.159	8.15866e-51
Vat1l	3.54085e-54	2.52649	0.149	0.121	1.06226e-50
B430306N03Rik	3.75338e-54	0.894885	0.222	0.238	1.12601e-50
Adgrd1	4.70332e-54	0.655628	0.219	0.233	1.41099e-50
Gpr88	5.67458e-54	2.78185	0.157	0.258	1.70238e-50
Actn3	5.67594e-54	0.991484	0.149	0.244	1.70278e-50
Marc1	1.17163e-53	1.51271	0.198	0.394	3.51489e-50
Slc2a4	1.1747e-53	1.36641	0.134	0.284	3.52409e-50
Gm9774	2.05975e-53	3.22839	0.19	0.255	6.17924e-50
Frmpd3	2.21372e-53	0.280375	0.253	0.231	6.64117e-50
Igsf6	2.37859e-53	1.10714	0.206	0.223	7.13576e-50
Fpr1	3.1087e-53	0.345668	0.182	0.217	9.32609e-50
Pth2r	3.30058e-53	2.47616	0.169	0.309	9.90173e-50
Tmem215	6.11718e-53	2.78504	0.131	0.111	1.83515e-49
Wnt2	6.6472e-53	3.42062	0.183	0.309	1.99416e-49
Zfp995	1.18372e-52	2.27353	0.149	0.284	3.55117e-49
Ccdc88b	1.23554e-52	0.365359	0.19	0.229	3.70663e-49
Zfp354c	5.43895e-52	3.29177	0.126	0.258	1.63169e-48
Sycp3	5.65825e-52	1.28109	0.17	0.296	1.69747e-48
Wasf1	6.91337e-52	2.79053	0.141	0.337	2.07401e-48
Gpr85	7.5888e-52	1.33413	0.106	0.17	2.27664e-48
Fam107a	2.61149e-51	1.50377	0.114	0.154	7.83447e-48
Lif	6.51249e-51	1.10264	0.291	0.235	1.95375e-47
Bst1	1.18824e-50	0.814407	0.249	0.238	3.56471e-47
Il16	1.57548e-50	0.272998	0.178	0.25	4.72645e-47
Aspa	1.83681e-50	2.57549	0.185	0.302	5.51042e-47
Lgi3	2.5132e-50	2.43993	0.21	0.38	7.5396e-47
Eef1a2	3.84921e-50	2.82978	0.109	0.149	1.15476e-46
Clec2g	5.23717e-50	0.986573	0.162	0.276	1.57115e-46
Gpr141b	6.75406e-50	1.47711	0.186	0.143	2.02622e-46
Apol10b	6.96931e-50	2.0059	0.163	0.241	2.09079e-46
Npr3	1.26679e-49	-1.08853	0.142	0.19	3.80038e-46
Alox5	2.15344e-49	0.46738	0.172	0.237	6.46031e-46
Neurod1	2.42694e-49	1.44744	0.182	0.128	7.28081e-46
Hepacam	2.65837e-49	0.78326	0.218	0.373	7.9751e-46
Aoah	3.07301e-49	0.693891	0.156	0.276	9.21902e-46
Arl4d	3.36336e-49	1.32041	0.134	0.198	1.00901e-45
Ccdc155	4.33325e-49	1.32347	0.282	0.455	1.29998e-45
Bnc1	4.99617e-49	1.91353	0.118	0.243	1.49885e-45
Gpr55	5.78223e-49	3.52422	0.221	0.401	1.73467e-45
Gnat1	5.96201e-49	1.62624	0.13	0.219	1.7886e-45
Gsdme	1.21986e-48	0.359051	0.156	0.255	3.65958e-45
Cybrd1	2.07968e-48	1.97766	0.161	0.284	6.23905e-45
Stac	2.70953e-48	2.85028	0.181	0.325	8.12859e-45
Aoc3	3.10212e-48	2.19699	0.142	0.19	9.30636e-45
Rln3	4.44353e-48	2.12777	0.22	0.357	1.33306e-44
Tlr7	1.04584e-47	0.655572	0.169	0.256	3.13751e-44
Ptpn22	1.14966e-47	-0.250432	0.236	0.225	3.44897e-44
Gm4791	1.32359e-47	5.52665	0.143	0.186	3.97077e-44
Itgax	1.81079e-47	1.0312	0.191	0.27	5.43237e-44
Gm13283	3.69216e-47	1.02724	0.202	0.343	1.10765e-43
Lyve1	8.50275e-47	1.15721	0.148	0.251	2.55083e-43
Cdh2	9.95969e-47	2.78433	0.115	0.127	2.98791e-43
Kcnk3	1.19311e-46	2.54808	0.132	0.152	3.57934e-43
Exoc3l4	1.43571e-46	1.93629	0.14	0.243	4.30712e-43
Cited1	1.65562e-46	2.17417	0.112	0.173	4.96687e-43
Ptprn	2.63254e-46	1.27004	0.21	0.114	7.89761e-43
Cryba4	3.24537e-46	1.84847	0.197	0.298	9.73611e-43
Hspa1a	3.59673e-46	1.31698	0.216	0.256	1.07902e-42
Tex24	6.38546e-46	1.26712	0.208	0.329	1.91564e-42
Amhr2	1.12492e-45	2.27381	0.185	0.304	3.37475e-42
Pstpip1	1.17756e-45	0.357759	0.174	0.222	3.53267e-42
Irf4	1.19521e-45	1.33325	0.179	0.196	3.58562e-42
Tubb3	1.2367e-45	0.738179	0.179	0.226	3.7101e-42
Ccl22	1.78532e-45	0.993572	0.156	0.344	5.35597e-42
Pla2g7	2.08458e-45	0.321863	0.275	0.224	6.25374e-42
Traj7	3.37719e-45	1.70842	0.133	0.149	1.01316e-41
Prss12	3.6405e-45	1.87023	0.108	0.24	1.09215e-41
Dpp6	3.65637e-45	3.01391	0.115	0.182	1.09691e-41
Inha	4.38732e-45	3.06268	0.102	0.139	1.3162e-41
Paqr6	1.03149e-44	1.0128	0.18	0.378	3.09446e-41
Tdrd6	1.07735e-44	1.76842	0.287	0.457	3.23205e-41
Ndrg4	1.91176e-44	0.729659	0.127	0.193	5.73528e-41
Sh2b2	2.32483e-44	0.618044	0.249	0.273	6.97448e-41
Sell	3.06759e-44	-0.3437	0.266	0.262	9.20277e-41
Rnf180	3.2941e-44	3.10915	0.21	0.382	9.88231e-41
Tbc1d10c	8.31159e-44	1.55488	0.114	0.209	2.49348e-40
Adora2b	8.6642e-44	-0.721741	0.287	0.221	2.59926e-40
Clip4	9.55063e-44	2.88267	0.156	0.195	2.86519e-40
Slc28a2	1.43155e-43	1.29339	0.233	0.23	4.29466e-40
Sphkap	1.85933e-43	2.05819	0.191	0.114	5.578e-40
Gng4	1.95405e-43	2.46879	0.2	0.125	5.86215e-40
F830016B08Rik	2.24258e-43	0.565396	0.183	0.3	6.72773e-40
Csf2	2.43687e-43	2.02133	0.137	0.232	7.31061e-40
Colec11	2.94024e-43	1.86668	0.171	0.314	8.82071e-40
Phf11a	3.46937e-43	1.30063	0.181	0.259	1.04081e-39
Ccl24	4.82225e-43	1.16962	0.219	0.213	1.44667e-39
Fgf2	5.61694e-43	0.983735	0.268	0.221	1.68508e-39
Prrx2	8.65514e-43	2.66903	0.127	0.303	2.59654e-39
Fbln1	8.7472e-43	1.12301	0.152	0.21	2.62416e-39
Crabp1	1.61955e-42	2.29003	0.167	0.29	4.85865e-39
Adamtsl2	1.98154e-42	2.45359	0.113	0.214	5.94463e-39
Diaph3	2.21649e-42	2.63869	0.17	0.318	6.64948e-39
Hspa1l	3.39551e-42	1.75489	0.165	0.26	1.01865e-38
Snph	3.62092e-42	3.09036	0.103	0.152	1.08628e-38
Cd300e	4.1669e-42	1.73315	0.126	0.28	1.25007e-38
Elane	4.46938e-42	2.92172	0.194	0.246	1.34081e-38
Tssk6	6.56251e-42	2.87305	0.15	0.321	1.96875e-38
Sla2	6.78034e-42	2.97042	0.212	0.29	2.0341e-38
Atp6v0e2	9.89338e-42	1.62722	0.119	0.164	2.96801e-38
Mfap4	1.15513e-41	1.17486	0.109	0.177	3.46538e-38
Zdhhc2	1.28776e-41	1.37988	0.205	0.111	3.86329e-38
Celf6	1.48797e-41	4.58897	0.105	0.157	4.4639e-38
Xcr1	1.56038e-41	1.50886	0.219	0.349	4.68113e-38
Pkd1	1.57475e-41	2.13946	0.157	0.282	4.72424e-38
Krtdap	1.85136e-41	2.46853	0.106	0.235	5.55408e-38
Nxpe2	2.24242e-41	2.44035	0.127	0.246	6.72727e-38
Coch	2.42074e-41	-0.493876	0.332	0.357	7.26221e-38
Kcnu1	1.46096e-40	3.2322	0.109	0.187	4.38289e-37
Pde6g	2.10195e-40	2.20585	0.121	0.259	6.30584e-37
Hoxa7	2.55779e-40	2.31155	0.129	0.267	7.67338e-37
Hacd4	4.16221e-40	1.44749	0.17	0.227	1.24866e-36
Mustn1	4.60297e-40	0.946057	0.135	0.244	1.38089e-36
Adgb	5.04765e-40	1.68186	0.126	0.129	1.51429e-36
Lrrn4cl	6.22351e-40	0.939589	0.198	0.297	1.86705e-36
Rarres1	8.91871e-40	2.50589	0.15	0.277	2.67561e-36
Kcna2	1.04225e-39	1.98046	0.128	0.236	3.12675e-36
Ehd3	1.09689e-39	1.54785	0.258	0.234	3.29066e-36
Fhod3	1.57682e-39	2.00217	0.156	0.119	4.73046e-36
Foxc2	1.76707e-39	0.821109	0.182	0.258	5.3012e-36
Ret	2.86615e-39	2.15844	0.14	0.135	8.59844e-36
Fam171b	3.39367e-39	3.14703	0.109	0.109	1.0181e-35
Ankmy1	3.42608e-39	1.46592	0.127	0.245	1.02783e-35
Aipl1	3.75011e-39	1.45271	0.287	0.435	1.12503e-35
Ccdc190	4.10708e-39	2.73027	0.205	0.314	1.23212e-35
Mal	4.32154e-39	1.52014	0.171	0.2	1.29646e-35
B4galnt4	4.44994e-39	1.88434	0.132	0.201	1.33498e-35
Traj44	5.02184e-39	3.50389	0.14	0.241	1.50655e-35
Cplx1	5.25822e-39	3.38714	0.11	0.157	1.57747e-35
Il18r1	5.29334e-39	3.2018	0.184	0.28	1.588e-35
Kcnj11	7.08429e-39	2.10781	0.175	0.119	2.12529e-35
Rims3	1.00696e-38	2.36372	0.17	0.116	3.02089e-35
Scn2b	1.10114e-38	3.2751	0.183	0.291	3.30341e-35
Hoxd3	1.13254e-38	1.37128	0.138	0.278	3.39762e-35
Ccdc3	1.23838e-38	1.92668	0.103	0.179	3.71515e-35
AB124611	1.74142e-38	1.4301	0.21	0.223	5.22425e-35
Lox	1.86413e-38	0.552972	0.215	0.189	5.5924e-35
Dsg1b	2.89206e-38	1.49568	0.236	0.361	8.67618e-35
Lep	3.59353e-38	1.15101	0.126	0.233	1.07806e-34
Iqgap3	3.72266e-38	1.64363	0.217	0.397	1.1168e-34
Msln	6.32099e-38	1.72797	0.201	0.222	1.8963e-34
Akr1c14	1.05138e-37	2.99567	0.131	0.157	3.15414e-34
Pla2g2f	1.12375e-37	1.2012	0.165	0.108	3.37126e-34
Ano3	1.43052e-37	2.38166	0.169	0.199	4.29156e-34
Vcam1	1.62965e-37	0.279166	0.226	0.245	4.88896e-34
Ccn3	2.08322e-37	0.53595	0.138	0.205	6.24967e-34
Sorcs2	3.31331e-37	1.89371	0.144	0.223	9.93994e-34
Sytl5	3.56007e-37	4.25658	0.135	0.286	1.06802e-33
Phf11b	3.91183e-37	0.896989	0.18	0.213	1.17355e-33
Apcdd1	4.36364e-37	1.41807	0.161	0.261	1.30909e-33
Klk1b1	4.4625e-37	1.9576	0.286	0.426	1.33875e-33
Mmp9	4.62313e-37	0.628021	0.324	0.268	1.38694e-33
Tcp10a	5.03449e-37	1.46989	0.153	0.338	1.51035e-33
Camk2a	7.53614e-37	2.13459	0.22	0.266	2.26084e-33
Lvrn	7.75778e-37	0.91104	0.146	0.256	2.32733e-33
Muc16	7.87871e-37	0.559896	0.139	0.221	2.36361e-33
Klf1	1.01846e-36	1.95228	0.208	0.263	3.05537e-33
Lsmem2	1.79055e-36	2.16155	0.135	0.255	5.37166e-33
Dpep2.1	2.24425e-36	0.351439	0.191	0.233	6.73274e-33
Tnf	2.57754e-36	0.493518	0.223	0.216	7.73263e-33
Gpm6a	4.43374e-36	3.32304	0.17	0.267	1.33012e-32
Adgrb3	1.44922e-35	2.73649	0.136	0.137	4.34767e-32
Ache	1.572e-35	3.85649	0.118	0.16	4.71601e-32
Mki67	1.91004e-35	1.52488	0.109	0.17	5.73011e-32
Tnfsf8	2.30866e-35	3.4342	0.11	0.165	6.92599e-32
Dgkb	2.46178e-35	2.68884	0.136	0.172	7.38535e-32
Cysltr2	2.65026e-35	2.76999	0.146	0.27	7.95077e-32
Pou2f2	2.71812e-35	1.21294	0.171	0.237	8.15436e-32
Sh3rf2	2.99178e-35	1.87513	0.128	0.263	8.97535e-32
Ddc	3.21252e-35	2.81806	0.13	0.173	9.63756e-32
Cd200r1	3.34102e-35	0.826845	0.161	0.217	1.00231e-31
Cd5	3.9592e-35	2.81246	0.116	0.292	1.18776e-31
Ikzf3	4.29321e-35	0.648656	0.11	0.213	1.28796e-31
Tcf21	5.13101e-35	0.339931	0.139	0.213	1.5393e-31
Lhfpl4	5.14964e-35	1.93266	0.154	0.146	1.54489e-31
Clec2f	8.95201e-35	2.65312	0.139	0.219	2.6856e-31
Oxtr	1.12201e-34	3.40744	0.115	0.162	3.36603e-31
Greb1l	1.12606e-34	3.33644	0.14	0.315	3.37819e-31
Ripor2	1.16718e-34	0.663703	0.204	0.247	3.50155e-31
Fgf1	1.45984e-34	0.621541	0.174	0.193	4.37951e-31
Ms4a4b	1.54813e-34	1.03025	0.165	0.264	4.6444e-31
Rnf144b	1.8016e-34	1.65863	0.132	0.297	5.40481e-31
Gkn3	4.02899e-34	0.334517	0.268	0.255	1.2087e-30
Oas1g	4.08626e-34	1.02432	0.126	0.2	1.22588e-30
Nalcn	6.05797e-34	2.29204	0.137	0.166	1.81739e-30
Epb41l3	6.43411e-34	2.66258	0.19	0.161	1.93023e-30
Prkg2	6.64637e-34	4.38523	0.116	0.185	1.99391e-30
Syt11	7.30381e-34	1.90681	0.159	0.185	2.19114e-30
Hist1h3b	1.07673e-33	1.81288	0.153	0.225	3.23018e-30
Wscd2	1.31282e-33	0.990365	0.112	0.263	3.93847e-30
Adig	1.39235e-33	0.978821	0.104	0.226	4.17704e-30
Pianp	1.59312e-33	1.72516	0.246	0.391	4.77937e-30
Lilra5	2.08184e-33	1.76684	0.193	0.319	6.24553e-30
Map6	2.15558e-33	1.20538	0.182	0.165	6.46675e-30
Gab3	3.18003e-33	1.14862	0.117	0.214	9.54009e-30
Ankdd1a	3.87461e-33	1.85562	0.12	0.225	1.16238e-29
Palld	5.15998e-33	2.16085	0.264	0.233	1.54799e-29
Awat2	5.31794e-33	2.22734	0.171	0.318	1.59538e-29
Myo3b	6.4702e-33	1.92687	0.208	0.27	1.94106e-29
Aurka	6.47738e-33	3.10767	0.141	0.266	1.94321e-29
Tal1	7.41746e-33	2.29188	0.186	0.312	2.22524e-29
Il18	1.10464e-32	0.881445	0.186	0.237	3.31391e-29
Orm1	1.11608e-32	0.663162	0.134	0.261	3.34824e-29
Angpt4	1.19229e-32	3.0379	0.146	0.217	3.57687e-29
Col4a6	1.28921e-32	2.55409	0.14	0.212	3.86763e-29
Kcnj8	1.5791e-32	0.321386	0.151	0.238	4.7373e-29
Pkhd1l1	2.20874e-32	1.76876	0.131	0.211	6.62623e-29
Pde4b	2.36359e-32	0.652059	0.277	0.245	7.09077e-29
Esyt3	2.41343e-32	3.18229	0.146	0.22	7.24029e-29
Wnt6	2.78108e-32	1.65316	0.141	0.267	8.34325e-29
Sfrp2	3.80214e-32	1.37565	0.171	0.258	1.14064e-28
Sgca	3.99775e-32	2.66051	0.127	0.224	1.19933e-28
Nptx1	4.21256e-32	3.30389	0.124	0.228	1.26377e-28
Zap70	4.262e-32	1.8981	0.196	0.316	1.2786e-28
Batf	4.75882e-32	1.15173	0.173	0.278	1.42765e-28
Gprc6a	5.3383e-32	3.33506	0.108	0.119	1.60149e-28
B3gnt9	5.46313e-32	1.41785	0.142	0.234	1.63894e-28
Efna5	5.6471e-32	1.20667	0.247	0.195	1.69413e-28
Agrp	6.54454e-32	2.70741	0.172	0.332	1.96336e-28
Guca2a	7.5862e-32	2.34178	0.108	0.305	2.27586e-28
Pcdhb3	8.79229e-32	3.144	0.117	0.172	2.63769e-28
Cd3e	9.52772e-32	1.24573	0.126	0.239	2.85831e-28
Defb25	1.12456e-31	1.86129	0.121	0.225	3.37369e-28
Fam216b	2.2167e-31	0.75696	0.218	0.367	6.65009e-28
Mns1	4.3379e-31	2.79506	0.124	0.187	1.30137e-27
Cdsn	4.39506e-31	0.950045	0.149	0.236	1.31852e-27
Il22ra2	4.58253e-31	1.04545	0.169	0.273	1.37476e-27
Trbv12-2	5.0771e-31	3.17275	0.165	0.255	1.52313e-27
Ppef2	5.94118e-31	1.74273	0.165	0.266	1.78235e-27
Isl1	6.68543e-31	2.23324	0.147	0.114	2.00563e-27
Cdo1	7.39035e-31	1.53218	0.151	0.306	2.2171e-27
Iglc3	1.18945e-30	1.51929	0.181	0.235	3.56834e-27
Adgrb2	1.32534e-30	1.79356	0.12	0.222	3.97601e-27
Phactr1	1.47898e-30	3.46986	0.123	0.126	4.43695e-27
Sulf1	1.59668e-30	0.850177	0.228	0.253	4.79003e-27
Rtn2	1.96132e-30	3.06152	0.115	0.137	5.88395e-27
Clec1b	2.05094e-30	2.32046	0.173	0.255	6.15281e-27
Lmx1b	2.20825e-30	2.4636	0.108	0.142	6.62474e-27
Rtn1	2.87924e-30	1.01592	0.14	0.186	8.63773e-27
Masp1	3.35067e-30	1.17464	0.105	0.187	1.0052e-26
Aanat	6.27326e-30	1.38925	0.276	0.451	1.88198e-26
Ak5	6.77879e-30	5.41951	0.13	0.16	2.03364e-26
Ank2	7.05084e-30	1.35535	0.151	0.171	2.11525e-26
Olfr1033	1.0349e-29	3.38221	0.116	0.276	3.10469e-26
Ahrr	1.20955e-29	1.33807	0.16	0.203	3.62865e-26
Igkc	1.24765e-29	2.5258	0.3	0.342	3.74295e-26
Tnfaip3	1.25129e-29	-0.344211	0.312	0.306	3.75388e-26
Cxcl5	1.70669e-29	1.2462	0.352	0.294	5.12008e-26
Galr1	1.96183e-29	2.52013	0.112	0.153	5.88548e-26
Abcc8	2.81504e-29	1.60093	0.237	0.145	8.44511e-26
Bin2	4.08033e-29	0.616137	0.272	0.268	1.2241e-25
Rtbdn	4.12727e-29	1.86977	0.206	0.13	1.23818e-25
Cd40lg	4.58401e-29	1.60041	0.163	0.282	1.3752e-25
Bex1	5.18506e-29	0.411853	0.113	0.153	1.55552e-25
Ajap1	6.03694e-29	2.56541	0.165	0.246	1.81108e-25
Tmem252	6.07985e-29	-0.265673	0.286	0.243	1.82396e-25
Hbb-bt	6.48775e-29	1.57261	0.126	0.262	1.94633e-25
Xpnpep2	6.61328e-29	1.63655	0.146	0.235	1.98398e-25
Il10ra	6.74821e-29	1.16119	0.19	0.277	2.02446e-25
Fzd1	8.42664e-29	1.60796	0.307	0.245	2.52799e-25
Pilrb1	1.00739e-28	1.18916	0.193	0.216	3.02218e-25
Gm9733	1.56481e-28	0.72618	0.143	0.175	4.69443e-25
Apoc2	1.87935e-28	0.892655	0.131	0.223	5.63804e-25
Foxd3	2.63203e-28	2.56776	0.143	0.199	7.8961e-25
Cilp	2.76137e-28	1.97314	0.162	0.236	8.28412e-25
Sstr1	2.94536e-28	2.32984	0.133	0.254	8.83609e-25
Gabra3	3.00371e-28	2.72383	0.138	0.208	9.01113e-25
Kank4	3.49104e-28	1.64562	0.113	0.269	1.04731e-24
Tspan18	4.43866e-28	1.28256	0.145	0.184	1.3316e-24
C2cd4b	4.4394e-28	0.294545	0.2	0.253	1.33182e-24
Ptch2	4.64477e-28	2.48969	0.203	0.305	1.39343e-24
Lmod1	4.82008e-28	1.34322	0.112	0.142	1.44602e-24
Kctd15	4.92522e-28	2.7738	0.132	0.213	1.47757e-24
Barx1	5.26788e-28	0.663002	0.147	0.234	1.58036e-24
Cd180	7.39841e-28	1.97467	0.178	0.251	2.21952e-24
Fgf13	7.61059e-28	3.41282	0.141	0.223	2.28318e-24
Itgae	7.87398e-28	2.33288	0.105	0.275	2.36219e-24
St6galnac5	9.49989e-28	2.19007	0.141	0.261	2.84997e-24
Pbx4	9.57402e-28	2.37411	0.15	0.277	2.87221e-24
Lrrn4	1.01517e-27	2.38771	0.161	0.189	3.04552e-24
Lmcd1	1.01555e-27	1.1463	0.268	0.268	3.04664e-24
Rab37	1.26613e-27	1.68944	0.179	0.157	3.79839e-24
6330403K07Rik	1.67532e-27	2.91134	0.102	0.116	5.02596e-24
Ighd	1.85626e-27	1.51547	0.277	0.349	5.56878e-24
Atp8b4	2.3207e-27	0.887941	0.148	0.261	6.96211e-24
Traj9	2.72042e-27	2.08605	0.23	0.361	8.16126e-24
Cep295nl	3.7073e-27	1.30567	0.189	0.301	1.11219e-23
Csn3	4.32002e-27	1.72037	0.121	0.164	1.29601e-23
Npnt	5.27078e-27	2.13987	0.112	0.192	1.58123e-23
Lrp2	5.3131e-27	1.4661	0.141	0.236	1.59393e-23
Icam1	5.59742e-27	0.347206	0.289	0.248	1.67922e-23
Cldn5	6.14117e-27	0.775427	0.101	0.154	1.84235e-23
Lax1	8.05192e-27	2.71807	0.23	0.246	2.41558e-23
Cyp1b1	8.10691e-27	1.46196	0.334	0.275	2.43207e-23
Cacng8	8.5165e-27	2.10577	0.139	0.219	2.55495e-23
Ifi206	1.02951e-26	1.18184	0.25	0.256	3.08853e-23
Cdkl1	1.07037e-26	3.63213	0.125	0.172	3.21112e-23
Sh3gl3	1.37228e-26	1.62412	0.112	0.243	4.11685e-23
Nkx2-2	1.77327e-26	2.12651	0.179	0.295	5.3198e-23
Fzd2	1.94666e-26	1.37167	0.153	0.246	5.83998e-23
C2cd4c	2.7096e-26	2.57599	0.142	0.195	8.12879e-23
Acap1	3.49611e-26	0.499471	0.117	0.205	1.04883e-22
Ptpro	3.49669e-26	2.03221	0.143	0.209	1.04901e-22
Skap1	4.03165e-26	1.27082	0.143	0.232	1.20949e-22
S100a8	4.67651e-26	1.66796	0.344	0.309	1.40295e-22
Edn3	5.78401e-26	3.45966	0.119	0.188	1.7352e-22
Gpr35	6.07517e-26	0.657161	0.268	0.253	1.82255e-22
Fmnl2	6.16804e-26	1.6045	0.29	0.223	1.85041e-22
Cend1	6.39961e-26	2.52174	0.216	0.294	1.91988e-22
Rnase10	6.80747e-26	0.901196	0.199	0.312	2.04224e-22
Mpz	6.94641e-26	2.57214	0.115	0.213	2.08392e-22
Bhlhb9	7.23399e-26	1.90521	0.16	0.175	2.1702e-22
Dlg4	7.77256e-26	2.40664	0.206	0.233	2.33177e-22
Cyp2c23	8.28858e-26	1.91048	0.157	0.195	2.48658e-22
Cox6a2	1.18873e-25	1.60792	0.206	0.279	3.56618e-22
Syt13	1.60917e-25	1.32143	0.258	0.141	4.8275e-22
Lrp11	1.82778e-25	2.30107	0.254	0.172	5.48333e-22
Apol9a	1.84468e-25	2.19851	0.18	0.245	5.53405e-22
Kmo	1.95542e-25	1.8112	0.129	0.225	5.86627e-22
Asgr2	1.98661e-25	1.95717	0.146	0.26	5.95982e-22
B3gnt7	2.23492e-25	2.11732	0.153	0.23	6.70477e-22
Klra2	2.67822e-25	0.437274	0.245	0.233	8.03465e-22
Ffar1	2.72255e-25	1.85999	0.125	0.112	8.16765e-22
Stag3	2.91715e-25	1.78907	0.158	0.233	8.75144e-22
Trpm2	3.06431e-25	0.51575	0.176	0.248	9.19292e-22
Gdf3	3.38812e-25	1.66005	0.131	0.207	1.01643e-21
Tex22	3.53999e-25	2.34688	0.151	0.215	1.062e-21
Tlr9	4.0295e-25	1.47621	0.194	0.233	1.20885e-21
Col11a1	4.25871e-25	2.86404	0.221	0.331	1.27761e-21
Ptprcap	4.59998e-25	1.06354	0.118	0.267	1.38e-21
Rnf151	5.05094e-25	2.37425	0.121	0.227	1.51528e-21
Dcx	5.12668e-25	3.33412	0.151	0.127	1.53801e-21
Pla2g2e	5.30869e-25	1.69189	0.142	0.228	1.59261e-21
Tecta	6.33949e-25	0.813237	0.178	0.258	1.90185e-21
Arg1	6.89241e-25	0.25525	0.302	0.281	2.06772e-21
Ccl28	8.56744e-25	0.455153	0.119	0.103	2.57023e-21
2310057J18Rik	1.12587e-24	1.58296	0.152	0.149	3.3776e-21
Ndnf	1.29616e-24	1.96164	0.172	0.234	3.88847e-21
Sez6l2	1.30192e-24	1.66772	0.198	0.155	3.90577e-21
Wnt4	1.41588e-24	2.03554	0.225	0.179	4.24765e-21
Klk1b5	1.52371e-24	1.06138	0.199	0.225	4.57112e-21
Haao	1.6595e-24	2.05093	0.268	0.337	4.9785e-21
Dcst1	1.9815e-24	1.15013	0.238	0.349	5.9445e-21
Treml1	2.26481e-24	2.35602	0.212	0.278	6.79444e-21
Hoxc4	2.43495e-24	1.96697	0.174	0.277	7.30485e-21
Ffar4	2.48501e-24	3.12484	0.142	0.129	7.45503e-21
Plat	2.55415e-24	1.88977	0.218	0.24	7.66244e-21
Henmt1	2.65892e-24	0.786499	0.22	0.172	7.97677e-21
Aqp5	2.83013e-24	1.82899	0.191	0.213	8.4904e-21
Akr1c18	2.91382e-24	1.97489	0.179	0.243	8.74145e-21
Gypa	3.41473e-24	-0.844193	0.233	0.218	1.02442e-20
5430427O19Rik	5.07155e-24	1.70139	0.185	0.182	1.52146e-20
Gpr18	5.47178e-24	2.08169	0.244	0.322	1.64153e-20
Syngr3	6.13772e-24	2.94529	0.23	0.358	1.84131e-20
Ifit2	7.54108e-24	1.05598	0.163	0.243	2.26232e-20
Hdgfl3	7.70284e-24	2.51191	0.211	0.213	2.31085e-20
Mfap5	8.46248e-24	0.540188	0.223	0.199	2.53874e-20
Ppy	8.69763e-24	2.58186	0.285	0.18	2.60929e-20
Abcb1a	8.80699e-24	0.717305	0.182	0.248	2.6421e-20
Cd86	9.45835e-24	1.79872	0.182	0.258	2.83751e-20
Alas2	9.80475e-24	1.92914	0.13	0.204	2.94143e-20
Wnt2b	1.00598e-23	1.43297	0.137	0.197	3.01795e-20
Pnp2	1.12416e-23	1.86403	0.158	0.274	3.37249e-20
Prr15	1.36464e-23	1.2529	0.139	0.273	4.09393e-20
Ripor3	1.37677e-23	2.17266	0.203	0.208	4.1303e-20
Parp8	1.64727e-23	1.00349	0.16	0.209	4.94181e-20
Gprasp2	1.77712e-23	2.07273	0.112	0.111	5.33135e-20
Ms4a4c	2.20425e-23	1.32508	0.212	0.204	6.61276e-20
Pcsk2	2.35803e-23	1.41128	0.285	0.196	7.07409e-20
Kcnj10	2.48056e-23	2.18746	0.163	0.257	7.44169e-20
Myt1	2.53746e-23	3.68938	0.111	0.122	7.61237e-20
Jchain	2.60929e-23	1.81707	0.136	0.275	7.82787e-20
Snx20	2.81272e-23	1.13041	0.206	0.235	8.43815e-20
Ugt1a5	3.42429e-23	0.302072	0.139	0.203	1.02729e-19
Cd274	3.57164e-23	1.24426	0.206	0.23	1.07149e-19
Gbp8	4.72585e-23	1.39994	0.281	0.423	1.41775e-19
Kcnk13	5.03156e-23	0.985788	0.176	0.214	1.50947e-19
Itgbl1	5.29486e-23	1.66566	0.111	0.189	1.58846e-19
Hk3	6.14962e-23	1.33506	0.273	0.256	1.84489e-19
Myoc	6.26924e-23	2.1445	0.17	0.27	1.88077e-19
Gprc5b	6.5234e-23	1.15822	0.236	0.279	1.95702e-19
Mesp1	6.8775e-23	1.27741	0.103	0.187	2.06325e-19
Gjd2	7.96759e-23	4.79974	0.136	0.106	2.39028e-19
Rergl	8.63809e-23	2.2975	0.16	0.246	2.59143e-19
Vil1	8.99672e-23	2.7659	0.132	0.156	2.69901e-19
Nxf2	1.09331e-22	1.50885	0.186	0.304	3.27993e-19
C6	1.16945e-22	2.8327	0.109	0.235	3.50835e-19
Pvrig	1.37277e-22	2.37639	0.18	0.267	4.11832e-19
Zkscan16	1.54297e-22	1.14924	0.125	0.238	4.6289e-19
Pzp	1.5996e-22	2.82837	0.155	0.191	4.79881e-19
Eddm3b	1.61006e-22	2.2305	0.169	0.116	4.83017e-19
En1	1.73376e-22	1.61237	0.117	0.196	5.20127e-19
Crybb3	1.88244e-22	1.50561	0.154	0.133	5.64733e-19
Fcna	2.15273e-22	0.925772	0.183	0.206	6.45818e-19
Cacna1g	2.52221e-22	1.37755	0.223	0.344	7.56664e-19
Fcgbp	2.67408e-22	2.51137	0.104	0.229	8.02224e-19
Plxna4	3.11129e-22	0.880437	0.137	0.265	9.33387e-19
Camkv	3.41935e-22	0.460738	0.18	0.262	1.0258e-18
H2-Oa	3.52577e-22	2.34774	0.149	0.237	1.05773e-18
Ppp1r36	3.65737e-22	1.37874	0.128	0.227	1.09721e-18
Aim2	3.92413e-22	1.13496	0.143	0.238	1.17724e-18
Hrk	4.01826e-22	1.15859	0.132	0.194	1.20548e-18
Tmeff2	4.10908e-22	1.55074	0.103	0.157	1.23272e-18
Alpl	4.42761e-22	0.825832	0.347	0.237	1.32828e-18
Tnc	4.74845e-22	0.892258	0.324	0.204	1.42454e-18
Postn	4.88842e-22	1.54122	0.128	0.17	1.46653e-18
Ttk	5.09383e-22	1.81492	0.153	0.254	1.52815e-18
Fam228a	5.24543e-22	0.797787	0.192	0.168	1.57363e-18
Hyal1	5.45261e-22	1.47494	0.156	0.223	1.63578e-18
Pmel	5.55631e-22	1.951	0.158	0.338	1.66689e-18
Cpz	7.74245e-22	2.0039	0.172	0.247	2.32273e-18
Ildr2	9.53886e-22	1.4678	0.21	0.219	2.86166e-18
Ptpre	1.00482e-21	0.6118	0.155	0.219	3.01446e-18
Spag16	1.0586e-21	1.63592	0.156	0.199	3.17579e-18
Rgs9	1.3979e-21	2.7506	0.116	0.103	4.1937e-18
Tnfrsf13c	1.49728e-21	2.03028	0.226	0.253	4.49183e-18
Ccdc60	1.52432e-21	1.7879	0.234	0.323	4.57297e-18
Pim2	1.5395e-21	3.42399	0.171	0.167	4.61851e-18
Ptx3	2.29899e-21	0.478496	0.348	0.277	6.89696e-18
Tnfaip8l2	2.40035e-21	1.09616	0.254	0.237	7.20106e-18
Tspan2	2.59504e-21	2.68002	0.14	0.15	7.78513e-18
Runx3	2.80617e-21	0.254996	0.201	0.223	8.4185e-18
Ccdc152	3.30727e-21	1.69156	0.253	0.243	9.92181e-18
Wt1	3.38779e-21	2.42296	0.141	0.266	1.01634e-17
Podnl1	4.6249e-21	1.79617	0.136	0.206	1.38747e-17
Ctnnd2	4.88326e-21	2.43899	0.175	0.211	1.46498e-17
Cxcr4	6.21318e-21	0.616815	0.197	0.223	1.86395e-17
Chgb	6.73609e-21	0.714761	0.26	0.185	2.02083e-17
Clec2i	7.97292e-21	1.68983	0.156	0.267	2.39188e-17
Stab2	9.94927e-21	1.44771	0.19	0.235	2.98478e-17
Tmem150c	1.03523e-20	1.75261	0.118	0.113	3.10568e-17
Tnfrsf25	1.0703e-20	1.84643	0.142	0.186	3.21089e-17
Trim30d	1.26278e-20	0.59577	0.195	0.258	3.78833e-17
Fam107b	1.28042e-20	0.393867	0.291	0.199	3.84127e-17
Ankrd33b	1.40891e-20	1.73417	0.188	0.201	4.22674e-17
Gm12353	1.43147e-20	1.25704	0.105	0.217	4.2944e-17
BC035044	1.45396e-20	1.09926	0.156	0.243	4.36187e-17
Pcp4l1	1.58701e-20	1.28341	0.119	0.202	4.76103e-17
Samsn1	1.70781e-20	0.58133	0.242	0.219	5.12343e-17
Sprn	1.77809e-20	1.87625	0.135	0.229	5.33428e-17
Lgi4	1.93569e-20	1.52685	0.164	0.24	5.80707e-17
Cldnd2	2.06986e-20	1.32636	0.156	0.241	6.20957e-17
Mroh2a	2.21639e-20	1.93483	0.142	0.246	6.64918e-17
Adamts3	2.6545e-20	1.78811	0.115	0.217	7.96351e-17
Ackr3	2.6713e-20	0.826941	0.278	0.218	8.0139e-17
Itga9	2.72818e-20	0.989052	0.182	0.243	8.18454e-17
Rtl3	2.7415e-20	0.590302	0.257	0.225	8.22451e-17
Mak	2.866e-20	1.71179	0.176	0.254	8.59801e-17
Cd200	3.50206e-20	0.935252	0.227	0.236	1.05062e-16
Ccdc148	3.53474e-20	3.25528	0.219	0.257	1.06042e-16
Islr2	3.82032e-20	2.5241	0.219	0.29	1.1461e-16
Ntrk3	4.09701e-20	1.33124	0.108	0.167	1.2291e-16
Rasl12	4.11811e-20	1.54384	0.149	0.2	1.23543e-16
Cd300lf	4.37788e-20	0.360672	0.325	0.228	1.31336e-16
Sash3	4.90489e-20	1.45407	0.239	0.253	1.47147e-16
Tshr	5.27257e-20	0.404389	0.108	0.147	1.58177e-16
Cd37	5.45717e-20	0.919787	0.255	0.264	1.63715e-16
Ctxn3	5.66988e-20	1.34833	0.258	0.256	1.70096e-16
Adam22	6.13148e-20	2.46626	0.111	0.112	1.83944e-16
Kcnc1	6.33049e-20	1.853	0.244	0.278	1.89915e-16
Rbp4	6.62925e-20	3.97618	0.216	0.187	1.98878e-16
Pcyt1b	6.8258e-20	0.878547	0.152	0.217	2.04774e-16
Asmt	9.25272e-20	2.96588	0.216	0.281	2.77582e-16
Serpine1	1.05332e-19	1.1325	0.332	0.266	3.15996e-16
Adam23	1.07495e-19	0.882244	0.144	0.21	3.22484e-16
S100a9	1.30757e-19	1.42486	0.339	0.308	3.92272e-16
Syt7	1.41089e-19	1.24456	0.242	0.172	4.23267e-16
Nos2	1.47705e-19	1.54211	0.159	0.289	4.43116e-16
Car2	1.56991e-19	1.30275	0.265	0.235	4.70974e-16
Pappa2	1.71795e-19	3.81352	0.133	0.132	5.15384e-16
Rgs4	1.89534e-19	-1.93793	0.305	0.177	5.68602e-16
Pfn4	1.99284e-19	2.71744	0.131	0.219	5.97852e-16
Ntrk2	2.77501e-19	2.39603	0.251	0.185	8.32502e-16
Parvg	2.78431e-19	0.743264	0.19	0.22	8.35294e-16
Nid2	2.79248e-19	0.54779	0.276	0.314	8.37744e-16
Car3	3.27642e-19	1.12697	0.101	0.147	9.82925e-16
Sfrp5	3.35908e-19	2.75438	0.166	0.21	1.00773e-15
Tmem182	4.73957e-19	1.08345	0.213	0.321	1.42187e-15
Fmod	4.76789e-19	1.52611	0.155	0.233	1.43037e-15
Lrch2	5.24093e-19	2.15813	0.13	0.182	1.57228e-15
Ncf4	5.6796e-19	0.888036	0.276	0.238	1.70388e-15
Dbn1	6.06336e-19	0.583828	0.336	0.235	1.81901e-15
Jph2	6.18178e-19	1.02323	0.131	0.182	1.85453e-15
Itgb7	6.82877e-19	1.70677	0.164	0.249	2.04863e-15
Acyp2	7.49801e-19	1.78076	0.213	0.183	2.2494e-15
Smyd1	9.0866e-19	1.19562	0.178	0.262	2.72598e-15
Zfp605	1.06284e-18	2.26853	0.131	0.29	3.18851e-15
Gpr34	1.25253e-18	1.68643	0.173	0.183	3.7576e-15
Crtam	1.33412e-18	1.50706	0.202	0.248	4.00237e-15
Tmem119	1.5698e-18	1.92967	0.125	0.212	4.7094e-15
Mlxipl	1.69241e-18	2.68687	0.264	0.197	5.07724e-15
Gmpr	2.3227e-18	1.09274	0.171	0.129	6.96811e-15
Slit1	2.74256e-18	2.08279	0.18	0.266	8.22769e-15
Gfpt2	2.74703e-18	1.94124	0.319	0.253	8.24108e-15
Igll1	2.96164e-18	1.09387	0.213	0.299	8.88493e-15
Adamtsl1	3.16397e-18	0.764636	0.207	0.285	9.49191e-15
Sit1	3.92473e-18	2.85921	0.129	0.158	1.17742e-14
Lca5l	4.69561e-18	1.55341	0.137	0.26	1.40868e-14
St3gal5	5.26399e-18	1.44946	0.238	0.255	1.5792e-14
Clip3	5.30734e-18	2.18932	0.143	0.179	1.5922e-14
Ggt7	5.53097e-18	1.90105	0.192	0.163	1.65929e-14
Nsg2	5.68926e-18	3.93095	0.128	0.17	1.70678e-14
Spink2	7.37806e-18	3.39798	0.138	0.214	2.21342e-14
Cxcl10	8.14031e-18	1.78273	0.215	0.201	2.44209e-14
Il33	8.47824e-18	1.37221	0.356	0.266	2.54347e-14
Traj37	1.42061e-17	2.88088	0.188	0.307	4.26184e-14
Nipal1	1.78086e-17	1.6659	0.243	0.233	5.34257e-14
Ltb	1.85297e-17	0.307077	0.197	0.222	5.55892e-14
Mapt	1.90038e-17	1.80558	0.138	0.137	5.70114e-14
Cadm3	1.96217e-17	1.75041	0.185	0.241	5.8865e-14
Myo9a	2.03775e-17	0.436623	0.172	0.199	6.11325e-14
Sfrp1	2.13416e-17	1.13041	0.195	0.227	6.40248e-14
Stx1b	2.41148e-17	1.67517	0.17	0.214	7.23445e-14
Plet1	2.63021e-17	1.53457	0.274	0.269	7.89062e-14
Penk	2.89691e-17	2.3982	0.25	0.26	8.69074e-14
Xcl1	3.41922e-17	-0.797486	0.3	0.369	1.02577e-13
Gfra2	3.92942e-17	2.01578	0.162	0.204	1.17882e-13
Cd3g	3.98851e-17	2.63687	0.114	0.196	1.19655e-13
Tespa1	3.99113e-17	1.67959	0.262	0.42	1.19734e-13
Padi4	4.39402e-17	1.4575	0.204	0.224	1.31821e-13
Steap4	5.70996e-17	0.714109	0.299	0.239	1.71299e-13
Igfbp6	6.41726e-17	0.879131	0.291	0.304	1.92518e-13
Eme1	6.58124e-17	1.85547	0.156	0.287	1.97437e-13
Caskin1	6.81548e-17	4.71779	0.103	0.161	2.04464e-13
Col4a4	8.21099e-17	2.0421	0.177	0.26	2.4633e-13
Gm2115	8.29336e-17	1.95169	0.141	0.232	2.48801e-13
Chic1	8.97071e-17	2.75929	0.19	0.118	2.69121e-13
Lyl1	9.22512e-17	1.23715	0.124	0.185	2.76753e-13
Fndc7	9.2778e-17	1.7225	0.105	0.233	2.78334e-13
Tk1	1.01544e-16	2.47218	0.142	0.228	3.04632e-13
Il27ra	1.05585e-16	1.71482	0.175	0.294	3.16755e-13
Grap2	1.09714e-16	1.95724	0.172	0.26	3.29142e-13
Scg5	1.1193e-16	1.48857	0.253	0.142	3.35791e-13
Pi16	1.17481e-16	1.20383	0.25	0.231	3.52444e-13
Rasgrp4	1.27241e-16	0.99129	0.26	0.23	3.81724e-13
Icam4	1.30327e-16	2.33104	0.172	0.249	3.90982e-13
Stil	1.45115e-16	1.86299	0.157	0.275	4.35345e-13
Mpp4	1.45657e-16	3.69357	0.129	0.23	4.36972e-13
G6pc2	1.64631e-16	1.88511	0.238	0.151	4.93893e-13
Tnnt1	1.68697e-16	2.1191	0.119	0.189	5.06092e-13
Fndc1	1.73127e-16	1.72039	0.139	0.225	5.19382e-13
Cd2	1.73862e-16	1.02246	0.161	0.322	5.21586e-13
Ms4a6b	1.79159e-16	0.816692	0.285	0.277	5.37478e-13
Dclk1	2.04642e-16	1.29793	0.17	0.236	6.13925e-13
Gzma	2.06933e-16	0.684963	0.161	0.258	6.20799e-13
Mfap1a	2.39553e-16	1.60585	0.172	0.299	7.18658e-13
Hspb2	3.03197e-16	0.592537	0.14	0.251	9.09591e-13
Dop1b	3.2233e-16	2.37278	0.211	0.231	9.66991e-13
Gpr65	3.5524e-16	0.679887	0.218	0.293	1.06572e-12
Mylk2	3.55555e-16	2.90478	0.107	0.183	1.06667e-12
Wipf1	3.86522e-16	0.774402	0.281	0.297	1.15957e-12
C5ar2	3.88882e-16	2.20744	0.188	0.186	1.16665e-12
Arl4c	4.47831e-16	2.10902	0.303	0.33	1.34349e-12
Ypel4	4.56932e-16	1.38563	0.115	0.153	1.3708e-12
Kcna6	4.72151e-16	1.76791	0.128	0.17	1.41645e-12
Olfr558	5.12061e-16	2.048	0.139	0.24	1.53618e-12
Ncam1	5.29353e-16	1.36909	0.128	0.114	1.58806e-12
Palmd	5.76997e-16	1.96017	0.21	0.246	1.73099e-12
Atp2a3	6.63669e-16	1.73725	0.258	0.182	1.99101e-12
Vwf	9.30721e-16	2.21238	0.165	0.183	2.79216e-12
Fcgr4	9.46114e-16	1.08983	0.302	0.236	2.83834e-12
P2rx6	1.20641e-15	0.997728	0.126	0.191	3.61924e-12
Col8a1	1.27588e-15	1.31181	0.153	0.166	3.82763e-12
Rab38	1.51272e-15	1.2308	0.112	0.183	4.53816e-12
Pcolce2	1.69079e-15	0.349257	0.18	0.197	5.07238e-12
Klrc1	1.73478e-15	0.865221	0.197	0.323	5.20435e-12
Gpbar1	2.17336e-15	2.80688	0.135	0.244	6.52009e-12
Nfam1	2.5733e-15	1.3053	0.314	0.264	7.71989e-12
Lhfpl5	2.66729e-15	3.63734	0.101	0.138	8.00186e-12
Muc13	2.84024e-15	3.20764	0.102	0.217	8.52071e-12
Cox8b	2.89424e-15	1.24989	0.133	0.232	8.68272e-12
Scml4	2.92828e-15	2.96269	0.175	0.226	8.78484e-12
Dpep2	3.26976e-15	0.730558	0.238	0.205	9.80928e-12
9930012K11Rik	3.46192e-15	0.589784	0.238	0.362	1.03858e-11
Samd5	3.48579e-15	2.61954	0.123	0.179	1.04574e-11
Gask1b	3.62183e-15	1.01751	0.254	0.264	1.08655e-11
Gnat2	4.0284e-15	3.85306	0.14	0.215	1.20852e-11
Ttll7	4.55048e-15	2.80617	0.193	0.158	1.36514e-11
Cd8b1	6.09188e-15	1.75024	0.177	0.284	1.82756e-11
Ctla2a	6.60899e-15	0.791091	0.353	0.209	1.9827e-11
Filip1	7.56876e-15	1.08344	0.117	0.13	2.27063e-11
Tpx2	7.88437e-15	0.909368	0.24	0.375	2.36531e-11
Hoxa2	8.17323e-15	1.61117	0.166	0.29	2.45197e-11
Plbd1	8.56635e-15	1.30541	0.238	0.271	2.5699e-11
Aoc1	9.80257e-15	1.90294	0.165	0.17	2.94077e-11
Apol11b	1.13841e-14	0.732213	0.242	0.256	3.41524e-11
Lag3	1.16856e-14	1.56896	0.139	0.263	3.50569e-11
Lbp	1.20877e-14	2.28203	0.254	0.299	3.62632e-11
Reep1	1.26502e-14	1.47725	0.119	0.189	3.79506e-11
Map1b	1.26944e-14	1.00376	0.29	0.134	3.80832e-11
Aox3	1.36996e-14	0.686506	0.109	0.221	4.10988e-11
Ccn4	1.40091e-14	3.20658	0.205	0.298	4.20273e-11
Traj29	1.61797e-14	2.90303	0.144	0.26	4.85391e-11
Traf1	1.6314e-14	1.18505	0.176	0.189	4.8942e-11
Npy1r	1.66257e-14	1.7205	0.102	0.216	4.9877e-11
Exd1	1.76721e-14	1.62327	0.25	0.368	5.30164e-11
Adgre4	1.99109e-14	1.40941	0.2	0.233	5.97327e-11
Hip1	2.08273e-14	0.453061	0.293	0.269	6.24819e-11
Pcsk1n	2.63545e-14	0.902706	0.31	0.224	7.90635e-11
Gpsm1	3.11647e-14	2.22644	0.172	0.298	9.3494e-11
Stac2	3.27935e-14	2.15747	0.209	0.271	9.83804e-11
Star	4.38847e-14	1.45631	0.151	0.236	1.31654e-10
Cacna1c	4.46147e-14	2.74639	0.167	0.184	1.33844e-10
Luzp2	4.80728e-14	2.85105	0.167	0.234	1.44218e-10
Papss2	4.97002e-14	3.91035	0.2	0.17	1.49101e-10
Rundc3a	5.26842e-14	2.12003	0.268	0.162	1.58053e-10
Folh1	6.45822e-14	2.04246	0.142	0.225	1.93746e-10
Themis2	6.5565e-14	1.36793	0.275	0.275	1.96695e-10
Clec12b	6.57109e-14	2.88073	0.204	0.322	1.97133e-10
St6gal1	6.80429e-14	2.54355	0.243	0.198	2.04129e-10
Acta2	8.33448e-14	1.3682	0.259	0.23	2.50035e-10
Kif4	8.42151e-14	0.987337	0.165	0.255	2.52645e-10
Aard	8.49446e-14	5.13853	0.111	0.124	2.54834e-10
Oasl1	8.72418e-14	0.409575	0.337	0.257	2.61725e-10
Elfn2	9.99886e-14	1.73852	0.171	0.187	2.99966e-10
Dkk3	1.02197e-13	1.82091	0.142	0.245	3.06591e-10
Adgra2	1.13451e-13	1.10469	0.301	0.29	3.40353e-10
Hsf2bp	1.4056e-13	2.19617	0.185	0.222	4.21681e-10
Was	1.54072e-13	1.41335	0.269	0.276	4.62216e-10
Abhd15	1.78924e-13	2.60195	0.151	0.162	5.36771e-10
Noxred1	1.91286e-13	2.62392	0.16	0.215	5.73858e-10
Npy	2.24163e-13	0.295745	0.405	0.322	6.72488e-10
Amz1	2.31656e-13	0.469577	0.187	0.227	6.94968e-10
Mmd	2.56757e-13	1.05508	0.168	0.212	7.7027e-10
Efemp1	2.82904e-13	1.21828	0.33	0.389	8.48713e-10
Htra3	2.88907e-13	0.582315	0.18	0.314	8.66721e-10
Apobr	2.96621e-13	1.56346	0.329	0.264	8.89862e-10
Lrrn2	3.27977e-13	1.73901	0.139	0.157	9.8393e-10
Cdh19	3.44971e-13	1.87988	0.177	0.228	1.03491e-09
F2r	3.45796e-13	1.85643	0.197	0.216	1.03739e-09
Plod2	3.97597e-13	0.764581	0.209	0.223	1.19279e-09
H2-M3	4.25101e-13	0.885875	0.299	0.294	1.2753e-09
Resp18	5.1266e-13	0.968883	0.291	0.17	1.53798e-09
Plaat1	5.42557e-13	2.52345	0.17	0.169	1.62767e-09
Spic	6.11871e-13	2.53836	0.178	0.225	1.83561e-09
Prox1	6.27843e-13	3.73762	0.178	0.243	1.88353e-09
March1	6.35017e-13	1.54363	0.274	0.243	1.90505e-09
Dlx5	6.51435e-13	1.28407	0.135	0.182	1.95431e-09
Grk5	7.06635e-13	1.20757	0.281	0.23	2.1199e-09
Rapgef4	9.69873e-13	2.28451	0.179	0.146	2.90962e-09
Npl	1.0002e-12	1.42837	0.223	0.25	3.00061e-09
Tmed8	1.00445e-12	2.35294	0.238	0.175	3.01336e-09
Vmn1r53	1.08173e-12	2.31135	0.104	0.143	3.24518e-09
Scg3	1.23866e-12	1.72092	0.27	0.168	3.71597e-09
Hs3st1	1.45499e-12	0.751011	0.135	0.233	4.36496e-09
Gm4869	1.50613e-12	0.761283	0.208	0.286	4.51839e-09
Ifi203	1.72055e-12	1.51991	0.213	0.246	5.16164e-09
Grip1	1.73351e-12	2.66637	0.14	0.143	5.20053e-09
Fermt3	1.93412e-12	1.06411	0.296	0.253	5.80237e-09
Itih3	1.98637e-12	3.89896	0.128	0.169	5.9591e-09
Cemip	2.02011e-12	2.12483	0.136	0.203	6.06032e-09
Col6a5	2.19646e-12	1.17489	0.196	0.296	6.58938e-09
Gja5	2.28984e-12	1.20357	0.159	0.243	6.86951e-09
Kcnh3	2.37248e-12	1.2487	0.153	0.124	7.11744e-09
Abca8b	2.42325e-12	2.21388	0.204	0.313	7.26975e-09
Iglc1	2.44568e-12	0.75735	0.216	0.318	7.33704e-09
AI182371	2.87657e-12	2.37867	0.123	0.144	8.6297e-09
Mcam	3.08153e-12	0.852999	0.269	0.189	9.24459e-09
Cd40	3.14851e-12	0.443945	0.181	0.225	9.44554e-09
Atp1b2	3.22008e-12	3.21478	0.167	0.17	9.66025e-09
Arhgap45	3.80436e-12	1.21814	0.301	0.292	1.14131e-08
Cd300lb	4.03911e-12	0.791258	0.25	0.245	1.21173e-08
Ptgis	4.47612e-12	1.02669	0.309	0.31	1.34284e-08
Klra8	4.58615e-12	0.840418	0.258	0.36	1.37585e-08
Sla	4.87493e-12	1.3334	0.229	0.204	1.46248e-08
Pde5a	4.90668e-12	1.66524	0.223	0.173	1.472e-08
Apol7c	5.36319e-12	0.555141	0.223	0.315	1.60896e-08
Cfb	5.84547e-12	1.83721	0.329	0.399	1.75364e-08
Rcvrn	6.02588e-12	2.26229	0.235	0.304	1.80776e-08
Apoa1	6.13461e-12	1.34306	0.161	0.206	1.84038e-08
Traj35	6.29725e-12	1.5187	0.338	0.32	1.88918e-08
Hp	6.7272e-12	0.675666	0.317	0.255	2.01816e-08
Onecut2	7.11768e-12	1.29024	0.144	0.194	2.1353e-08
Slc37a2	7.23558e-12	1.20358	0.236	0.294	2.17067e-08
Hist1h1b	7.30896e-12	1.34332	0.134	0.208	2.19269e-08
Phkg1	7.54401e-12	1.81151	0.165	0.28	2.2632e-08
Tmsb15a	7.59272e-12	0.461929	0.173	0.228	2.27782e-08
Gm13889	7.66552e-12	0.590006	0.307	0.223	2.29965e-08
Cd209f	8.47763e-12	1.24702	0.215	0.234	2.54329e-08
Endou	9.54452e-12	1.12696	0.225	0.33	2.86336e-08
Hsd17b14	1.23499e-11	0.864653	0.14	0.188	3.70496e-08
Gli1	1.29431e-11	1.98185	0.114	0.223	3.88293e-08
Abat	1.34483e-11	1.63384	0.102	0.13	4.03448e-08
Prkar2b	1.45525e-11	2.03671	0.156	0.138	4.36576e-08
Slc30a8	1.50329e-11	2.18799	0.241	0.146	4.50986e-08
Shcbp1l	1.51944e-11	1.44453	0.117	0.143	4.55833e-08
Pon1	1.64388e-11	-0.53018	0.146	0.153	4.93165e-08
Abi3bp	1.71621e-11	1.21367	0.192	0.203	5.14862e-08
Larp6	1.81904e-11	1.39793	0.157	0.231	5.45711e-08
Nckap1l	1.87901e-11	1.22188	0.266	0.277	5.63702e-08
Ccn1	2.05928e-11	1.65774	0.348	0.287	6.17783e-08
Cmah	2.07448e-11	0.626768	0.161	0.196	6.22345e-08
Ctsk	2.14809e-11	0.848506	0.239	0.294	6.44428e-08
Hapln3	2.41983e-11	1.67754	0.146	0.177	7.25949e-08
6030468B19Rik	2.51171e-11	1.24281	0.18	0.18	7.53514e-08
Zbtb32	2.51382e-11	2.43545	0.171	0.251	7.54145e-08
Stk10	2.6822e-11	0.334784	0.239	0.239	8.04659e-08
Ltbp1	2.72656e-11	1.05362	0.139	0.215	8.17967e-08
Cfh	2.9031e-11	1.84335	0.34	0.29	8.70929e-08
Gal3st2c	4.70435e-11	1.1604	0.174	0.2	1.4113e-07
Nat8f2	5.23966e-11	1.4237	0.179	0.255	1.5719e-07
Cd79a	5.50566e-11	1.53811	0.194	0.296	1.6517e-07
Pdx1	6.46646e-11	3.66638	0.196	0.329	1.93994e-07
Slfn1	6.74674e-11	1.49999	0.316	0.29	2.02402e-07
Cpne8	8.36436e-11	1.9909	0.111	0.231	2.50931e-07
Vsir	8.45265e-11	1.0095	0.289	0.251	2.53579e-07
Cryab	8.77291e-11	3.27632	0.367	0.42	2.63187e-07
Scrn1	9.09578e-11	2.20318	0.183	0.199	2.72873e-07
Samd9l	9.18693e-11	0.316401	0.312	0.254	2.75608e-07
Gm5134	1.07936e-10	1.20827	0.183	0.251	3.23809e-07
Hhex	1.10829e-10	2.15228	0.257	0.27	3.32488e-07
Cplx2	1.1264e-10	3.78915	0.234	0.217	3.37921e-07
Adamts1	1.17938e-10	0.866794	0.285	0.233	3.53813e-07
Ccn2	1.19028e-10	0.738122	0.323	0.287	3.57083e-07
Car10	1.20226e-10	3.25162	0.104	0.101	3.60679e-07
Myl1	1.21215e-10	0.581112	0.138	0.224	3.63645e-07
Hist1h3c	1.22076e-10	1.6082	0.149	0.229	3.66228e-07
4930513O06Rik	1.25276e-10	1.17835	0.174	0.224	3.75827e-07
Cd300ld	1.27613e-10	1.73278	0.294	0.28	3.82839e-07
A630001G21Rik	1.29849e-10	1.40314	0.17	0.225	3.89546e-07
Vav1	1.35702e-10	1.73581	0.287	0.238	4.07107e-07
Iigp1	1.46253e-10	0.674779	0.19	0.225	4.38758e-07
Arhgap25	1.68996e-10	0.796448	0.195	0.261	5.06989e-07
C1rb	1.81593e-10	1.48051	0.197	0.235	5.4478e-07
Gys2	2.02276e-10	0.737622	0.121	0.128	6.06829e-07
Phyhip	2.14296e-10	3.59728	0.108	0.173	6.42889e-07
Kcnb1	2.75593e-10	1.3824	0.133	0.17	8.2678e-07
Serpina3g	2.8159e-10	1.25658	0.125	0.225	8.4477e-07
Cldn2	3.00176e-10	1.07738	0.136	0.154	9.00528e-07
Scml2	3.05573e-10	0.95004	0.16	0.186	9.16719e-07
Kcne3	3.18317e-10	1.68176	0.151	0.292	9.54952e-07
Fgd3	3.18664e-10	1.48643	0.292	0.249	9.55991e-07
Btla	3.34309e-10	2.30442	0.175	0.259	1.00293e-06
Lix1l	3.43444e-10	2.19595	0.244	0.238	1.03033e-06
Pglyrp2	3.44326e-10	2.9623	0.219	0.354	1.03298e-06
Stmn2	3.47604e-10	0.799081	0.139	0.223	1.04281e-06
Tlx1	3.693e-10	1.79003	0.202	0.315	1.1079e-06
Igfn1	3.90276e-10	0.961036	0.175	0.243	1.17083e-06
Nnmt	4.81083e-10	0.992328	0.315	0.274	1.44325e-06
Plek	4.882e-10	0.476969	0.3	0.281	1.4646e-06
Plaur	4.89013e-10	1.34122	0.356	0.254	1.46704e-06
Knl1	4.96293e-10	0.705251	0.258	0.246	1.48888e-06
Ggt5	5.02645e-10	1.25589	0.196	0.218	1.50794e-06
Adssl1	5.64933e-10	0.800388	0.268	0.345	1.6948e-06
B3galt2	5.65043e-10	2.43593	0.11	0.179	1.69513e-06
Ttc30a2	5.6908e-10	1.80888	0.121	0.132	1.70724e-06
C530008M17Rik	5.7989e-10	2.13919	0.158	0.178	1.73967e-06
Cfap69	6.1653e-10	2.24611	0.149	0.203	1.84959e-06
Tsx	6.40496e-10	2.59819	0.143	0.251	1.92149e-06
Cd300a	6.40746e-10	1.15372	0.281	0.256	1.92224e-06
Gas2	6.71997e-10	2.31525	0.153	0.205	2.01599e-06
Apod	7.3545e-10	2.91228	0.335	0.329	2.20635e-06
Mmp3	7.80266e-10	1.64742	0.311	0.325	2.3408e-06
Gimap6	8.02405e-10	0.586945	0.275	0.266	2.40722e-06
Rcsd1	9.16411e-10	0.933324	0.278	0.294	2.74923e-06
Tgm3	9.18622e-10	2.71639	0.199	0.257	2.75587e-06
Tnfrsf11a	9.56277e-10	1.21426	0.222	0.245	2.86883e-06
Cyp2f2	9.6888e-10	0.789172	0.126	0.123	2.90664e-06
Epha2	9.99753e-10	0.526085	0.379	0.23	2.99926e-06
Tnfrsf14	1.02703e-09	0.861357	0.266	0.247	3.0811e-06
Dok3	1.27889e-09	2.10308	0.312	0.243	3.83666e-06
Tgm7	1.30245e-09	1.00133	0.252	0.346	3.90734e-06
Khdrbs3	1.30718e-09	2.23586	0.174	0.176	3.92155e-06
Ppp1r1a	1.31973e-09	2.85079	0.145	0.109	3.95919e-06
Cacna1a	1.40782e-09	2.35906	0.172	0.337	4.22345e-06
Dclk2	1.42036e-09	3.91251	0.116	0.109	4.26107e-06
Trbv13-1	1.54968e-09	1.21435	0.169	0.174	4.64903e-06
Gm3336	1.61143e-09	1.73604	0.16	0.251	4.8343e-06
Aqp7	1.61588e-09	1.64111	0.17	0.19	4.84764e-06
Adam25	1.64375e-09	0.278776	0.192	0.25	4.93125e-06
Lair1	1.6607e-09	0.864201	0.235	0.261	4.98209e-06
Apol7e	1.67686e-09	1.59232	0.235	0.334	5.03058e-06
Mmrn2	1.7022e-09	2.09711	0.249	0.234	5.10659e-06
Pitpnm3	1.80237e-09	3.53227	0.11	0.129	5.40711e-06
Mmp7	1.81641e-09	1.0647	0.35	0.269	5.44924e-06
Slc8a1	2.34462e-09	3.00472	0.263	0.237	7.03386e-06
Hck	2.34904e-09	1.44986	0.294	0.308	7.04711e-06
Akna	2.57451e-09	0.642236	0.289	0.279	7.72354e-06
Lfng	2.6233e-09	1.81284	0.278	0.42	7.86991e-06
Rnf112	2.76113e-09	3.28624	0.19	0.189	8.28339e-06
Dnah2	2.77358e-09	3.53946	0.102	0.137	8.32074e-06
Sfrp4	3.12733e-09	1.24097	0.166	0.257	9.38199e-06
Fgfr3	3.1364e-09	2.15471	0.168	0.34	9.4092e-06
Ifi47	3.27341e-09	0.706998	0.271	0.299	9.82023e-06
Bub1	3.35814e-09	1.15973	0.182	0.234	1.00744e-05
C1ra	3.56281e-09	1.17637	0.159	0.193	1.06884e-05
Gpnmb	3.68864e-09	1.29816	0.166	0.271	1.10659e-05
Ankef1	4.03683e-09	1.64699	0.113	0.153	1.21105e-05
Msr1	4.66941e-09	1.36965	0.284	0.289	1.40082e-05
Gata3	4.72366e-09	1.86777	0.142	0.231	1.4171e-05
Scg2	4.80184e-09	1.65745	0.29	0.206	1.44055e-05
Myo1g	5.35647e-09	0.918856	0.14	0.211	1.60694e-05
Tubb1	5.66415e-09	3.14007	0.132	0.157	1.69925e-05
Amigo2	5.98021e-09	1.3374	0.16	0.156	1.79406e-05
Fgr	6.28682e-09	1.2108	0.31	0.242	1.88605e-05
Podxl2	6.77839e-09	2.92326	0.117	0.104	2.03352e-05
Foxh1	6.97906e-09	1.14439	0.123	0.137	2.09372e-05
Rimklb	7.85683e-09	1.32599	0.145	0.15	2.35705e-05
Pyy	8.07559e-09	1.03227	0.316	0.238	2.42268e-05
Lat	8.09952e-09	0.575048	0.146	0.203	2.42986e-05
Apol9b	8.31387e-09	2.07685	0.142	0.207	2.49416e-05
Pclo	8.64695e-09	2.96394	0.145	0.215	2.59408e-05
Tgfb3	8.67371e-09	2.16303	0.329	0.275	2.60211e-05
Dcaf12l1	8.80151e-09	2.59365	0.106	0.169	2.64045e-05
Fhl1	9.6548e-09	1.24857	0.173	0.24	2.89644e-05
Tmem132c	1.00409e-08	1.70188	0.115	0.213	3.01226e-05
Hspa1b	1.02251e-08	1.79916	0.32	0.256	3.06754e-05
Raver2	1.2664e-08	0.913876	0.112	0.132	3.7992e-05
Vcan	1.30136e-08	1.78553	0.35	0.254	3.90409e-05
Slc6a12	1.31582e-08	3.30552	0.168	0.276	3.94746e-05
Lpxn	1.36662e-08	0.547022	0.253	0.236	4.09986e-05
Gdf6	1.48552e-08	1.17542	0.171	0.247	4.45657e-05
Fcrl5	1.49419e-08	1.75088	0.244	0.224	4.48257e-05
Bmyc	1.71664e-08	1.34628	0.271	0.274	5.14993e-05
Prune2	2.17513e-08	3.06596	0.226	0.2	6.5254e-05
Iqcn	2.22576e-08	2.37865	0.149	0.259	6.67727e-05
Cd163	2.53354e-08	1.95852	0.338	0.328	7.60063e-05
Sh3bp2	2.65554e-08	1.13044	0.34	0.304	7.96662e-05
Wfdc1	2.83106e-08	2.18059	0.163	0.228	8.49318e-05
Csf3r	3.02391e-08	0.902938	0.324	0.28	9.07173e-05
Tat	3.03906e-08	3.3174	0.123	0.129	9.11717e-05
Gimap7	3.25643e-08	1.50741	0.192	0.225	9.76929e-05
Upb1	3.48885e-08	3.85259	0.128	0.141	0.000104666
Adipoq	3.49678e-08	1.24693	0.139	0.152	0.000104903
C1s2	3.71461e-08	1.65182	0.203	0.245	0.000111438
Dpysl3	3.8755e-08	2.59207	0.273	0.274	0.000116265
Gzmb	4.71046e-08	2.23346	0.189	0.331	0.000141314
Reep2	5.09792e-08	2.5616	0.126	0.116	0.000152938
Scn2a	5.39594e-08	2.65091	0.156	0.121	0.000161878
Gm11627	5.86804e-08	1.1646	0.11	0.133	0.000176041
Btnl6	6.01189e-08	1.09411	0.301	0.402	0.000180357
Pcdh10	6.14279e-08	2.78276	0.2	0.21	0.000184284
Oas3	6.23248e-08	1.48995	0.285	0.238	0.000186974
Ccr3	6.3795e-08	1.12254	0.202	0.318	0.000191385
Runx1t1	6.39373e-08	2.42686	0.134	0.126	0.000191812
Rsph4a	6.57533e-08	2.3243	0.166	0.207	0.00019726
Abcg4	6.85625e-08	2.44575	0.147	0.223	0.000205687
4933424G06Rik	7.10253e-08	1.93171	0.147	0.152	0.000213076
Spon1	7.42862e-08	1.59928	0.299	0.358	0.000222859
Snx22	8.06292e-08	1.82095	0.142	0.218	0.000241888
Ngf	8.24877e-08	1.95	0.239	0.26	0.000247463
Lrp1	9.19049e-08	1.56119	0.348	0.334	0.000275715
Chrnb4	9.90089e-08	2.30622	0.151	0.182	0.000297027
Agt	1.02515e-07	1.26352	0.158	0.157	0.000307545
Pld5	1.0713e-07	1.81952	0.114	0.136	0.000321389
Iffo1	1.09033e-07	3.21888	0.208	0.217	0.0003271
Trim17	1.16323e-07	2.28376	0.186	0.206	0.000348969
Sema3d	1.23171e-07	2.71585	0.112	0.179	0.000369512
Serpinf1	1.30298e-07	1.63395	0.269	0.309	0.000390894
Syt1	1.3933e-07	1.70496	0.133	0.118	0.00041799
Zfp536	1.40711e-07	1.51105	0.222	0.261	0.000422132
Ptn	1.48136e-07	2.85665	0.142	0.272	0.000444407
Igtp	1.7042e-07	0.457972	0.292	0.28	0.000511261
Gas6	1.77198e-07	2.56212	0.344	0.416	0.000531593
Lhx3	1.84999e-07	1.25568	0.118	0.173	0.000554998
Ccdc162	1.89556e-07	1.35219	0.226	0.269	0.000568668
Gm4841	2.09998e-07	0.968257	0.291	0.327	0.000629994
Ptger1	2.1467e-07	2.08567	0.147	0.198	0.000644011
Myo5a	2.35988e-07	1.02763	0.306	0.269	0.000707964
Magee1	2.53756e-07	1.83087	0.15	0.172	0.000761267
Adamts5	2.59641e-07	1.54851	0.192	0.297	0.000778924
Palm3	2.73504e-07	1.82257	0.118	0.288	0.000820513
Sytl4	2.75883e-07	2.44501	0.189	0.211	0.00082765
Reg3a	2.87799e-07	0.462632	0.541	0.641	0.000863397
Mtmr7	3.01952e-07	2.3126	0.364	0.218	0.000905856
H2-DMa	3.07434e-07	1.54214	0.26	0.312	0.000922302
Cp	3.20245e-07	1.10819	0.373	0.402	0.000960736
Chn1	3.52194e-07	3.08979	0.151	0.2	0.00105658
Gdf10	3.66e-07	2.46245	0.27	0.328	0.001098
Maf	3.67064e-07	1.73276	0.309	0.348	0.00110119
Ighm	3.74803e-07	2.35166	0.248	0.285	0.00112441
H2-Q6	3.78978e-07	0.915534	0.252	0.281	0.00113693
Fstl1	3.96345e-07	0.945914	0.36	0.363	0.00118904
Megf10	4.05298e-07	1.68386	0.165	0.174	0.00121589
Scara5	4.49229e-07	0.584568	0.21	0.232	0.00134769
Mylk	5.87449e-07	1.50322	0.199	0.222	0.00176235
Chrnb2	6.44702e-07	4.38541	0.113	0.135	0.00193411
Bank1	7.2273e-07	2.06846	0.171	0.326	0.00216819
Prkar1b	7.64419e-07	3.35507	0.261	0.195	0.00229326
Marcksl1	7.78393e-07	1.37134	0.356	0.36	0.00233518
Cd1d1	8.45245e-07	1.70035	0.157	0.243	0.00253574
Spock2	8.55253e-07	1.21859	0.301	0.175	0.00256576
Clu	9.15816e-07	-0.328513	0.555	0.582	0.00274745
Vgll3	9.16676e-07	1.39516	0.337	0.333	0.00275003
Sirpb1c	9.43742e-07	1.22236	0.307	0.281	0.00283123
Slc2a2	1.06429e-06	5.61128	0.102	0.116	0.00319286
Ccl12	1.09565e-06	1.73283	0.289	0.315	0.00328695
Il31ra	1.10864e-06	1.83539	0.163	0.172	0.00332592
Rnase1	1.11842e-06	0.458284	0.508	0.567	0.00335525
Adra1d	1.14905e-06	1.09274	0.152	0.184	0.00344715
Sned1	1.2507e-06	1.10579	0.193	0.244	0.00375209
Synpo2	1.26539e-06	1.78742	0.155	0.259	0.00379616
Ankrd55	1.32665e-06	2.19822	0.106	0.234	0.00397995
Eml5	1.3574e-06	2.10652	0.197	0.18	0.0040722
Myh11	1.44623e-06	1.43905	0.146	0.172	0.00433869
AF067061	1.48431e-06	1.76079	0.217	0.215	0.00445293
Stom	1.5525e-06	2.21051	0.307	0.26	0.00465751
Lrrc6	1.58693e-06	2.20931	0.171	0.217	0.00476079
Svopl	1.7353e-06	0.518881	0.274	0.359	0.00520589
Gnaz	2.05515e-06	3.56317	0.151	0.199	0.00616546
Vit	2.13473e-06	1.3699	0.125	0.234	0.00640418
Tagln	2.35044e-06	1.30074	0.296	0.289	0.00705133
H2-Ob	2.45629e-06	1.71549	0.138	0.2	0.00736886
Tmem163	2.59112e-06	3.07032	0.122	0.124	0.00777336
Soga1	2.63967e-06	1.97459	0.254	0.223	0.00791901
Ctsw	2.74805e-06	2.03496	0.175	0.249	0.00824414
Pou3f4	2.77872e-06	1.04529	0.111	0.111	0.00833615
Notch2	2.77934e-06	0.831579	0.356	0.308	0.00833803
Ifi211	2.82174e-06	2.13968	0.294	0.288	0.00846523
Gp1bb	2.88845e-06	3.45014	0.148	0.17	0.00866536
Maob	2.95911e-06	1.86711	0.176	0.312	0.00887733
Ube2ql1	3.15094e-06	2.294	0.186	0.258	0.00945282
Thbs2	3.26037e-06	0.77767	0.197	0.251	0.00978111
Irx1	3.26523e-06	4.39812	0.146	0.189	0.00979569
Adgre1	3.2845e-06	1.79215	0.149	0.238	0.00985349
S1pr3	3.38097e-06	1.91995	0.201	0.217	0.0101429
Vwa7	3.4375e-06	1.96855	0.119	0.225	0.0103125
Klri1	3.6233e-06	1.7201	0.139	0.177	0.0108699
H2-Q7	3.68016e-06	0.47578	0.211	0.238	0.0110405
Cxcl14	3.78746e-06	2.37968	0.362	0.284	0.0113624
Ska1	3.82918e-06	1.3634	0.186	0.276	0.0114875
Reg3g	3.91538e-06	1.65245	0.5	0.577	0.0117462
Myom1	3.9529e-06	1.56076	0.148	0.19	0.0118587
Gpsm3	3.99665e-06	1.53355	0.319	0.291	0.01199
Tbxas1	4.04714e-06	1.67348	0.282	0.341	0.0121414
Prg2	4.11946e-06	3.05188	0.173	0.174	0.0123584
4930539E08Rik	4.33467e-06	-0.915543	0.428	0.365	0.013004
C2	4.34457e-06	0.700807	0.155	0.199	0.0130337
Lacc1	4.56733e-06	1.61737	0.239	0.259	0.013702
Bhlhe41	4.60607e-06	3.25063	0.218	0.158	0.0138182
Ltbp4	4.62607e-06	1.60115	0.351	0.366	0.0138782
Sst	4.78296e-06	3.41715	0.291	0.227	0.0143489
Gbp6	4.85372e-06	0.841179	0.164	0.21	0.0145612
Usp35	5.17463e-06	2.19135	0.133	0.141	0.0155239
Calhm5	5.21029e-06	2.28593	0.119	0.24	0.0156309
Timp1	5.22286e-06	1.74294	0.335	0.28	0.0156686
Tcaf1	5.3945e-06	3.34135	0.259	0.238	0.0161835
Bicc1	5.59634e-06	1.39059	0.34	0.373	0.016789
Pmepa1	5.91528e-06	1.71169	0.324	0.298	0.0177458
Trpv2	5.99922e-06	1.09424	0.248	0.231	0.0179977
Vps37d	6.08032e-06	1.89561	0.144	0.2	0.018241
Tbx21	6.21994e-06	1.56234	0.222	0.214	0.0186598
Ikzf1	6.22084e-06	1.21416	0.257	0.274	0.0186625
Hist1h3d	6.35387e-06	1.24828	0.216	0.241	0.0190616
Arhgap30	6.78515e-06	0.675297	0.265	0.272	0.0203554
Mrvi1	7.14329e-06	1.52196	0.119	0.199	0.0214299
Epsti1	7.18769e-06	0.646904	0.276	0.273	0.0215631
Emilin2	7.21466e-06	0.475657	0.338	0.321	0.021644
Spc25	7.31773e-06	2.02381	0.268	0.157	0.0219532
Lhfpl3	7.66075e-06	2.55769	0.256	0.356	0.0229823
Clec4a1	7.85064e-06	1.09752	0.308	0.299	0.0235519
Smad9	8.32407e-06	1.87853	0.167	0.23	0.0249722
Atoh8	8.5211e-06	1.27887	0.26	0.437	0.0255633
Pnlip	9.09315e-06	0.514234	0.455	0.502	0.0272795
Gck	9.56409e-06	1.31376	0.332	0.374	0.0286923
Kcng4	9.61525e-06	-0.484506	0.218	0.204	0.0288458
Iglc2	9.68525e-06	2.11505	0.262	0.328	0.0290557
G0s2	9.87499e-06	1.07095	0.263	0.268	0.029625
Cbr2	1.0044e-05	1.78651	0.261	0.301	0.030132
Gm867	1.02028e-05	0.753758	0.188	0.292	0.0306083
Cit	1.11035e-05	0.328548	0.216	0.211	0.0333106
Sh3gl2	1.13389e-05	2.87648	0.112	0.128	0.0340167
Slco2a1	1.20671e-05	2.14776	0.343	0.23	0.0362014
Tnfrsf1b	1.24386e-05	1.31023	0.283	0.243	0.0373159
Bace2	1.29676e-05	2.14555	0.195	0.147	0.0389027
Slc16a12	1.40071e-05	3.32858	0.23	0.286	0.0420214
Klkb1	1.42321e-05	1.72318	0.16	0.171	0.0426964
Cyp2s1	1.46628e-05	1.20461	0.186	0.229	0.0439884
Pdgfra	1.48791e-05	0.654096	0.346	0.361	0.0446374
Spib	1.54398e-05	1.64997	0.122	0.239	0.0463194
Bcl3	1.57479e-05	0.363932	0.395	0.298	0.0472437
Fmo3	1.57588e-05	1.63164	0.202	0.224	0.0472765

## Sheet: DEG_Cluster_Acinar
	p_val	avg_log2FC	pct.1	pct.2	p_val_adj
Ppbp	5.82801e-230	1.30584	0.122	0.228	1.7484e-226
Cxcr2	3.25678e-228	0.970322	0.148	0.112	9.77035e-225
Mmp8	9.08574e-219	1.8028	0.119	0.178	2.72572e-215
Hamp	4.56562e-164	2.38194	0.186	0.437	1.36969e-160
Cd177	5.18457e-162	1.39827	0.123	0.279	1.55537e-158
Ivl	2.64345e-161	1.8092	0.224	0.411	7.93034e-158
Nxph3	1.02006e-157	1.12163	0.154	0.306	3.06017e-154
Gpat3	2.93947e-156	1.69001	0.196	0.479	8.81842e-153
Wfdc21	1.50972e-153	1.33997	0.192	0.12	4.52917e-150
Mmp24	5.36391e-153	1.20914	0.115	0.323	1.60917e-149
C130026I21Rik	7.88532e-152	3.11182	0.21	0.504	2.36559e-148
Cd209b	6.28289e-147	0.933859	0.101	0.187	1.88487e-143
Hmgb2	2.20288e-146	-0.325696	0.22	0.502	6.60864e-143
4933411K16Rik	1.13879e-144	-0.489481	0.178	0.429	3.41637e-141
Trem3	3.08873e-143	3.00481	0.123	0.204	9.2662e-140
Ltb4r1	1.36824e-140	-0.434334	0.125	0.13	4.10473e-137
Got1l1	8.50878e-139	2.60794	0.154	0.47	2.55263e-135
Tnfsf15	4.39787e-138	0.361682	0.107	0.215	1.31936e-134
Angpt2	3.43279e-137	-1.24204	0.147	0.146	1.02984e-133
Il1r2	4.66346e-137	1.79551	0.224	0.101	1.39904e-133
Sh2d6	4.19947e-132	2.84372	0.17	0.356	1.25984e-128
Tgm1	1.79623e-131	-0.490156	0.212	0.2	5.38868e-128
Nlrp3	2.50011e-125	2.00623	0.103	0.235	7.50033e-122
S100a14	1.62928e-123	0.460346	0.14	0.242	4.88784e-120
Lypd1	1.91547e-123	1.39112	0.205	0.492	5.74642e-120
Hdc	1.33312e-122	0.796324	0.163	0.2	3.99935e-119
AA467197	1.46458e-122	1.59542	0.135	0.25	4.39375e-119
Gabrb3	3.28171e-121	-0.505541	0.105	0.186	9.84512e-118
Nek11	1.28377e-120	3.31884	0.175	0.462	3.85132e-117
Ptprh	1.37509e-118	3.16837	0.185	0.346	4.12527e-115
Prtn3	4.35156e-116	3.50356	0.194	0.385	1.30547e-112
Pdcd1	6.46169e-114	1.07796	0.101	0.135	1.93851e-110
Htr2a	9.72953e-112	2.93229	0.121	0.332	2.91886e-108
Lrp8	2.60999e-111	-1.18674	0.102	0.127	7.82998e-108
Tex15	4.09618e-110	2.10433	0.207	0.373	1.22885e-106
Gm10521	6.40065e-110	3.21877	0.241	0.492	1.9202e-106
Chrna7	1.52191e-107	3.34356	0.115	0.277	4.56573e-104
Gabrq	1.82414e-107	1.92896	0.162	0.345	5.47243e-104
Asz1	2.02483e-104	2.53781	0.19	0.406	6.07449e-101
Nefm	1.15427e-103	1.24858	0.117	0.139	3.4628e-100
Synm	2.56312e-102	-1.01806	0.136	0.299	7.68937e-99
Fmr1nb	1.18892e-101	1.06883	0.152	0.4	3.56677e-98
Scn3b	2.19231e-100	1.18091	0.193	0.294	6.57693e-97
Cass4	4.19423e-99	-0.273872	0.111	0.22	1.25827e-95
Klrd1	4.85005e-99	2.98077	0.134	0.23	1.45502e-95
Ms4a8a	2.2373e-97	-0.563339	0.158	0.12	6.71191e-94
Ifit1bl1	2.64062e-95	3.0738	0.107	0.195	7.92185e-92
Dgat2	2.74924e-95	0.360947	0.167	0.144	8.24773e-92
Klra17	1.7717e-94	2.95378	0.109	0.183	5.31511e-91
Zfp747	2.01879e-94	2.36836	0.23	0.399	6.05638e-91
Llcfc1	4.41037e-94	2.41616	0.227	0.5	1.32311e-90
Trdj2	6.30329e-94	1.3456	0.125	0.185	1.89099e-90
Il6	2.89767e-93	0.760506	0.183	0.187	8.69302e-90
Cxcl1	3.12654e-93	-0.634038	0.175	0.156	9.37963e-90
Has3	6.57276e-93	2.50549	0.275	0.578	1.97183e-89
Tacr3	6.77819e-93	1.10086	0.237	0.508	2.03346e-89
Oit1	8.10498e-93	3.27597	0.129	0.309	2.43149e-89
Adam21	5.24831e-91	2.07365	0.26	0.475	1.57449e-87
C7	3.42584e-90	-1.04778	0.19	0.104	1.02775e-86
Reg4	2.23067e-88	2.94192	0.232	0.426	6.692e-85
Slc23a4	2.2492e-88	1.6234	0.151	0.311	6.7476e-85
Mras	5.84097e-88	0.338927	0.158	0.211	1.75229e-84
Abcb1b	6.2109e-88	-1.27473	0.114	0.156	1.86327e-84
Clec4n	1.68269e-87	1.02848	0.102	0.196	5.04807e-84
Anks1b	2.2492e-87	3.40632	0.22	0.379	6.7476e-84
Mis18bp1	9.44984e-87	2.64768	0.269	0.48	2.83495e-83
Tmem156	2.85845e-86	-0.301492	0.131	0.232	8.57534e-83
Osr1	3.53121e-83	-0.535518	0.103	0.102	1.05936e-79
Cyp2j5	4.96083e-83	2.145	0.204	0.394	1.48825e-79
Pilra	5.73092e-83	0.694105	0.138	0.136	1.71928e-79
Tmem45b	1.23797e-82	0.70682	0.144	0.247	3.7139e-79
Rasl11a	5.63313e-82	-1.12906	0.167	0.173	1.68994e-78
Egr3	1.26777e-81	2.59387	0.111	0.196	3.80331e-78
Rhebl1	8.52944e-81	0.59674	0.23	0.441	2.55883e-77
4930548H24Rik	1.03574e-80	2.23728	0.316	0.617	3.10723e-77
Dio3	6.00367e-80	-0.255151	0.131	0.104	1.8011e-76
Pglyrp1	8.67871e-80	-1.07167	0.16	0.107	2.60361e-76
Itgax	1.26584e-79	1.25589	0.169	0.299	3.79752e-76
Tfap2e	6.9306e-79	2.4195	0.173	0.408	2.07918e-75
Gpr171	3.00698e-78	1.21233	0.101	0.198	9.02094e-75
Plk1	7.04473e-78	2.11166	0.115	0.248	2.11342e-74
Btbd17	8.89957e-78	1.41267	0.107	0.169	2.66987e-74
Cd33	2.02691e-77	-0.42834	0.183	0.103	6.08073e-74
Ifitm6	3.01563e-77	-1.02959	0.186	0.136	9.0469e-74
Trim30b	1.30179e-76	-0.497149	0.174	0.138	3.90537e-73
Ltb4r2	1.67724e-76	2.13374	0.17	0.26	5.03171e-73
Tff3	5.41127e-76	2.49951	0.148	0.251	1.62338e-72
Dlgap1	2.42735e-75	1.70306	0.128	0.193	7.28206e-72
Rab3b	2.74121e-75	-0.561936	0.127	0.104	8.22363e-72
Mst1r	7.35104e-75	2.28264	0.149	0.26	2.20531e-71
Cdhr1	2.47118e-74	-0.323102	0.128	0.171	7.41353e-71
Ky	8.61372e-74	0.25113	0.108	0.183	2.58412e-70
Btnl2	4.89425e-73	1.73174	0.115	0.252	1.46828e-69
Chrdl1	1.82319e-72	0.98388	0.104	0.292	5.46957e-69
Mapk4	3.64636e-72	-1.31265	0.129	0.125	1.09391e-68
Card9	4.05369e-72	-0.38523	0.16	0.193	1.21611e-68
Trim69	1.44537e-71	2.39263	0.291	0.441	4.33612e-68
Cd209c	2.71471e-71	2.29389	0.105	0.169	8.14414e-68
Abcd2	5.44592e-71	1.62688	0.142	0.266	1.63378e-67
Egr2	9.12738e-71	-1.46822	0.113	0.13	2.73821e-67
Tctex1d4	3.55522e-69	2.17114	0.206	0.398	1.06657e-65
Slc22a3	1.27753e-68	1.66557	0.114	0.186	3.83258e-65
Fpr2	6.0872e-68	-0.715586	0.135	0.155	1.82616e-64
Scimp	2.79208e-67	2.42561	0.18	0.261	8.37625e-64
Diaph3	8.90393e-67	1.79504	0.137	0.325	2.67118e-63
Skint3	2.10281e-66	1.91835	0.138	0.173	6.30843e-63
Il11	2.97453e-66	-0.540308	0.174	0.151	8.92359e-63
Sprr1a	3.20916e-66	0.746205	0.274	0.301	9.62747e-63
Npas3	5.49131e-66	2.21384	0.118	0.18	1.64739e-62
Dok6	6.14946e-66	1.78962	0.184	0.261	1.84484e-62
Tcrg-C1	6.39821e-66	1.65392	0.136	0.199	1.91946e-62
Hpx	1.77873e-65	2.15759	0.172	0.233	5.3362e-62
St18	2.37135e-65	0.61889	0.158	0.198	7.11406e-62
Defa24	2.85171e-65	0.810647	0.323	0.503	8.55512e-62
Sp6	9.66769e-65	2.56619	0.158	0.316	2.90031e-61
Nmnat2	1.1208e-64	0.471146	0.103	0.162	3.3624e-61
Hepacam2	2.14514e-64	-0.527731	0.152	0.111	6.43542e-61
Mybpc2	3.52001e-64	1.82685	0.142	0.214	1.056e-60
Crb2	4.0617e-63	2.33925	0.136	0.293	1.21851e-59
Crtac1	1.63858e-62	2.38805	0.177	0.292	4.91574e-59
Gcsam	1.43869e-61	2.07666	0.109	0.261	4.31606e-58
Bst1	1.63895e-61	-0.255262	0.155	0.112	4.91686e-58
Napsa	3.12158e-61	1.97167	0.112	0.218	9.36475e-58
Pth2r	4.11969e-61	2.61288	0.158	0.306	1.23591e-57
Slc2a3	7.80284e-61	-1.24203	0.118	0.122	2.34085e-57
Sec14l5	1.99824e-60	2.52859	0.154	0.306	5.99471e-57
Lsmem1	6.92674e-60	1.52625	0.119	0.19	2.07802e-56
Cfap43	7.3692e-60	2.08144	0.116	0.234	2.21076e-56
Rnf180	1.03961e-59	2.62284	0.172	0.38	3.11884e-56
Gm4791	1.08092e-59	2.5411	0.156	0.225	3.24276e-56
Kcnma1	3.2583e-59	-0.323684	0.288	0.219	9.7749e-56
Adgrg5	4.78525e-59	1.90964	0.167	0.218	1.43558e-55
Atp8a1	1.00604e-58	-1.65069	0.197	0.132	3.01811e-55
Sct	1.23216e-58	2.66204	0.222	0.364	3.69647e-55
Celsr3	1.61153e-58	0.373114	0.109	0.165	4.83458e-55
Mcoln2	3.64334e-58	2.73465	0.164	0.195	1.093e-54
Pinlyp	5.93548e-58	2.79063	0.174	0.262	1.78064e-54
Gnao1	6.70494e-57	-0.26578	0.102	0.111	2.01148e-53
Tnfaip6	1.24573e-56	-0.528116	0.174	0.146	3.73719e-53
Asgr2	1.4004e-56	1.85085	0.117	0.279	4.20121e-53
Ctse	2.39812e-56	2.6632	0.187	0.359	7.19435e-53
Gnat1	9.98402e-56	1.18012	0.132	0.236	2.99521e-52
Muc5ac	1.26129e-55	3.78114	0.17	0.277	3.78386e-52
Slc19a3	1.30851e-55	1.50199	0.198	0.357	3.92553e-52
Traj16	2.20933e-55	1.53125	0.117	0.216	6.62798e-52
Irf4	3.0354e-55	0.37981	0.149	0.12	9.10621e-52
Lratd1	1.84237e-54	-0.939158	0.159	0.134	5.52712e-51
Actn3	2.2729e-54	1.0232	0.119	0.174	6.8187e-51
St6galnac5	2.43139e-54	1.97455	0.151	0.3	7.29416e-51
Cd4	2.49299e-54	-0.357101	0.128	0.225	7.47896e-51
Rarres1	4.64283e-54	2.41386	0.139	0.268	1.39285e-50
Slc2a4	5.23853e-54	0.546268	0.118	0.277	1.57156e-50
Npr3	1.13956e-53	-0.777654	0.115	0.148	3.41868e-50
Gpr20	1.14828e-53	1.28609	0.161	0.302	3.44483e-50
Barhl1	1.30597e-53	0.859381	0.115	0.186	3.91791e-50
Gm9774	2.13612e-53	3.26897	0.179	0.244	6.40836e-50
Adora2b	3.6573e-53	-1.69675	0.232	0.134	1.09719e-49
Zkscan2	1.39706e-52	0.450595	0.224	0.281	4.19119e-49
Myoz1	1.48685e-52	2.03337	0.102	0.239	4.46056e-49
Ptpn22	5.47921e-52	-0.724479	0.196	0.136	1.64376e-48
Fst	1.42065e-51	-0.260069	0.292	0.11	4.26194e-48
Ceacam16	2.38954e-51	1.77707	0.107	0.217	7.16861e-48
Gm6133	3.57974e-51	1.77599	0.293	0.595	1.07392e-47
Ccdc187	6.64524e-51	1.36441	0.143	0.23	1.99357e-47
Adgrf2	1.85756e-50	1.24598	0.124	0.24	5.57269e-47
Kif5a	2.51941e-50	2.5204	0.204	0.322	7.55824e-47
Trdj1	3.25797e-50	2.0849	0.216	0.307	9.7739e-47
Muc16	3.28332e-50	1.44413	0.13	0.207	9.84995e-47
Gjc3	7.67105e-50	1.14822	0.169	0.27	2.30131e-46
Cfap61	1.05538e-49	1.24165	0.13	0.23	3.16615e-46
Hspa1a	3.42391e-49	1.93169	0.221	0.236	1.02717e-45
Cd209a	3.51301e-49	0.298931	0.115	0.152	1.0539e-45
Slc27a5	5.51819e-49	2.69759	0.133	0.221	1.65546e-45
Cybrd1	1.21893e-48	2.18753	0.166	0.291	3.65678e-45
Clec10a	2.23799e-48	-0.26277	0.158	0.125	6.71397e-45
Elane	4.05719e-48	2.58826	0.212	0.309	1.21716e-44
Vnn3	4.44864e-48	1.86106	0.17	0.309	1.33459e-44
Sirpb1b	7.15402e-48	0.385215	0.116	0.11	2.14621e-44
Hbb-bt	1.87155e-47	1.65945	0.119	0.215	5.61466e-44
Sycp3	2.16821e-47	1.36755	0.131	0.21	6.50463e-44
Vstm5	4.7541e-47	2.07334	0.155	0.31	1.42623e-43
Stac	9.48292e-46	1.70282	0.153	0.333	2.84488e-42
Cd19	9.9127e-46	0.562264	0.321	0.305	2.97381e-42
Tex24	1.1953e-45	1.63855	0.204	0.359	3.58589e-42
Klk10	1.62443e-45	0.816055	0.296	0.402	4.87329e-42
Catip	1.85338e-45	2.66951	0.152	0.194	5.56015e-42
Lctl	2.1379e-45	1.73258	0.216	0.377	6.41369e-42
Alox15	2.24675e-45	2.37973	0.116	0.268	6.74026e-42
Itgb3	6.71868e-45	-1.44165	0.126	0.153	2.0156e-41
Zfp995	1.40644e-44	1.29421	0.128	0.286	4.21931e-41
Ankrd1	3.09258e-44	0.453195	0.285	0.223	9.27773e-41
Mmp9	3.0937e-44	-0.399287	0.24	0.135	9.2811e-41
Kcna2	4.28656e-44	1.39006	0.115	0.247	1.28597e-40
Hhip	1.21148e-43	0.753957	0.199	0.305	3.63445e-40
Greb1l	1.3714e-43	2.06908	0.156	0.346	4.1142e-40
Apol7c	1.72312e-43	0.585685	0.183	0.328	5.16935e-40
Clec2f	1.89209e-43	2.44554	0.131	0.243	5.67627e-40
Sox10	2.25336e-43	2.02982	0.135	0.21	6.76009e-40
Spta1	4.57151e-43	-0.90821	0.217	0.195	1.37145e-39
Sell	5.99802e-43	-0.455622	0.193	0.122	1.79941e-39
Ankrd2	6.49577e-43	1.65947	0.247	0.388	1.94873e-39
Csf2	6.75139e-43	2.33238	0.119	0.187	2.02542e-39
Troap	9.58637e-43	0.949353	0.131	0.226	2.87591e-39
Cdo1	1.03135e-42	1.88561	0.102	0.265	3.09404e-39
Ism1	1.27312e-42	-1.30377	0.117	0.202	3.81937e-39
Aurkb	1.59543e-42	1.12688	0.211	0.407	4.78629e-39
Nup210l	1.9678e-42	1.92388	0.283	0.444	5.90339e-39
Gpr88	2.06448e-42	2.1076	0.114	0.168	6.19345e-39
Kcnj11	2.37959e-42	0.387381	0.127	0.108	7.13878e-39
Klk1b1	2.65538e-42	2.44542	0.346	0.533	7.96615e-39
Trim30c	3.50993e-42	-0.646842	0.119	0.145	1.05298e-38
Aqp3	4.39011e-42	1.98319	0.174	0.279	1.31703e-38
Ankrd34a	9.47617e-42	1.02644	0.115	0.169	2.84285e-38
Il10	2.7097e-41	1.77834	0.118	0.173	8.12911e-38
Tcp10a	4.62006e-41	1.14772	0.139	0.347	1.38602e-37
Fos	1.23718e-40	-0.466534	0.197	0.101	3.71154e-37
Mak	1.45152e-40	2.47579	0.174	0.269	4.35455e-37
Prrg3	2.96765e-40	0.773242	0.102	0.194	8.90295e-37
P2ry10	3.73696e-40	0.921811	0.115	0.224	1.12109e-36
Amhr2	3.93699e-40	2.00368	0.153	0.257	1.1811e-36
Lpcat2	2.34701e-39	-1.11517	0.122	0.13	7.04102e-36
Syt11	9.04092e-39	-0.774178	0.111	0.143	2.71228e-35
Tlr7	2.41478e-38	0.274968	0.113	0.175	7.24434e-35
Aqp5	2.87638e-38	1.12118	0.144	0.117	8.62915e-35
Il1rl1	4.74008e-38	2.60689	0.105	0.266	1.42202e-34
Slc28a2	5.1293e-38	0.487192	0.178	0.118	1.53879e-34
Ifi206	1.14745e-37	1.09004	0.145	0.128	3.44235e-34
Apol10b	2.05219e-37	2.12381	0.155	0.199	6.15657e-34
Tmem26	2.37504e-37	1.17035	0.22	0.406	7.12512e-34
Saa3	2.39966e-37	0.728928	0.229	0.168	7.19898e-34
Ajap1	7.7837e-37	1.81558	0.177	0.202	2.33511e-33
Mmp13	1.15754e-36	2.82602	0.121	0.208	3.47262e-33
Cox6a2	2.27349e-36	1.51605	0.159	0.277	6.82048e-33
Sstr4	2.31869e-36	2.53491	0.133	0.249	6.95608e-33
Il7r	3.79744e-36	1.491	0.121	0.185	1.13923e-32
Pcsk2	3.83739e-36	0.516132	0.23	0.18	1.15122e-32
Gpr18	4.17105e-36	2.04708	0.265	0.349	1.25132e-32
Epha5	7.96502e-36	2.05028	0.136	0.24	2.38951e-32
Cd3d	9.7294e-36	0.567688	0.158	0.227	2.91882e-32
Igsf6	1.1247e-35	-0.432475	0.152	0.12	3.3741e-32
Pla2g2f	1.55083e-35	0.855068	0.131	0.103	4.6525e-32
AF067061	1.60765e-35	2.00582	0.187	0.213	4.82296e-32
Pianp	1.70091e-35	1.30659	0.266	0.417	5.10272e-32
S100a8	2.38235e-35	2.2347	0.238	0.106	7.14704e-32
Aurka	2.39238e-35	2.79257	0.138	0.261	7.17714e-32
Rab37	4.41369e-35	0.531598	0.145	0.144	1.32411e-31
Il22ra2	7.73914e-35	1.02039	0.208	0.306	2.32174e-31
Adgrd1	7.75654e-35	-0.748695	0.146	0.118	2.32696e-31
Rgs4	9.11433e-35	0.488548	0.245	0.155	2.7343e-31
Traj9	1.0344e-34	1.62409	0.229	0.361	3.1032e-31
Iqgap3	1.56519e-34	1.32744	0.243	0.411	4.69558e-31
Gpr55	2.1432e-34	3.66347	0.269	0.424	6.42961e-31
Ffar4	3.05075e-34	2.42801	0.129	0.113	9.15224e-31
Fmnl2	3.26243e-34	0.42337	0.232	0.174	9.78729e-31
Scgn	3.26658e-34	0.489436	0.161	0.109	9.79974e-31
Nxpe2	5.66284e-34	3.23528	0.13	0.21	1.69885e-30
Ctxn3	7.34282e-34	1.47172	0.177	0.171	2.20284e-30
Marc1	2.05675e-33	1.51392	0.162	0.335	6.17025e-30
Exd1	2.49219e-33	1.76501	0.28	0.455	7.47658e-30
Paqr6	2.5475e-33	1.06604	0.173	0.357	7.6425e-30
Clec2g	2.56835e-33	1.20752	0.16	0.233	7.70505e-30
Hepacam	3.51843e-33	0.32282	0.273	0.414	1.05553e-29
Ccl24	4.51946e-33	1.1998	0.18	0.128	1.35584e-29
Ppy	5.02086e-33	0.534315	0.242	0.192	1.50626e-29
Cldnd2	5.66868e-33	1.88322	0.186	0.258	1.70061e-29
Wasf1	7.00439e-33	2.70098	0.133	0.32	2.10132e-29
Hyal1	8.06492e-33	1.44453	0.127	0.185	2.41948e-29
Abcc8	1.07843e-32	-0.351538	0.2	0.14	3.23529e-29
Eddm3b	1.12633e-32	0.623566	0.168	0.113	3.37899e-29
Awat2	1.35545e-32	2.45432	0.113	0.279	4.06634e-29
Lilra5	1.38046e-32	1.33393	0.235	0.333	4.14138e-29
Il16	1.45558e-32	-0.596776	0.123	0.131	4.36674e-29
Lgi3	1.9501e-32	2.36389	0.187	0.32	5.8503e-29
Cxcl5	2.00574e-32	0.505477	0.276	0.173	6.01722e-29
Tespa1	2.08797e-32	1.20211	0.313	0.508	6.26391e-29
Pax5	2.12179e-32	1.66978	0.269	0.3	6.36538e-29
Cd200r1	2.19176e-32	0.401733	0.101	0.13	6.57527e-29
Mal	3.77816e-32	-0.618775	0.127	0.132	1.13345e-28
Golga7b	9.06065e-32	2.1082	0.101	0.14	2.7182e-28
Rln3	9.29643e-32	1.64398	0.23	0.349	2.78893e-28
Sez6l2	9.64976e-32	-0.739843	0.158	0.132	2.89493e-28
Wnt2	1.29531e-31	1.07433	0.181	0.262	3.88594e-28
S100a9	1.45091e-31	2.77209	0.223	0.117	4.35274e-28
Rbp4	1.69069e-31	0.5543	0.115	0.105	5.07207e-28
Sfrp2	3.23302e-31	1.10288	0.149	0.205	9.69906e-28
Ighd	4.60971e-31	1.13522	0.284	0.315	1.38291e-27
Sh3rf2	5.14101e-31	2.04152	0.131	0.264	1.5423e-27
Tubb2b	8.85316e-31	-0.663471	0.133	0.108	2.65595e-27
Galr1	1.00843e-30	0.933127	0.106	0.176	3.0253e-27
Dsg1b	1.03359e-30	1.92147	0.309	0.47	3.10078e-27
Rasal3	1.96916e-30	-0.753546	0.158	0.219	5.90747e-27
Ccdc148	2.71484e-30	1.8711	0.238	0.305	8.14453e-27
Igkc	2.95042e-30	1.98926	0.251	0.312	8.85126e-27
Myo3b	4.70806e-30	1.05188	0.178	0.224	1.41242e-26
Apcdd1	4.84716e-30	0.5103	0.133	0.207	1.45415e-26
Slc25a18	5.82496e-30	2.16006	0.177	0.271	1.74749e-26
Bin2	8.15096e-30	-1.02355	0.187	0.117	2.44529e-26
Cyp2c23	1.22829e-29	1.22083	0.159	0.221	3.68488e-26
Rnf151	1.39144e-29	2.67788	0.108	0.233	4.17433e-26
Alox5	1.45732e-29	-0.520507	0.118	0.103	4.37197e-26
Klf1	1.65891e-29	2.16533	0.235	0.291	4.97672e-26
Syt13	1.93818e-29	-0.251813	0.199	0.117	5.81455e-26
Gabra3	2.15001e-29	1.63465	0.151	0.192	6.45004e-26
Cyp1b1	2.40871e-29	0.265242	0.291	0.198	7.22614e-26
Cdkn3	2.80391e-29	0.477619	0.221	0.385	8.41173e-26
Adamts4	3.16178e-29	-1.06101	0.291	0.141	9.48534e-26
Ankmy1	3.2056e-29	1.72576	0.134	0.241	9.61679e-26
Rnf112	4.18321e-29	1.39627	0.194	0.228	1.25496e-25
Lep	4.67698e-29	1.6654	0.145	0.256	1.40309e-25
Wnt4	5.47828e-29	1.15941	0.171	0.125	1.64348e-25
Tmem252	6.28431e-29	-1.14237	0.261	0.177	1.88529e-25
Tmod4	7.02563e-29	2.09063	0.223	0.301	2.10769e-25
Colec11	1.03792e-28	1.4759	0.201	0.328	3.11377e-25
Abhd15	1.61335e-28	-0.682185	0.107	0.139	4.84006e-25
Chgb	3.61549e-28	-0.435447	0.22	0.165	1.08465e-24
Ccdc155	5.104e-28	0.581985	0.334	0.484	1.5312e-24
Eme1	6.06735e-28	1.99491	0.166	0.32	1.8202e-24
Hdgfl3	6.7792e-28	0.918816	0.136	0.131	2.03376e-24
Camk2a	1.14439e-27	1.24592	0.23	0.245	3.43316e-24
Timp4	1.15026e-27	-0.470339	0.102	0.129	3.45079e-24
Ccl22	2.00038e-27	0.578016	0.111	0.251	6.00113e-24
Ndnf	2.93619e-27	1.81701	0.149	0.218	8.80857e-24
Ptch2	4.20039e-27	1.4711	0.218	0.325	1.26012e-23
Cd300e	5.04169e-27	1.53519	0.102	0.23	1.51251e-23
Dpep2.1	5.20584e-27	1.03284	0.12	0.113	1.56175e-23
Rab38	5.39192e-27	0.443846	0.105	0.148	1.61758e-23
Pla2g2e	7.01154e-27	1.21719	0.133	0.21	2.10346e-23
Sit1	8.01398e-27	1.86423	0.108	0.115	2.40419e-23
Icam1	8.63825e-27	-0.359478	0.224	0.12	2.59148e-23
Pnp2	9.80219e-27	1.96189	0.144	0.245	2.94066e-23
Fzd1	1.46741e-26	-0.491877	0.241	0.119	4.40222e-23
Xpnpep2	1.52108e-26	2.45055	0.105	0.163	4.56325e-23
Col11a1	2.87698e-26	1.61549	0.249	0.363	8.63095e-23
Trbv13-1	3.25229e-26	0.927663	0.125	0.172	9.75687e-23
Lrp11	3.33796e-26	0.250224	0.225	0.128	1.00139e-22
Atp2a3	8.34895e-26	0.358721	0.194	0.139	2.50469e-22
Stag3	9.90671e-26	1.75616	0.124	0.195	2.97201e-22
Stx1b	1.10172e-25	1.13933	0.105	0.155	3.30515e-22
Klra2	1.22108e-25	-0.630946	0.158	0.13	3.66323e-22
Fcna	1.22643e-25	1.28028	0.132	0.152	3.67929e-22
Zbtb7c	1.33963e-25	0.951957	0.194	0.19	4.01889e-22
Agrp	1.72104e-25	2.58131	0.21	0.368	5.16311e-22
Ccdc190	1.75898e-25	1.69751	0.174	0.242	5.27694e-22
Tgm7	1.80462e-25	0.333985	0.238	0.395	5.41387e-22
Scn2b	1.95137e-25	2.76263	0.184	0.302	5.8541e-22
Tdrd6	2.08765e-25	1.97349	0.251	0.394	6.26296e-22
Aspa	2.30494e-25	2.26677	0.137	0.183	6.91482e-22
Ano3	2.39436e-25	2.00657	0.186	0.195	7.18307e-22
Fam107b	2.70643e-25	-0.709341	0.251	0.117	8.11929e-22
Map1b	6.32902e-25	-0.779073	0.25	0.103	1.89871e-21
Dop1b	6.52815e-25	-0.446658	0.128	0.138	1.95845e-21
Adam11	7.96229e-25	-0.434842	0.159	0.275	2.38869e-21
Aanat	8.36149e-25	1.22995	0.265	0.47	2.50845e-21
Cacng8	8.682e-25	2.06747	0.146	0.176	2.6046e-21
Sgca	1.02157e-24	1.56007	0.109	0.197	3.0647e-21
Cd8b1	1.15286e-24	2.01947	0.171	0.279	3.45857e-21
Klk1b5	1.24198e-24	1.4305	0.27	0.299	3.72593e-21
Cryba4	1.24631e-24	1.11723	0.173	0.205	3.73892e-21
Ctnnd2	1.42815e-24	-0.780079	0.105	0.127	4.28444e-21
Traj7	1.84162e-24	0.70547	0.146	0.162	5.52485e-21
Il18r1	2.25992e-24	2.37596	0.174	0.222	6.77975e-21
Pbx4	2.45363e-24	1.83556	0.176	0.273	7.3609e-21
Ncf4	2.76478e-24	-0.465662	0.188	0.122	8.29435e-21
Lrrn4cl	3.0487e-24	0.482167	0.154	0.217	9.1461e-21
Cend1	3.30927e-24	2.62269	0.23	0.328	9.9278e-21
St6gal1	4.9192e-24	-0.495519	0.167	0.11	1.47576e-20
Camkv	5.78066e-24	0.92173	0.168	0.263	1.7342e-20
Ccdc60	6.36491e-24	0.671094	0.218	0.327	1.90947e-20
Samsn1	7.62966e-24	-0.637996	0.156	0.108	2.2889e-20
Haao	1.30824e-23	1.82526	0.226	0.282	3.92473e-20
G6pc2	1.49893e-23	0.301117	0.193	0.138	4.4968e-20
Alpl	1.52104e-23	-0.326707	0.279	0.136	4.56313e-20
Syt7	2.0763e-23	2.00942	0.2	0.144	6.22889e-20
Six2	2.46123e-23	2.18884	0.155	0.24	7.38369e-20
Crabp1	2.52152e-23	0.515111	0.135	0.206	7.56455e-20
Trbv12-2	4.15886e-23	2.46052	0.173	0.23	1.24766e-19
Lmcd1	5.184e-23	-0.266061	0.198	0.166	1.5552e-19
Pde6g	5.18936e-23	2.19796	0.122	0.242	1.55681e-19
Plat	5.86791e-23	0.380076	0.156	0.153	1.76037e-19
Fgf13	6.15948e-23	1.68223	0.126	0.202	1.84784e-19
Kcnc1	6.65988e-23	1.54584	0.185	0.172	1.99796e-19
Rasgrp4	1.01196e-22	0.588805	0.181	0.103	3.03588e-19
Frmd3	1.35837e-22	0.380237	0.141	0.289	4.07512e-19
Adgrb2	1.50274e-22	0.764253	0.114	0.202	4.50823e-19
Cep295nl	1.714e-22	1.08126	0.179	0.302	5.14199e-19
Arg1	1.94962e-22	1.61776	0.227	0.151	5.84887e-19
Tlr9	2.29946e-22	0.516373	0.107	0.104	6.89838e-19
Ppef2	2.36292e-22	1.32547	0.135	0.218	7.08877e-19
Cacna1g	2.69073e-22	-0.789163	0.195	0.288	8.07218e-19
Nat8f2	2.69209e-22	2.06646	0.163	0.264	8.07628e-19
Lrp2	2.74248e-22	0.80513	0.157	0.203	8.22745e-19
Oasl1	2.82879e-22	0.798638	0.273	0.155	8.48636e-19
Pcdh10	3.10258e-22	2.38841	0.21	0.228	9.30775e-19
Kif4	3.21963e-22	0.511906	0.133	0.241	9.65889e-19
Cplx2	4.90906e-22	0.719043	0.2	0.207	1.47272e-18
Gm13283	8.06224e-22	0.44406	0.171	0.247	2.41867e-18
Cd300lf	8.58456e-22	-1.40749	0.252	0.104	2.57537e-18
Spag16	1.4277e-21	0.626602	0.127	0.166	4.28311e-18
Grip1	2.08401e-21	0.653533	0.128	0.156	6.25203e-18
Cd180	2.61312e-21	1.25588	0.146	0.192	7.83937e-18
Stil	3.14996e-21	1.51162	0.116	0.235	9.44987e-18
Sla2	4.5394e-21	2.09298	0.246	0.251	1.36182e-17
Chn1	4.71621e-21	0.434702	0.102	0.18	1.41486e-17
Ankrd33b	4.97279e-21	0.765409	0.133	0.121	1.49184e-17
Gkn3	6.17034e-21	-0.265285	0.233	0.224	1.8511e-17
Gypa	7.74486e-21	-1.18164	0.217	0.18	2.32346e-17
Tex22	9.3588e-21	2.98035	0.127	0.161	2.80764e-17
Mroh2a	1.4842e-20	1.65781	0.114	0.192	4.4526e-17
Il27ra	2.00016e-20	1.80376	0.142	0.282	6.00048e-17
Pou2f2	2.17781e-20	-0.421191	0.134	0.158	6.53344e-17
Cited1	3.26189e-20	0.694894	0.11	0.134	9.78568e-17
Arhgap45	3.74406e-20	0.335752	0.219	0.223	1.12322e-16
Nipal1	3.87336e-20	-0.284622	0.228	0.243	1.16201e-16
Foxc2	4.95565e-20	-0.382383	0.156	0.18	1.4867e-16
Samd9l	6.23364e-20	0.710132	0.226	0.137	1.87009e-16
Henmt1	6.34506e-20	1.19211	0.19	0.147	1.90352e-16
Slit1	9.88532e-20	0.696521	0.164	0.262	2.9656e-16
Ttll7	1.20258e-19	-0.840095	0.146	0.135	3.60774e-16
Scg3	1.5275e-19	0.718287	0.212	0.139	4.5825e-16
Ifit2	1.56227e-19	0.250016	0.102	0.153	4.6868e-16
Nfam1	1.9829e-19	-0.508525	0.228	0.135	5.9487e-16
Acyp2	2.22026e-19	-0.538575	0.157	0.121	6.66078e-16
Fam228a	2.27861e-19	0.782457	0.198	0.171	6.83584e-16
Iglc3	3.26757e-19	0.498317	0.196	0.234	9.80271e-16
Lsmem2	3.53981e-19	1.98414	0.12	0.188	1.06194e-15
Cd40lg	4.95068e-19	0.979259	0.143	0.209	1.48521e-15
Ltb	5.16807e-19	-1.08826	0.138	0.128	1.55042e-15
Icam4	6.91932e-19	1.27179	0.165	0.264	2.0758e-15
Gcnt3	7.59732e-19	2.56034	0.143	0.226	2.2792e-15
Aoah	9.82686e-19	-0.260671	0.104	0.161	2.94806e-15
Scml4	1.2973e-18	0.822239	0.128	0.195	3.8919e-15
Gpsm1	1.72444e-18	0.265778	0.135	0.284	5.17333e-15
Cd86	2.02449e-18	1.36393	0.119	0.174	6.07348e-15
Ms4a6b	2.13081e-18	0.572881	0.182	0.153	6.39242e-15
Cd200	2.32642e-18	-0.837648	0.162	0.151	6.97925e-15
Igll1	2.52466e-18	1.27252	0.22	0.329	7.57398e-15
Cpz	2.5508e-18	0.815004	0.138	0.201	7.65241e-15
Apol9a	2.57486e-18	1.76192	0.154	0.19	7.72457e-15
Sh3gl3	2.5843e-18	0.770165	0.122	0.224	7.75291e-15
Ces1f	2.64292e-18	0.425324	0.135	0.169	7.92875e-15
Arl4c	3.08669e-18	0.326688	0.223	0.234	9.26007e-15
Tmsb15a	3.81945e-18	1.3933	0.13	0.194	1.14584e-14
Plod2	4.95075e-18	-0.552229	0.158	0.148	1.48523e-14
Pzp	5.29708e-18	1.00881	0.127	0.131	1.58912e-14
Traj44	9.01377e-18	1.56489	0.138	0.151	2.70413e-14
AI182371	1.13992e-17	1.80639	0.121	0.142	3.41977e-14
Themis2	1.56979e-17	0.250121	0.171	0.161	4.70937e-14
Kcnj10	1.606e-17	1.33405	0.133	0.194	4.818e-14
C2cd4c	2.04784e-17	0.680226	0.127	0.17	6.14353e-14
Ube2c	2.92187e-17	1.18815	0.182	0.308	8.76562e-14
Dcx	3.93232e-17	0.703262	0.135	0.105	1.1797e-13
Noxred1	4.74956e-17	0.865225	0.13	0.22	1.42487e-13
Prrx2	4.89722e-17	2.22092	0.118	0.237	1.46917e-13
Gpr35	5.70872e-17	0.410137	0.202	0.114	1.71262e-13
Stk10	5.72002e-17	-0.421567	0.155	0.168	1.71601e-13
Cd5	5.86639e-17	1.37119	0.113	0.191	1.75992e-13
Gprc5b	8.27374e-17	-0.307585	0.157	0.151	2.48212e-13
Acta2	8.57383e-17	1.39959	0.164	0.142	2.57215e-13
Fam216b	8.6001e-17	1.3738	0.236	0.342	2.58003e-13
Cysltr2	8.84592e-17	1.59322	0.112	0.184	2.65378e-13
Traj29	9.75042e-17	2.27857	0.117	0.203	2.92513e-13
Rergl	1.53533e-16	1.21218	0.113	0.165	4.606e-13
Islr2	1.66671e-16	3.34793	0.201	0.235	5.00012e-13
Folh1	1.76203e-16	2.10781	0.103	0.168	5.2861e-13
Clec1b	1.79085e-16	2.17088	0.145	0.152	5.37256e-13
Cfh	1.85951e-16	-0.592597	0.228	0.146	5.57854e-13
Crtam	1.94668e-16	0.648727	0.184	0.197	5.84005e-13
Cxcr4	2.30548e-16	-0.802957	0.14	0.132	6.91645e-13
Syngr3	3.4993e-16	2.16984	0.225	0.376	1.04979e-12
Tecta	3.8359e-16	0.907717	0.202	0.285	1.15077e-12
Apobr	6.42098e-16	0.594892	0.255	0.182	1.92629e-12
Ccn1	6.45515e-16	-0.455019	0.256	0.155	1.93655e-12
Slpi	6.77664e-16	0.657297	0.203	0.163	2.03299e-12
Klra7	7.60181e-16	1.78388	0.182	0.285	2.28054e-12
Chrnb4	7.96431e-16	1.90102	0.128	0.215	2.38929e-12
Igfbp6	8.00318e-16	0.722935	0.187	0.167	2.40095e-12
Skap1	9.12621e-16	-0.424982	0.126	0.214	2.73786e-12
Pde5a	1.05211e-15	-0.614664	0.18	0.143	3.15632e-12
En1	1.36028e-15	2.21419	0.102	0.138	4.08085e-12
Plaat5	1.43448e-15	0.660908	0.18	0.292	4.30343e-12
St3gal5	1.56064e-15	0.518404	0.176	0.173	4.68192e-12
Batf	1.81906e-15	0.6719	0.104	0.141	5.45718e-12
Hspa1b	1.83433e-15	2.3001	0.315	0.238	5.503e-12
Abcg4	2.00549e-15	2.00509	0.111	0.204	6.01646e-12
Fgf17	2.10278e-15	-1.16566	0.218	0.19	6.30834e-12
Pyy	2.26329e-15	0.292741	0.253	0.234	6.78988e-12
Mmp3	2.31876e-15	1.67343	0.212	0.226	6.95627e-12
Mfap5	2.38338e-15	-0.415876	0.178	0.129	7.15015e-12
Gys2	3.51614e-15	1.86047	0.108	0.107	1.05484e-11
Lca5l	4.01033e-15	1.0661	0.117	0.24	1.2031e-11
C1s2	4.07294e-15	0.831189	0.201	0.251	1.22188e-11
Ska1	4.98294e-15	1.21438	0.164	0.266	1.49488e-11
Hp	5.33853e-15	1.94122	0.211	0.108	1.60156e-11
Grk5	6.52979e-15	-0.261256	0.218	0.168	1.95894e-11
B3gnt7	7.22956e-15	1.92247	0.123	0.164	2.16887e-11
Runx3	8.88675e-15	-0.630395	0.132	0.109	2.66602e-11
H2-Oa	9.83825e-15	2.0295	0.123	0.169	2.95148e-11
Scg2	1.10011e-14	0.733168	0.234	0.188	3.30034e-11
Traj37	1.32387e-14	1.85223	0.203	0.288	3.97161e-11
Ttk	1.94513e-14	2.1685	0.168	0.221	5.83538e-11
Nid2	2.30417e-14	0.352104	0.21	0.237	6.9125e-11
Stab2	2.35564e-14	1.2501	0.156	0.217	7.06693e-11
Spock2	2.59123e-14	0.323993	0.233	0.136	7.77369e-11
Parvg	2.7463e-14	-1.07988	0.111	0.104	8.2389e-11
Hapln3	3.49232e-14	1.09818	0.167	0.2	1.04769e-10
Ttc30a2	3.4972e-14	1.10071	0.123	0.136	1.04916e-10
Cd37	3.88537e-14	0.710479	0.192	0.161	1.16561e-10
Slc30a8	4.184e-14	1.40448	0.194	0.127	1.2552e-10
Endou	4.29786e-14	1.00353	0.291	0.392	1.28936e-10
Adra1d	5.07696e-14	0.524099	0.131	0.149	1.52309e-10
Ptger1	6.49653e-14	1.72916	0.109	0.176	1.94896e-10
Adamtsl1	7.26828e-14	-0.818802	0.125	0.152	2.18049e-10
Mfap1a	7.50551e-14	1.24432	0.111	0.241	2.25165e-10
Lrrn4	1.0953e-13	0.616168	0.11	0.124	3.28589e-10
Zap70	1.17612e-13	1.44479	0.247	0.313	3.52836e-10
Plet1	1.22252e-13	0.630098	0.225	0.186	3.66755e-10
Treml1	1.35919e-13	1.67314	0.235	0.264	4.07756e-10
Cd1d1	1.72839e-13	1.07242	0.133	0.191	5.18517e-10
Slc8a1	1.80835e-13	-0.411249	0.149	0.119	5.42505e-10
Cd300a	1.85777e-13	0.524349	0.194	0.144	5.57331e-10
Steap4	1.95456e-13	0.55544	0.229	0.149	5.86367e-10
B3galnt1	2.28266e-13	-0.692148	0.126	0.128	6.84798e-10
Scrn1	2.86592e-13	0.553835	0.133	0.153	8.59775e-10
Plaat1	3.46497e-13	1.75257	0.137	0.155	1.03949e-09
Klra8	3.47896e-13	0.589579	0.271	0.377	1.04369e-09
4933424G06Rik	4.18575e-13	1.65535	0.132	0.128	1.25573e-09
Slc16a10	4.20822e-13	-0.250671	0.189	0.135	1.26246e-09
Phkg1	5.31272e-13	1.46296	0.108	0.21	1.59382e-09
Nkx2-2	5.42923e-13	0.716819	0.154	0.302	1.62877e-09
Epha2	5.76873e-13	-0.797685	0.321	0.122	1.73062e-09
Orm1	6.69799e-13	1.4479	0.119	0.196	2.0094e-09
Akr1c18	8.34592e-13	1.1421	0.123	0.131	2.50378e-09
Ankef1	8.63426e-13	1.03258	0.105	0.145	2.59028e-09
Gimap7	9.15564e-13	1.00717	0.184	0.161	2.74669e-09
H2-M3	9.43936e-13	-0.290147	0.222	0.205	2.83181e-09
Smyd1	9.8237e-13	0.693241	0.122	0.174	2.94711e-09
Sfrp1	1.0498e-12	-1.00586	0.133	0.137	3.1494e-09
Dok3	1.0645e-12	0.506643	0.228	0.124	3.1935e-09
Fcrl5	1.15791e-12	1.35523	0.186	0.135	3.47374e-09
Sst	1.17917e-12	1.74178	0.227	0.219	3.53752e-09
Slfn1	1.28533e-12	-0.476795	0.208	0.163	3.85599e-09
Adgra2	1.28653e-12	-0.660552	0.22	0.2	3.8596e-09
Col4a4	1.37105e-12	0.960257	0.127	0.193	4.11314e-09
Vsir	1.38263e-12	0.400723	0.208	0.144	4.1479e-09
Mmd	1.5417e-12	0.695634	0.123	0.138	4.62511e-09
Tsx	1.63682e-12	1.66168	0.14	0.267	4.91045e-09
Zbtb32	1.9774e-12	1.9068	0.117	0.172	5.9322e-09
Hs3st3a1	2.02759e-12	2.36916	0.285	0.389	6.08278e-09
F2r	2.14246e-12	-0.482879	0.135	0.127	6.42737e-09
Gpr34	2.18457e-12	2.19103	0.127	0.142	6.55372e-09
Tal1	2.39298e-12	1.80471	0.222	0.289	7.17894e-09
Hist1h1a	2.63396e-12	0.538066	0.105	0.122	7.90188e-09
Pmel	2.95479e-12	1.34736	0.145	0.308	8.86438e-09
Lax1	2.97008e-12	2.4737	0.23	0.254	8.91024e-09
Abca8b	3.08495e-12	0.309495	0.194	0.291	9.25484e-09
C1rb	3.3163e-12	0.503166	0.164	0.196	9.9489e-09
C530008M17Rik	5.6946e-12	2.03025	0.135	0.119	1.70838e-08
Nos2	6.37377e-12	0.456933	0.177	0.313	1.91213e-08
Stac2	6.69378e-12	1.44871	0.136	0.157	2.00813e-08
Tat	8.05257e-12	1.1386	0.114	0.146	2.41577e-08
Traj39	8.44578e-12	2.10351	0.222	0.262	2.53374e-08
Sun3	9.0842e-12	1.94642	0.169	0.305	2.72526e-08
Myl1	9.70848e-12	0.662408	0.144	0.228	2.91254e-08
Aoc1	1.19103e-11	1.79273	0.178	0.17	3.5731e-08
Apod	1.41601e-11	1.09047	0.258	0.229	4.24804e-08
Csf3r	1.54623e-11	0.75309	0.208	0.134	4.6387e-08
Svopl	1.57096e-11	-0.662425	0.198	0.279	4.71288e-08
Sash3	1.58756e-11	-0.680215	0.158	0.134	4.76269e-08
Nlgn1	1.6161e-11	0.592044	0.2	0.264	4.8483e-08
Prkar1b	1.63114e-11	0.639691	0.225	0.178	4.89341e-08
Nnmt	1.82295e-11	0.268968	0.244	0.176	5.46885e-08
Cacna1a	1.8652e-11	1.11888	0.127	0.318	5.59561e-08
Hoxc4	1.95677e-11	1.54548	0.111	0.182	5.87032e-08
Gm3336	2.37878e-11	0.976344	0.208	0.287	7.13633e-08
Ptgis	2.59096e-11	1.59734	0.217	0.224	7.77288e-08
Ccn4	2.98454e-11	1.88373	0.23	0.299	8.95361e-08
Eml5	3.1417e-11	-0.56827	0.185	0.19	9.4251e-08
Gpm6a	3.23747e-11	0.819249	0.116	0.175	9.7124e-08
Tagln	4.0171e-11	0.647941	0.186	0.182	1.20513e-07
Asmt	4.16572e-11	2.54835	0.238	0.252	1.24972e-07
Ppp1r1a	4.66408e-11	-0.648092	0.108	0.109	1.39922e-07
Cd300ld	4.68036e-11	0.941121	0.205	0.193	1.40411e-07
Il4i1	5.05982e-11	-0.666203	0.161	0.149	1.51795e-07
Ccdc152	5.68902e-11	1.60426	0.272	0.269	1.70671e-07
Nkg7	5.82375e-11	-0.362537	0.225	0.325	1.74712e-07
Adam25	6.49599e-11	0.477711	0.187	0.261	1.9488e-07
Cdsn	7.28278e-11	1.22268	0.123	0.147	2.18483e-07
Plaur	7.34712e-11	-0.570801	0.262	0.12	2.20414e-07
Rnase4	7.54322e-11	2.94276	0.345	0.428	2.26297e-07
Dkk3	9.6156e-11	0.692553	0.125	0.207	2.88468e-07
Snx22	9.66849e-11	0.810372	0.108	0.177	2.90055e-07
Rcvrn	1.01418e-10	1.96244	0.181	0.229	3.04255e-07
Hk3	1.18182e-10	-0.63901	0.212	0.129	3.54547e-07
Il31ra	1.26545e-10	1.9143	0.142	0.151	3.79636e-07
Apoa1	1.41368e-10	1.87806	0.149	0.194	4.24105e-07
Tnfrsf1b	1.46751e-10	0.64367	0.213	0.17	4.40254e-07
Palmd	1.55019e-10	0.950641	0.128	0.145	4.65058e-07
Col6a5	1.5552e-10	1.15581	0.17	0.26	4.66559e-07
Kcnk13	1.95871e-10	0.643521	0.131	0.101	5.87613e-07
Zfp605	2.17987e-10	2.19777	0.11	0.23	6.5396e-07
Hip1	2.23369e-10	-0.448481	0.217	0.161	6.70107e-07
Grap2	3.04796e-10	0.297204	0.17	0.234	9.14388e-07
Chst1	3.20014e-10	0.747954	0.193	0.267	9.60041e-07
Prnp	3.29926e-10	0.880899	0.264	0.242	9.89779e-07
Plbd1	4.09979e-10	0.807514	0.148	0.165	1.22994e-06
Cyp2f2	4.24286e-10	1.43518	0.137	0.119	1.27286e-06
Iffo1	4.41923e-10	-1.04815	0.139	0.135	1.32577e-06
Ehbp1l1	4.57998e-10	0.321733	0.225	0.222	1.37399e-06
Hist1h3c	4.65555e-10	1.12989	0.122	0.188	1.39667e-06
C1qtnf4	5.4643e-10	0.535518	0.158	0.175	1.63929e-06
Cd274	7.5248e-10	0.655532	0.141	0.112	2.25744e-06
Iapp	8.59041e-10	0.366389	0.329	0.34	2.57712e-06
Cxcl10	8.60288e-10	2.50679	0.15	0.105	2.58086e-06
Itgad	8.89627e-10	0.835229	0.25	0.325	2.66888e-06
Npy	1.03768e-09	0.568232	0.396	0.277	3.11303e-06
Oas3	1.07585e-09	0.569367	0.17	0.103	3.22754e-06
March1	1.13302e-09	0.756915	0.2	0.121	3.39907e-06
Tcaf1	1.16912e-09	-0.304441	0.202	0.179	3.50736e-06
Thbs1	1.27992e-09	1.69876	0.201	0.177	3.83976e-06
Cd300lb	1.54121e-09	-0.640135	0.158	0.139	4.62364e-06
Pmepa1	1.74106e-09	0.441965	0.256	0.233	5.22318e-06
Mgp	1.87537e-09	1.2558	0.193	0.216	5.62612e-06
Emb	2.02621e-09	0.37282	0.204	0.13	6.07862e-06
Gnat2	2.07025e-09	0.538522	0.117	0.207	6.21076e-06
Cd163	2.29573e-09	1.46837	0.236	0.189	6.88718e-06
Pvrig	2.30779e-09	1.59318	0.137	0.153	6.92337e-06
Scml2	2.39816e-09	0.872951	0.191	0.186	7.19449e-06
Cxcl14	2.51658e-09	1.96276	0.281	0.182	7.54975e-06
Mafa	2.54828e-09	0.965985	0.132	0.124	7.64484e-06
Traj6	2.77953e-09	0.258144	0.136	0.19	8.33859e-06
Soga1	2.98986e-09	0.303731	0.194	0.163	8.96958e-06
Hsf2bp	3.23903e-09	2.20029	0.215	0.245	9.71709e-06
Tmem182	3.36526e-09	1.57029	0.182	0.262	1.00958e-05
Gimap6	3.63909e-09	0.437491	0.23	0.203	1.09173e-05
Tnfrsf13c	4.70742e-09	2.83843	0.251	0.271	1.41223e-05
Plek	5.58811e-09	0.654606	0.21	0.137	1.67643e-05
Slc36a2	5.87777e-09	2.05421	0.25	0.387	1.76333e-05
Mmp7	5.90149e-09	2.8054	0.313	0.205	1.77045e-05
Cd74	6.82133e-09	1.48844	0.188	0.2	2.0464e-05
Gm4869	6.9103e-09	0.753057	0.177	0.243	2.07309e-05
Gcg	7.4937e-09	0.556309	0.311	0.311	2.24811e-05
Syt1	7.8137e-09	0.295697	0.132	0.135	2.34411e-05
S100a6	8.58731e-09	0.941294	0.155	0.176	2.57619e-05
Radx	8.61896e-09	2.0976	0.237	0.286	2.58569e-05
Aatk	9.04782e-09	-0.369066	0.105	0.112	2.71435e-05
Cdh19	9.08112e-09	0.387388	0.2	0.198	2.72434e-05
Tmem132c	1.04101e-08	0.711237	0.105	0.185	3.12304e-05
Efemp1	1.04324e-08	0.524455	0.267	0.312	3.12971e-05
Ms4a14	1.17172e-08	0.736609	0.14	0.199	3.51517e-05
Myoc	1.27723e-08	0.615775	0.153	0.184	3.83169e-05
Tk1	1.36215e-08	1.52353	0.129	0.213	4.08646e-05
Gata3	1.43337e-08	1.20909	0.154	0.215	4.3001e-05
Apol7e	1.55532e-08	0.922962	0.218	0.31	4.66595e-05
Espl1	1.57182e-08	1.5899	0.138	0.209	4.71545e-05
Cmya5	2.33423e-08	0.339629	0.153	0.192	7.00268e-05
Ifitm1	2.57773e-08	0.289488	0.239	0.158	7.7332e-05
Themis	3.14458e-08	-0.404906	0.193	0.24	9.43374e-05
Akt3	3.2264e-08	-0.593882	0.181	0.186	9.67919e-05
Ccna2	3.61553e-08	1.24512	0.107	0.173	0.000108466
Slc7a10	4.28804e-08	-0.903977	0.109	0.122	0.000128641
Elfn2	5.23421e-08	2.38783	0.138	0.17	0.000157026
Mylk	7.17235e-08	0.68559	0.123	0.144	0.00021517
Fbln5	8.01755e-08	1.24461	0.152	0.156	0.000240527
Tnfrsf14	8.39399e-08	-0.499892	0.188	0.154	0.00025182
Ighm	8.40121e-08	1.48331	0.201	0.227	0.000252036
Cfb	9.10344e-08	0.889074	0.238	0.274	0.000273103
Abcb1a	9.57408e-08	-0.659491	0.17	0.176	0.000287222
Spc25	1.05135e-07	0.774133	0.235	0.135	0.000315405
Tgm3	1.19752e-07	2.91137	0.217	0.244	0.000359255
Cd209f	1.20603e-07	0.506037	0.168	0.141	0.000361809
Nusap1	1.25443e-07	0.34909	0.155	0.182	0.000376328
Cp	1.27752e-07	1.36964	0.318	0.352	0.000383256
Igfbp5	1.60559e-07	-0.865246	0.232	0.22	0.000481678
Il12rb2	1.61305e-07	-0.345072	0.163	0.127	0.000483914
Krt7	1.90417e-07	1.26323	0.24	0.237	0.00057125
Ins1	2.10512e-07	0.851357	0.318	0.297	0.000631536
Maob	2.92455e-07	0.358052	0.125	0.289	0.000877364
Cd3e	2.93099e-07	-0.346246	0.116	0.135	0.000879296
Peg3	3.21158e-07	0.896774	0.207	0.209	0.000963475
Ppp1r36	3.24476e-07	0.764472	0.133	0.207	0.000973428
Prcd	3.66912e-07	-0.494268	0.27	0.286	0.00110073
Abi3bp	4.92105e-07	0.362989	0.118	0.108	0.00147632
Raet1d	5.50193e-07	1.36864	0.154	0.165	0.00165058
Dck	7.00148e-07	0.582546	0.207	0.165	0.00210044
Adamts1	7.11436e-07	-0.669536	0.221	0.146	0.00213431
Pcsk1	7.29182e-07	-0.262119	0.226	0.186	0.00218755
Bicc1	7.36988e-07	-0.329596	0.271	0.31	0.00221096
Rapsn	7.65556e-07	0.268622	0.307	0.446	0.00229667
Afp	7.71171e-07	1.03249	0.127	0.111	0.00231351
Itga7	9.33495e-07	-1.05863	0.123	0.107	0.00280048
Sprn	9.61727e-07	0.704753	0.103	0.163	0.00288518
Notch2	9.72557e-07	-0.28573	0.293	0.217	0.00291767
Cacna2d1	1.08211e-06	0.718982	0.192	0.138	0.00324632
Tmigd3	1.14769e-06	1.85143	0.103	0.144	0.00344306
Ins2	1.1542e-06	0.521405	0.361	0.356	0.00346259
Ccl8	1.17534e-06	2.14601	0.216	0.146	0.00352602
Nckap1l	1.22681e-06	-0.408685	0.203	0.165	0.00368044
Ngf	1.35049e-06	-0.387481	0.158	0.163	0.00405148
Ctsk	1.3728e-06	-0.298176	0.169	0.221	0.00411841
Thbs2	1.38932e-06	0.491531	0.129	0.145	0.00416796
G0s2	1.4011e-06	0.529991	0.193	0.199	0.0042033
Lrrc6	1.44469e-06	1.87539	0.137	0.186	0.00433408
Serpina3n	1.6601e-06	0.295915	0.227	0.154	0.0049803
Cd53	1.76447e-06	-0.297378	0.211	0.172	0.00529341
Mmrn2	2.03969e-06	0.380709	0.204	0.204	0.00611907
Car8	2.05726e-06	0.605229	0.36	0.242	0.00617177
Gzmb	2.56234e-06	1.74529	0.206	0.343	0.00768701
C3	2.71407e-06	1.48304	0.221	0.231	0.00814221
Maf	2.97028e-06	1.35909	0.197	0.228	0.00891084
Rab32	3.10928e-06	-0.318662	0.269	0.154	0.00932785
Fgfr2	3.11281e-06	0.737128	0.11	0.206	0.00933842
Msr1	3.19935e-06	0.979116	0.208	0.182	0.00959806
Nkx3-2	3.30767e-06	0.96622	0.156	0.207	0.00992301
Zeb2	3.34189e-06	-0.393206	0.21	0.228	0.0100257
Bves	3.36293e-06	0.564163	0.166	0.23	0.0100888
Ifi205	3.44748e-06	0.708815	0.261	0.196	0.0103424
Zfp521	3.96349e-06	0.656197	0.15	0.162	0.0118905
Pmp22	4.32732e-06	-0.535905	0.224	0.234	0.012982
Rsph4a	4.50649e-06	2.18654	0.154	0.203	0.0135195
Adgre4	5.07258e-06	0.927465	0.158	0.141	0.0152177
Smtn	5.13932e-06	-0.598062	0.23	0.254	0.0154179
Coro1a	5.49255e-06	0.312089	0.209	0.204	0.0164777
Luzp2	5.57346e-06	2.84918	0.144	0.204	0.0167204
Clec12b	5.69242e-06	2.33024	0.16	0.228	0.0170773
Mpdz	6.43527e-06	0.645879	0.122	0.159	0.0193058
Fgf9	6.69144e-06	0.507322	0.127	0.2	0.0200743
C1ql3	6.76358e-06	1.32118	0.289	0.365	0.0202908
Dclk1	7.56004e-06	-0.251389	0.123	0.124	0.0226801
Ccl12	7.6337e-06	2.03423	0.206	0.173	0.0229011
Col1a2	7.80386e-06	1.01545	0.205	0.26	0.0234116
Pglyrp2	8.3858e-06	2.56496	0.195	0.316	0.0251574
Tnfrsf11a	8.9389e-06	0.290888	0.14	0.166	0.0268167
Pip4k2a	9.22282e-06	-0.298138	0.194	0.203	0.0276684
Kcng4	9.43232e-06	-0.445266	0.216	0.178	0.028297
Tmc8	1.03798e-05	0.280295	0.121	0.145	0.0311394
Traj27	1.06702e-05	1.62784	0.21	0.135	0.0320107
Nr4a1	1.07469e-05	-1.06378	0.252	0.129	0.0322408
Cd79a	1.08824e-05	0.571866	0.176	0.277	0.0326473
Ang	1.09774e-05	2.61302	0.436	0.517	0.0329323
Rbfox3	1.22834e-05	1.2375	0.213	0.259	0.0368503
Ccr2	1.25454e-05	2.25857	0.204	0.224	0.0376363
Vim	1.35227e-05	0.879676	0.178	0.192	0.040568
Tlx1	1.40001e-05	0.904954	0.154	0.243	0.0420003
Fmnl1	1.41594e-05	0.445542	0.218	0.194	0.0424783
Cntfr	1.49455e-05	-1.0721	0.131	0.185	0.0448366
Fcrls	1.50107e-05	1.63004	0.222	0.19	0.045032
Trp53inp1	1.64199e-05	1.06737	0.533	0.462	0.0492596

## Sheet: DEG_Cluster_Stromal
	p_val	avg_log2FC	pct.1	pct.2	p_val_adj
Sult1e1	4.41235e-105	3.14064	0.145	0.65	1.3237e-101
Fcrlb	5.35796e-89	3.92929	0.203	0.656	1.60739e-85
Pdcd1	5.51556e-89	1.78038	0.152	0.544	1.65467e-85
Gpr84	1.84026e-88	5.39306	0.269	0.788	5.52078e-85
Ankrd66	5.62549e-85	2.17838	0.231	0.652	1.68765e-81
Nfe2	9.16987e-82	2.15379	0.109	0.451	2.75096e-78
Trdj2	4.20896e-81	3.89903	0.275	0.713	1.26269e-77
Ptprh	1.77905e-80	3.34236	0.148	0.483	5.33715e-77
Mmp8	4.5982e-78	2.67207	0.226	0.729	1.37946e-74
Cd177	4.16428e-74	2.92636	0.161	0.495	1.24928e-70
AA467197	1.38873e-72	1.29082	0.145	0.437	4.1662e-69
Fga	6.11242e-72	2.97259	0.227	0.635	1.83373e-68
Rasl10b	7.56859e-72	2.3568	0.166	0.477	2.27058e-68
Tfec	3.7393e-71	2.90326	0.237	0.643	1.12179e-67
Hamp	4.22102e-71	2.91539	0.107	0.368	1.2663e-67
Serpina3m	3.83582e-70	3.45533	0.244	0.683	1.15074e-66
Tenm3	2.59908e-69	1.9834	0.193	0.567	7.79725e-66
Htr7	1.99883e-68	3.92044	0.222	0.511	5.99649e-65
Dok6	6.15991e-67	2.22641	0.162	0.549	1.84797e-63
Egr3	3.25628e-66	4.33469	0.203	0.603	9.76885e-63
Rab44	3.63879e-66	3.94509	0.27	0.656	1.09164e-62
Cers1	1.07732e-65	4.02656	0.365	0.805	3.23196e-62
Gjb3	1.19344e-64	3.8096	0.287	0.715	3.58031e-61
Ppbp	9.16137e-64	2.7063	0.271	0.773	2.74841e-60
Napsa	2.13904e-63	3.3098	0.208	0.607	6.41711e-60
Glis1	2.20409e-63	4.21072	0.215	0.575	6.61226e-60
Il7r	7.55254e-63	2.7827	0.211	0.656	2.26576e-59
Nrn1	1.42816e-62	3.46929	0.152	0.523	4.28447e-59
Mmp13	4.81841e-62	4.03929	0.212	0.554	1.44552e-58
Il2ra	1.51043e-61	2.61392	0.226	0.609	4.5313e-58
Guca2a	1.55284e-61	4.02316	0.101	0.489	4.65851e-58
Anxa8	6.46161e-61	1.604	0.244	0.58	1.93848e-57
F5	1.62433e-60	4.35783	0.174	0.528	4.87298e-57
Il1rl1	2.13293e-60	4.19147	0.182	0.575	6.3988e-57
Gabrq	5.29062e-60	3.11377	0.226	0.626	1.58719e-56
Il10	2.1542e-59	4.03039	0.288	0.643	6.4626e-56
Nox4	3.00583e-59	5.28127	0.119	0.462	9.01749e-56
Ceacam16	3.70757e-59	2.85006	0.161	0.607	1.11227e-55
Adgrf2	6.5606e-59	1.8867	0.11	0.351	1.96818e-55
Sult4a1	2.15611e-58	3.07974	0.139	0.233	6.46832e-55
Mast1	2.23094e-58	0.716911	0.139	0.207	6.69283e-55
Fosb	3.88341e-58	1.0715	0.256	0.61	1.16502e-54
Galnt16	1.02099e-56	1.51733	0.248	0.635	3.06297e-53
Rhebl1	1.45673e-56	-0.458786	0.177	0.406	4.3702e-53
Crb2	1.13359e-55	3.63916	0.238	0.548	3.40078e-52
H2-Q10	2.48712e-55	1.85762	0.333	0.764	7.46135e-52
Ivl	1.05587e-54	2.64018	0.231	0.428	3.16761e-51
Hlf	3.07081e-54	2.63038	0.142	0.12	9.21242e-51
Trem1	2.48776e-53	2.52954	0.403	0.824	7.46328e-50
Bco2	3.97737e-53	2.34954	0.258	0.586	1.19321e-49
Amer2	4.63947e-53	0.982243	0.21	0.405	1.39184e-49
Mcoln2	1.84911e-52	3.91168	0.211	0.46	5.54732e-49
Il1f9	4.70116e-52	3.58014	0.26	0.629	1.41035e-48
Myoz1	5.82828e-52	4.08174	0.289	0.67	1.74848e-48
Tarm1	1.21719e-51	1.1525	0.353	0.787	3.65158e-48
Gbp8	1.76932e-51	1.50377	0.437	0.788	5.30796e-48
Clec5a	7.01919e-51	0.306614	0.261	0.554	2.10576e-47
Cd101	1.31576e-50	3.52775	0.322	0.667	3.94729e-47
Mmrn1	1.58072e-50	2.86353	0.201	0.575	4.74216e-47
Sema3a	2.08787e-50	3.9772	0.242	0.637	6.2636e-47
Ctse	2.31123e-50	3.01095	0.206	0.548	6.9337e-47
Grem2	4.00727e-50	2.63024	0.291	0.618	1.20218e-46
Cd209d	5.73471e-50	3.09479	0.227	0.56	1.72041e-46
Hoxd3	8.22918e-50	2.70299	0.268	0.689	2.46875e-46
Rab3b	8.52026e-50	0.616573	0.14	0.13	2.55608e-46
Ltbp2	1.38295e-49	3.37073	0.21	0.569	4.14884e-46
Mmp25	1.42238e-49	3.03358	0.254	0.566	4.26715e-46
Synm	1.89546e-49	3.31843	0.264	0.577	5.68637e-46
Bdnf	3.84751e-49	3.73303	0.182	0.48	1.15425e-45
C130026I21Rik	4.57964e-49	3.1255	0.209	0.497	1.37389e-45
Gpat3	5.46816e-49	1.4963	0.217	0.529	1.64045e-45
Htr2a	9.57837e-49	3.80152	0.237	0.558	2.87351e-45
Siglece	1.17522e-48	0.432078	0.236	0.569	3.52566e-45
Lrrc4	1.64019e-48	4.14052	0.23	0.606	4.92056e-45
Ccl4	2.56874e-48	0.675335	0.268	0.633	7.70623e-45
Tnfsf14	3.39359e-48	4.53227	0.268	0.649	1.01808e-44
Comp	9.21172e-48	2.56493	0.163	0.429	2.76352e-44
Chil1	1.47515e-47	2.07067	0.28	0.601	4.42544e-44
Col12a1	3.64603e-47	0.893545	0.213	0.615	1.09381e-43
Npy1r	4.6258e-47	2.95377	0.171	0.502	1.38774e-43
Il18rap	6.01097e-47	4.20214	0.205	0.391	1.80329e-43
Asz1	6.87866e-47	1.79652	0.181	0.422	2.0636e-43
Gfap	1.56423e-46	4.35386	0.253	0.537	4.69268e-43
Aspa	2.41495e-46	2.8209	0.26	0.609	7.24485e-43
Fgb	2.93346e-46	2.56614	0.151	0.334	8.80039e-43
Lhfpl4	2.98058e-46	2.16058	0.132	0.235	8.94175e-43
Pcdh15	3.32158e-46	3.15763	0.173	0.387	9.96473e-43
Nlrp3	1.04547e-45	3.5208	0.317	0.633	3.1364e-42
Mefv	1.04713e-45	2.55931	0.337	0.647	3.14138e-42
Vnn3	1.19417e-45	0.947404	0.177	0.514	3.58251e-42
Aim2	1.54292e-45	2.16847	0.255	0.552	4.62875e-42
Gpr171	1.56256e-45	2.45785	0.233	0.445	4.68767e-42
Syndig1l	1.99604e-45	2.29705	0.12	0.16	5.98811e-42
Cytl1	7.12939e-45	2.05568	0.149	0.36	2.13882e-41
Tnfsf15	1.11608e-44	4.48853	0.314	0.678	3.34824e-41
Itgb3	1.72914e-44	0.815347	0.178	0.492	5.18743e-41
Ap3b2	2.18189e-44	1.87156	0.142	0.383	6.54567e-41
Sall4	4.78197e-44	1.72999	0.104	0.439	1.43459e-40
Map3k7cl	9.08881e-44	4.97344	0.182	0.486	2.72664e-40
Xlr4a	2.15271e-43	2.4409	0.311	0.689	6.45812e-40
Cxcl13	3.71252e-43	2.71347	0.285	0.597	1.11376e-39
Phyhipl	4.24394e-43	2.7865	0.107	0.236	1.27318e-39
Lratd1	4.94085e-43	0.355236	0.251	0.532	1.48226e-39
Hsh2d	5.75149e-43	2.80258	0.353	0.633	1.72545e-39
Sp6	8.57984e-43	4.21057	0.181	0.402	2.57395e-39
Gabrb3	8.7926e-43	3.18997	0.138	0.166	2.63778e-39
Spsb4	1.72746e-42	2.80642	0.254	0.488	5.18237e-39
Tagap	2.15475e-42	0.941322	0.325	0.67	6.46425e-39
Actg2	2.26907e-42	1.35207	0.216	0.408	6.8072e-39
Rgs16	3.44808e-42	1.8565	0.285	0.535	1.03443e-38
Slc27a5	8.94617e-42	2.31628	0.134	0.448	2.68385e-38
Thbs4	1.31888e-41	2.78273	0.259	0.62	3.95663e-38
Reg4	1.72748e-41	0.395418	0.215	0.416	5.18243e-38
Gdap1l1	3.51269e-41	0.269905	0.199	0.183	1.05381e-37
Trem3	6.53154e-41	3.88535	0.369	0.678	1.95946e-37
Sstr4	1.70442e-40	2.91372	0.196	0.483	5.11326e-37
Sh2d6	1.86078e-40	2.73026	0.27	0.567	5.58235e-37
Prrg3	3.00615e-40	2.96998	0.311	0.629	9.01845e-37
Sstr1	5.72102e-39	1.69707	0.168	0.523	1.71631e-35
Sncb	6.12689e-39	0.396175	0.145	0.207	1.83807e-35
Cdsn	8.21111e-39	0.79363	0.242	0.482	2.46333e-35
Rgs17	1.07618e-38	0.257634	0.181	0.344	3.22853e-35
Elavl4	1.11761e-38	1.72078	0.179	0.225	3.35284e-35
Ugt1a6b	1.32651e-38	2.7475	0.292	0.589	3.97952e-35
Ccl3	1.46194e-38	1.58737	0.236	0.62	4.38581e-35
Ltb4r2	2.82916e-38	1.61535	0.179	0.34	8.48749e-35
Gapt	6.59363e-38	1.66594	0.292	0.54	1.97809e-34
Prtn3	1.9044e-37	3.25901	0.183	0.356	5.71319e-34
Got1l1	2.95963e-37	2.0033	0.35	0.761	8.8789e-34
Cd163l1	3.43213e-37	3.68071	0.252	0.437	1.02964e-33
Nefm	4.25477e-37	1.30748	0.171	0.267	1.27643e-33
P2ry10	6.03413e-37	3.84438	0.151	0.498	1.81024e-33
Gm6133	6.78807e-37	2.1698	0.209	0.495	2.03642e-33
Slamf6	7.34875e-37	4.09614	0.252	0.521	2.20463e-33
Nmnat2	1.09538e-36	3.74599	0.125	0.278	3.28615e-33
Slc25a18	1.12044e-36	2.19646	0.161	0.514	3.36132e-33
Gm13283	1.20247e-36	3.1224	0.312	0.613	3.60742e-33
Zdbf2	1.211e-36	2.49472	0.158	0.273	3.63299e-33
Xirp1	1.28858e-36	4.22658	0.187	0.411	3.86574e-33
Ccdc3	1.43455e-36	2.52789	0.178	0.425	4.30364e-33
Clec4n	1.70882e-36	2.42278	0.23	0.414	5.12647e-33
Slc6a17	1.71606e-36	0.738237	0.114	0.229	5.14819e-33
Ly6d	1.84913e-36	2.6524	0.251	0.498	5.54739e-33
Egln3	2.14087e-36	0.778827	0.341	0.727	6.42262e-33
Unc45b	2.87233e-36	2.31747	0.221	0.483	8.617e-33
Has2	3.34304e-36	3.68406	0.354	0.656	1.00291e-32
Gjb5	4.64127e-36	1.57337	0.209	0.44	1.39238e-32
Prrx2	1.14619e-35	3.15227	0.166	0.489	3.43856e-32
Slc2a3	1.26181e-35	0.666224	0.29	0.594	3.78542e-32
Cd209e	2.09865e-35	3.10641	0.222	0.466	6.29595e-32
Tmem108	2.39097e-35	0.473102	0.187	0.374	7.1729e-32
Traj16	2.41767e-35	2.41514	0.337	0.716	7.25302e-32
Cd5	3.16316e-35	3.54275	0.141	0.572	9.48947e-32
Cd209b	6.67681e-35	1.99472	0.338	0.61	2.00304e-31
Vwc2	6.70444e-35	2.85855	0.309	0.581	2.01133e-31
Zbtb7c	7.28197e-35	3.54151	0.388	0.669	2.18459e-31
Duox1	7.34221e-35	2.71308	0.329	0.669	2.20266e-31
Pdcd1lg2	1.07167e-34	3.18849	0.204	0.557	3.21501e-31
Tctex1d4	1.21427e-34	2.1746	0.112	0.448	3.64281e-31
Cntn1	2.68216e-34	2.51958	0.18	0.271	8.04648e-31
C6	2.88727e-34	3.25578	0.178	0.488	8.6618e-31
Aldh1a3	5.16464e-34	1.51024	0.304	0.633	1.54939e-30
Pln	5.25663e-34	4.38298	0.244	0.456	1.57699e-30
Nxf2	9.67813e-34	2.26235	0.321	0.658	2.90344e-30
Lgi1	1.17913e-33	2.15362	0.168	0.313	3.53739e-30
Synpr	1.28045e-33	3.45751	0.152	0.216	3.84136e-30
Cd80	1.39984e-33	1.85538	0.24	0.508	4.19951e-30
Aoah	2.42925e-33	1.36893	0.305	0.577	7.28774e-30
Ltb4r1	5.6556e-33	1.57893	0.34	0.664	1.69668e-29
Scrt1	5.85572e-33	1.02953	0.191	0.229	1.75672e-29
Tnr	6.87434e-33	2.8955	0.14	0.178	2.0623e-29
Dpp6	1.31378e-32	4.54467	0.215	0.367	3.94134e-29
Lyve1	1.36909e-32	1.50434	0.199	0.454	4.10726e-29
Sh2d5	1.56572e-32	4.09165	0.281	0.505	4.69716e-29
Acod1	1.84097e-32	2.63903	0.335	0.676	5.52292e-29
Ackr2	3.09776e-32	3.52238	0.146	0.405	9.29328e-29
Prss12	3.67834e-32	2.90562	0.249	0.569	1.1035e-28
Foxc2	4.47741e-32	1.5637	0.188	0.462	1.34322e-28
Olfr1033	5.22367e-32	3.88009	0.239	0.58	1.5671e-28
Ctnna3	5.72036e-32	2.44218	0.164	0.399	1.71611e-28
Ccr7	7.83225e-32	2.09246	0.187	0.419	2.34968e-28
Col4a6	8.39671e-32	3.7648	0.23	0.448	2.51901e-28
Hoxa7	2.02824e-31	2.86377	0.348	0.664	6.08471e-28
Strip2	2.39341e-31	1.15703	0.15	0.396	7.18022e-28
Scimp	2.59468e-31	2.30251	0.204	0.439	7.78405e-28
Arhgap36	2.68751e-31	1.21934	0.135	0.218	8.06253e-28
Gnao1	2.84219e-31	2.19973	0.209	0.21	8.52658e-28
Fmr1nb	3.53141e-31	1.28678	0.215	0.385	1.05942e-27
Dnah6	4.31292e-31	3.13672	0.23	0.523	1.29388e-27
Arl14	5.64725e-31	4.49065	0.253	0.477	1.69417e-27
Nxph3	6.57034e-31	2.00052	0.151	0.253	1.9711e-27
Slc13a3	9.00471e-31	0.997732	0.264	0.548	2.70141e-27
Rtl3	1.95612e-30	0.41631	0.215	0.175	5.86836e-27
Slc22a3	2.10444e-30	0.907302	0.248	0.477	6.31333e-27
Vdr	2.32277e-30	1.85757	0.223	0.411	6.9683e-27
Sftpd	2.98132e-30	0.867632	0.193	0.357	8.94395e-27
Hhip	2.98513e-30	3.05351	0.203	0.449	8.9554e-27
Tmem156	3.89873e-30	3.2043	0.353	0.61	1.16962e-26
Hoxc4	4.69054e-30	2.69567	0.273	0.521	1.40716e-26
Il4i1	4.84255e-30	1.32806	0.15	0.359	1.45277e-26
Sorcs2	5.4238e-30	2.1359	0.24	0.529	1.62714e-26
I830077J02Rik	5.52836e-30	3.67141	0.325	0.532	1.65851e-26
Chrna7	6.33455e-30	2.61711	0.166	0.334	1.90036e-26
Zfp365	1.52266e-29	3.16584	0.265	0.446	4.56797e-26
Pax5	2.01237e-29	1.10822	0.313	0.229	6.03712e-26
Rasl11b	4.79982e-29	2.74021	0.157	0.328	1.43994e-25
Cdkn3	5.05903e-29	2.77679	0.231	0.543	1.51771e-25
Ica1l	6.57787e-29	2.12714	0.113	0.181	1.97336e-25
Olr1	9.64555e-29	4.16274	0.358	0.663	2.89367e-25
Dmkn	1.02649e-28	1.11022	0.308	0.52	3.07946e-25
Ccdc152	1.05635e-28	0.43768	0.233	0.176	3.16904e-25
Gcsam	1.0709e-28	3.16184	0.262	0.552	3.21269e-25
Hcst	1.4683e-28	0.534992	0.343	0.59	4.4049e-25
Mapk4	1.48111e-28	-0.726653	0.23	0.351	4.44334e-25
Adam11	1.63968e-28	2.12761	0.196	0.385	4.91904e-25
Plin4	1.74885e-28	0.814923	0.178	0.434	5.24655e-25
Cd38	2.02156e-28	1.44404	0.28	0.512	6.06467e-25
Asb4	2.10584e-28	1.35951	0.199	0.241	6.31752e-25
Pgm5	2.33056e-28	3.16505	0.194	0.399	6.99169e-25
Lrrc10b	2.5507e-28	0.800236	0.159	0.23	7.65211e-25
Reln	2.74682e-28	2.35503	0.175	0.413	8.24047e-25
Kcnu1	2.93265e-28	3.18612	0.112	0.357	8.79794e-25
Cnn1	3.22487e-28	1.22351	0.182	0.333	9.67462e-25
Gcgr	3.48534e-28	3.96531	0.113	0.132	1.0456e-24
Nrg4	3.67044e-28	0.943047	0.212	0.54	1.10113e-24
Kcnab1	4.66018e-28	3.15852	0.242	0.486	1.39805e-24
Mrap	1.08541e-27	0.485646	0.269	0.544	3.25624e-24
Clec4e	1.31459e-27	1.24872	0.409	0.698	3.94378e-24
Celf4	1.40917e-27	0.78353	0.102	0.187	4.22752e-24
Ogdhl	1.49221e-27	1.01988	0.193	0.164	4.47663e-24
Olfm4	1.53833e-27	1.32211	0.219	0.351	4.615e-24
Clec1b	2.10015e-27	2.73084	0.254	0.518	6.30045e-24
Nup210l	2.18071e-27	2.41862	0.123	0.299	6.54213e-24
Tdrd6	2.77937e-27	1.32415	0.422	0.647	8.33812e-24
Abcb1b	2.80305e-27	0.921597	0.256	0.485	8.40914e-24
Tssk6	3.89069e-27	3.17345	0.293	0.529	1.16721e-23
S100a14	4.00516e-27	2.00656	0.287	0.48	1.20155e-23
Vwa5b2	4.70837e-27	2.81166	0.18	0.247	1.41251e-23
Ppp1r36	4.75401e-27	2.11123	0.13	0.291	1.4262e-23
Tal1	6.06412e-27	2.58379	0.113	0.39	1.81924e-23
Ptgs2	7.51947e-27	3.33849	0.387	0.689	2.25584e-23
Cd3e	7.86238e-27	2.06685	0.165	0.494	2.35871e-23
Scn3b	8.22973e-27	0.52779	0.142	0.279	2.46892e-23
Fabp7	1.03114e-26	4.06546	0.108	0.36	3.09343e-23
Nyap2	1.4906e-26	2.82691	0.136	0.216	4.47181e-23
Tbc1d10c	1.53942e-26	2.04436	0.211	0.411	4.61826e-23
Vstm5	1.54498e-26	2.92032	0.283	0.629	4.63494e-23
Mapk8ip2	2.58511e-26	2.03721	0.11	0.13	7.75533e-23
Kcnh3	2.89406e-26	0.744076	0.176	0.14	8.68218e-23
Cxcr2	3.07107e-26	3.83812	0.371	0.715	9.21321e-23
Lax1	3.18242e-26	2.16198	0.248	0.198	9.54726e-23
Prkg2	3.84729e-26	4.73643	0.211	0.431	1.15419e-22
Relt	3.94889e-26	1.22245	0.334	0.577	1.18467e-22
Sv2a	4.16011e-26	2.87638	0.134	0.132	1.24803e-22
Scnn1b	5.24552e-26	1.98617	0.162	0.115	1.57366e-22
Acta1	7.1374e-26	3.67689	0.22	0.466	2.14122e-22
Smad9	7.76013e-26	2.40725	0.238	0.431	2.32804e-22
Gpr176	1.09904e-25	2.66511	0.165	0.443	3.29711e-22
Cd209g	1.31201e-25	0.561508	0.221	0.4	3.93604e-22
Pdlim3	1.38142e-25	2.22054	0.176	0.373	4.14427e-22
Plxna4	1.67378e-25	1.44302	0.29	0.555	5.02135e-22
Enpp6	1.82505e-25	3.12029	0.271	0.564	5.47515e-22
Tpx2	1.94163e-25	1.3006	0.206	0.492	5.8249e-22
Ccdc92b	2.50686e-25	1.73189	0.116	0.115	7.52057e-22
Adcy5	3.50068e-25	2.05076	0.195	0.459	1.0502e-21
Sox10	4.88374e-25	4.1759	0.241	0.505	1.46512e-21
Gipr	1.00721e-24	1.74072	0.107	0.178	3.02163e-21
Tnfrsf11b	1.08904e-24	1.71063	0.308	0.526	3.26711e-21
Asphd1	1.1804e-24	2.66714	0.143	0.186	3.54121e-21
Vstm2l	1.55466e-24	1.136	0.104	0.14	4.66397e-21
Acsbg1	1.66332e-24	3.57252	0.247	0.532	4.98995e-21
Egr2	2.15656e-24	1.99197	0.322	0.627	6.46969e-21
Cass4	2.20389e-24	0.845957	0.343	0.541	6.61167e-21
Alox5	2.69414e-24	1.21929	0.33	0.598	8.08242e-21
Cd19	3.05738e-24	1.77153	0.35	0.273	9.17215e-21
Marc1	3.48094e-24	1.61774	0.321	0.569	1.04428e-20
Tacstd2	4.26606e-24	1.6404	0.251	0.356	1.27982e-20
Apol10b	5.22632e-24	0.420523	0.126	0.357	1.5679e-20
Six2	5.28587e-24	0.738847	0.196	0.127	1.58576e-20
Pak3	5.29186e-24	0.755052	0.138	0.133	1.58756e-20
Atp2b2	5.8596e-24	-0.418759	0.102	0.186	1.75788e-20
E130116L18Rik	6.2147e-24	1.77226	0.318	0.551	1.86441e-20
Ush1c	6.3857e-24	2.57932	0.143	0.166	1.91571e-20
Ccdc190	9.23684e-24	2.69779	0.227	0.471	2.77105e-20
Chrdl1	1.21554e-23	3.56035	0.166	0.512	3.64662e-20
Ankrd55	1.43213e-23	2.72071	0.26	0.495	4.29639e-20
Rnf144b	1.46956e-23	2.3953	0.295	0.612	4.40867e-20
Fam92b	1.6003e-23	3.02142	0.145	0.244	4.8009e-20
Ism1	1.68495e-23	2.23014	0.296	0.569	5.05486e-20
Batf	1.79804e-23	1.54981	0.359	0.643	5.39411e-20
Lsmem2	1.87407e-23	2.52038	0.196	0.442	5.62221e-20
Adamtsl2	2.29441e-23	4.04192	0.199	0.426	6.88323e-20
Traj44	2.92616e-23	4.46921	0.162	0.477	8.77848e-20
Ms4a4b	2.96885e-23	1.74147	0.327	0.569	8.90655e-20
Myocd	3.07646e-23	2.41882	0.125	0.38	9.22938e-20
Upk3b	4.98781e-23	1.0641	0.253	0.463	1.49634e-19
Cyp2j5	5.81883e-23	2.41479	0.125	0.34	1.74565e-19
Kmo	5.87706e-23	2.09574	0.23	0.497	1.76312e-19
Cdh8	6.31523e-23	1.66368	0.127	0.12	1.89457e-19
Klrd1	8.05224e-23	3.28363	0.145	0.27	2.41567e-19
Gpm6a	8.25757e-23	3.56955	0.32	0.506	2.47727e-19
Alox15	8.37839e-23	3.58355	0.271	0.534	2.51352e-19
Bub1	1.33725e-22	1.61539	0.387	0.638	4.01176e-19
Kcnj8	1.53542e-22	0.57431	0.242	0.5	4.60627e-19
Cysltr2	2.44364e-22	3.56796	0.248	0.509	7.33093e-19
Tubb2b	2.66055e-22	2.71769	0.33	0.549	7.98165e-19
Orm1	3.1326e-22	0.406214	0.193	0.437	9.39781e-19
Ahsg	3.13604e-22	2.69961	0.278	0.498	9.40813e-19
Flnc	3.38412e-22	0.873674	0.214	0.42	1.01524e-18
Adam21	3.64763e-22	1.76348	0.251	0.459	1.09429e-18
Traj7	4.12369e-22	2.5962	0.117	0.12	1.23711e-18
A530032D15Rik	4.84124e-22	4.72306	0.299	0.468	1.45237e-18
Ccl22	5.40644e-22	1.39803	0.268	0.567	1.62193e-18
Rims2	6.40641e-22	1.37646	0.136	0.15	1.92192e-18
Unc13a	7.82995e-22	1.6928	0.138	0.112	2.34899e-18
Cd3d	1.05373e-21	2.43328	0.251	0.546	3.1612e-18
Csf2rb	1.33429e-21	1.61926	0.254	0.399	4.00286e-18
Syt4	1.42591e-21	3.03185	0.175	0.117	4.27774e-18
Itgae	1.72133e-21	3.12838	0.144	0.454	5.16398e-18
Cd300e	2.05292e-21	2.02934	0.192	0.425	6.15877e-18
Ackr1	2.44238e-21	1.68762	0.329	0.574	7.32715e-18
Nxph1	2.46853e-21	2.44646	0.149	0.267	7.40559e-18
Ifit1bl1	2.56769e-21	2.45225	0.299	0.479	7.70307e-18
Tceal3	2.73983e-21	0.551832	0.108	0.106	8.21949e-18
Gap43	3.186e-21	3.6977	0.238	0.391	9.55801e-18
Hspb7	5.19617e-21	0.490127	0.334	0.505	1.55885e-17
Dnah17	6.1196e-21	2.98964	0.204	0.428	1.83588e-17
Cdh3	6.56676e-21	1.9518	0.431	0.692	1.97003e-17
Adrb3	6.97346e-21	1.162	0.133	0.184	2.09204e-17
Btnl2	7.09928e-21	4.27573	0.314	0.577	2.12978e-17
Pappa2	7.42795e-21	2.7405	0.174	0.198	2.22839e-17
Ankrd34a	9.17454e-21	1.87685	0.184	0.307	2.75236e-17
Cebpe	1.0189e-20	2.41536	0.188	0.399	3.0567e-17
Crmp1	1.05255e-20	2.12017	0.107	0.15	3.15766e-17
Trdc	1.07822e-20	3.19438	0.242	0.446	3.23465e-17
4933411K16Rik	1.27744e-20	0.502293	0.158	0.38	3.83233e-17
Dner	1.78393e-20	2.8062	0.103	0.221	5.3518e-17
Cd2	2.79459e-20	1.0467	0.128	0.431	8.38377e-17
Zfp995	2.80039e-20	3.74769	0.128	0.267	8.40118e-17
Sirpb1b	3.46956e-20	0.530694	0.396	0.646	1.04087e-16
Pvrig	5.11878e-20	2.85579	0.274	0.529	1.53563e-16
Ptprn	5.65012e-20	3.27138	0.254	0.179	1.69504e-16
Kank4	6.14683e-20	2.67022	0.187	0.344	1.84405e-16
Kcnma1	8.04154e-20	-0.795847	0.253	0.27	2.41246e-16
Prlr	8.34341e-20	0.486636	0.133	0.17	2.50302e-16
Ffar1	8.66535e-20	1.92913	0.132	0.192	2.5996e-16
Cryba4	8.70976e-20	2.44688	0.262	0.515	2.61293e-16
Pstpip1	9.38476e-20	1.03347	0.332	0.563	2.81543e-16
Jph2	1.02989e-19	1.39768	0.232	0.396	3.08967e-16
Xcr1	1.17117e-19	3.40148	0.31	0.561	3.5135e-16
Neurod1	1.26161e-19	1.81025	0.205	0.161	3.78482e-16
Wnt2	1.55099e-19	5.0895	0.214	0.443	4.65297e-16
Foxd3	1.56047e-19	2.42034	0.226	0.446	4.68142e-16
Col19a1	1.63507e-19	5.32436	0.231	0.402	4.9052e-16
Wt1	1.74658e-19	2.67948	0.312	0.56	5.23974e-16
Hspa1l	2.03553e-19	2.01232	0.362	0.618	6.10658e-16
Dock3	2.16739e-19	3.71987	0.152	0.356	6.50216e-16
Col8a2	2.22967e-19	0.821628	0.258	0.23	6.68901e-16
Tmem151a	2.37634e-19	3.39847	0.318	0.448	7.12902e-16
Tlr7	2.44456e-19	1.02138	0.262	0.465	7.33369e-16
Cldn5	2.61303e-19	1.02487	0.209	0.382	7.83909e-16
Mybpc2	2.79029e-19	3.12459	0.134	0.342	8.37087e-16
Pde6g	3.53217e-19	2.44487	0.132	0.316	1.05965e-15
Hdc	3.8589e-19	3.91038	0.442	0.842	1.15767e-15
Prph	3.89404e-19	2.85352	0.306	0.408	1.16821e-15
Gab3	4.88048e-19	2.00107	0.22	0.448	1.46414e-15
Tmem26	6.54281e-19	4.23452	0.198	0.442	1.96284e-15
Wfdc21	7.42681e-19	2.36669	0.357	0.641	2.22804e-15
Sla2	7.81409e-19	3.34443	0.148	0.393	2.34423e-15
Nnat	7.98728e-19	-1.51298	0.122	0.206	2.39618e-15
Crabp1	8.11559e-19	4.0765	0.249	0.505	2.43468e-15
Th	9.51615e-19	1.87915	0.131	0.189	2.85485e-15
Gsdme	1.08277e-18	1.52136	0.309	0.575	3.24832e-15
Klk10	1.14577e-18	3.0126	0.129	0.307	3.43731e-15
Fam216b	1.47197e-18	-0.784396	0.201	0.454	4.41592e-15
Nap1l5	1.79691e-18	-0.4524	0.125	0.201	5.39073e-15
Tmem45b	1.79868e-18	-0.282259	0.225	0.363	5.39604e-15
Kcnk13	2.01255e-18	1.37611	0.305	0.512	6.03765e-15
Kcnmb1	2.02645e-18	2.21269	0.214	0.414	6.07934e-15
Milr1	2.07289e-18	1.55518	0.314	0.517	6.21866e-15
Gprasp2	2.43568e-18	0.320681	0.142	0.167	7.30705e-15
Rtl5	2.66857e-18	0.69466	0.381	0.589	8.00571e-15
Sycp3	3.13402e-18	1.02322	0.188	0.482	9.40205e-15
Spn	3.21168e-18	1.2393	0.214	0.468	9.63503e-15
Gpr88	3.33663e-18	3.88279	0.295	0.509	1.00099e-14
Cd3g	4.10072e-18	3.60381	0.18	0.403	1.23022e-14
Pilrb2	5.20654e-18	1.60023	0.332	0.58	1.56196e-14
Cabp7	5.25744e-18	2.50232	0.212	0.121	1.57723e-14
Rpp25	5.39734e-18	2.86177	0.195	0.313	1.6192e-14
Mpz	5.43942e-18	3.67758	0.258	0.5	1.63183e-14
Aqp3	5.95984e-18	4.25792	0.237	0.498	1.78795e-14
Zfp354c	6.10038e-18	3.92454	0.204	0.365	1.83011e-14
Fam151a	6.25633e-18	1.57705	0.166	0.126	1.8769e-14
Gm5150	7.15921e-18	3.32751	0.412	0.557	2.14776e-14
Ptpre	7.43488e-18	1.28958	0.291	0.555	2.23046e-14
Camk4	8.24603e-18	3.11946	0.168	0.416	2.47381e-14
Traj23	9.45899e-18	2.8485	0.276	0.564	2.8377e-14
Pappa	1.00422e-17	0.969764	0.308	0.486	3.01267e-14
Tex22	1.23773e-17	1.12187	0.157	0.357	3.71318e-14
Rergl	1.32264e-17	3.64613	0.208	0.42	3.96793e-14
Ccr3	1.52172e-17	1.29171	0.351	0.655	4.56517e-14
AF067061	1.78587e-17	0.936576	0.219	0.178	5.35762e-14
Gpr141b	1.90961e-17	1.49524	0.333	0.278	5.72882e-14
Cd209c	2.16019e-17	3.84742	0.138	0.27	6.48056e-14
Gpr85	3.21966e-17	1.18387	0.213	0.356	9.65899e-14
Gpr75	3.22579e-17	2.05199	0.134	0.193	9.67737e-14
Irx1	3.43115e-17	2.062	0.214	0.37	1.02934e-13
Siglech	3.5035e-17	2.42963	0.118	0.356	1.05105e-13
Ms4a8a	3.55374e-17	1.62182	0.383	0.61	1.06612e-13
Il16	4.24667e-17	0.567962	0.333	0.567	1.274e-13
Slc7a10	4.69888e-17	0.526677	0.262	0.199	1.40967e-13
Dio3	5.19853e-17	2.81088	0.322	0.58	1.55956e-13
Akr1c18	6.09065e-17	3.5431	0.352	0.549	1.8272e-13
Cd40lg	6.99402e-17	2.32187	0.241	0.489	2.09821e-13
Pglyrp1	9.85766e-17	1.55962	0.387	0.678	2.9573e-13
Igsf21	1.03974e-16	4.45851	0.155	0.255	3.11921e-13
C2cd4b	1.06134e-16	1.60798	0.166	0.204	3.18401e-13
4930513O06Rik	1.23347e-16	1.71001	0.355	0.531	3.7004e-13
Mcemp1	1.45726e-16	1.67613	0.356	0.655	4.37179e-13
Mapt	2.31047e-16	0.721661	0.116	0.189	6.93141e-13
Cd274	3.1009e-16	0.981683	0.335	0.515	9.30269e-13
Skap1	3.24092e-16	0.879514	0.152	0.262	9.72277e-13
Esyt3	4.52193e-16	2.58368	0.329	0.48	1.35658e-12
Slc23a4	4.82117e-16	1.75792	0.196	0.42	1.44635e-12
Klra7	4.86102e-16	0.495899	0.239	0.181	1.45831e-12
Tbx21	4.87437e-16	1.81515	0.241	0.166	1.46231e-12
Pex5l	5.05592e-16	2.45851	0.123	0.16	1.51678e-12
Gcnt3	5.29708e-16	1.98791	0.22	0.15	1.58912e-12
Lgals7	5.33575e-16	2.61105	0.325	0.505	1.60072e-12
Pfn4	5.99153e-16	3.93132	0.233	0.433	1.79746e-12
Scin	6.45635e-16	4.07571	0.117	0.342	1.9369e-12
Mst1r	6.95665e-16	2.63695	0.257	0.483	2.087e-12
Trgj4	7.3401e-16	2.78034	0.184	0.442	2.20203e-12
Tex45	7.35346e-16	2.22067	0.318	0.212	2.20604e-12
Wscd2	7.5911e-16	2.42118	0.199	0.4	2.27733e-12
Ccl24	7.99439e-16	1.21397	0.342	0.445	2.39832e-12
Lgi3	8.35038e-16	1.99854	0.3	0.546	2.50511e-12
Sema3e	8.35792e-16	2.14048	0.303	0.517	2.50738e-12
Ccdc155	9.15114e-16	1.57363	0.182	0.397	2.74534e-12
Adtrp	9.25117e-16	2.62533	0.245	0.184	2.77535e-12
Zfp605	9.51458e-16	3.47936	0.163	0.417	2.85438e-12
Amhr2	1.11161e-15	2.49439	0.206	0.408	3.33483e-12
Abcb1a	1.34468e-15	1.55415	0.219	0.422	4.03405e-12
AW551984	1.34954e-15	1.00847	0.16	0.118	4.04862e-12
Efhb	1.36543e-15	3.53261	0.248	0.491	4.0963e-12
Coch	1.47268e-15	-1.35218	0.384	0.36	4.41804e-12
Clec2g	1.53626e-15	0.578479	0.19	0.405	4.60879e-12
Fndc7	1.68824e-15	1.99499	0.133	0.37	5.06471e-12
Hoxa2	1.70498e-15	2.19435	0.208	0.459	5.11493e-12
Nxpe2	1.90727e-15	1.47712	0.127	0.353	5.72181e-12
Prss30	2.07478e-15	4.83079	0.181	0.388	6.22433e-12
Fpr2	2.88685e-15	1.64451	0.403	0.62	8.66056e-12
Mtmr7	2.89974e-15	0.686569	0.289	0.207	8.69921e-12
Flacc1	3.32248e-15	-1.49635	0.295	0.236	9.96745e-12
Selp	3.44263e-15	2.1206	0.378	0.541	1.03279e-11
Pi15	3.46102e-15	1.85123	0.366	0.615	1.03831e-11
Card9	3.77888e-15	0.965348	0.307	0.48	1.13366e-11
Tnfrsf13c	4.7906e-15	1.37003	0.19	0.218	1.43718e-11
Tmem182	6.03592e-15	0.900781	0.327	0.489	1.81078e-11
Cemip	7.94615e-15	1.91434	0.193	0.387	2.38385e-11
Sh2b2	9.59142e-15	1.0388	0.37	0.523	2.87743e-11
Cit	9.84616e-15	1.74048	0.262	0.235	2.95385e-11
Troap	1.07537e-14	2.75331	0.344	0.584	3.22611e-11
Oas1g	1.16518e-14	0.467678	0.314	0.488	3.49553e-11
Gdf6	1.42819e-14	2.73658	0.257	0.319	4.28458e-11
Ccr1	1.55093e-14	1.26469	0.385	0.581	4.65278e-11
Apol7c	1.6001e-14	0.57554	0.362	0.298	4.80031e-11
Tspan8	1.62662e-14	2.16962	0.355	0.459	4.87987e-11
Itk	1.6753e-14	1.20394	0.157	0.41	5.0259e-11
Nsg2	2.03339e-14	3.59843	0.198	0.278	6.10016e-11
Stac	2.07597e-14	2.84908	0.172	0.278	6.22791e-11
Ccdc187	2.19004e-14	3.17402	0.227	0.422	6.57013e-11
Aff2	2.47718e-14	3.97455	0.176	0.276	7.43155e-11
Cd33	2.75119e-14	0.901398	0.391	0.676	8.25356e-11
Barhl1	3.12919e-14	1.20881	0.147	0.149	9.38758e-11
Rln3	3.47095e-14	2.61744	0.225	0.396	1.04128e-10
Sfrp5	3.50972e-14	3.91448	0.227	0.334	1.05292e-10
Rerg	3.52482e-14	3.31739	0.145	0.267	1.05744e-10
Gpr132	3.97295e-14	1.30719	0.205	0.431	1.19188e-10
Frzb	4.0656e-14	1.96198	0.154	0.132	1.21968e-10
Serpina3g	4.15682e-14	1.37354	0.208	0.474	1.24705e-10
Samd5	4.37881e-14	2.88382	0.257	0.437	1.31364e-10
Hmmr	4.67579e-14	1.70097	0.136	0.21	1.40274e-10
Myoc	4.73185e-14	4.13827	0.236	0.509	1.41955e-10
Tnfsf8	6.39702e-14	4.69604	0.16	0.327	1.91911e-10
Zdhhc2	6.46239e-14	2.93767	0.237	0.133	1.93872e-10
Gzma	6.58393e-14	0.983259	0.249	0.322	1.97518e-10
Wnt6	6.84535e-14	1.76298	0.272	0.471	2.0536e-10
Defa24	7.58273e-14	-1.11368	0.232	0.296	2.27482e-10
Adig	7.81018e-14	1.17964	0.2	0.413	2.34305e-10
Edn3	8.66412e-14	3.16712	0.203	0.308	2.59924e-10
Mustn1	1.06922e-13	2.56973	0.307	0.509	3.20767e-10
Npas3	1.10946e-13	1.93909	0.192	0.264	3.32838e-10
Gpr20	1.17262e-13	1.89759	0.313	0.567	3.51786e-10
Nptx1	1.17853e-13	2.71115	0.193	0.405	3.5356e-10
Itih3	1.18945e-13	4.90705	0.259	0.414	3.56834e-10
Mreg	1.20652e-13	2.13426	0.222	0.273	3.61956e-10
Nol4	1.21974e-13	0.850082	0.108	0.129	3.65921e-10
Lhfpl5	1.37828e-13	2.63715	0.196	0.31	4.13484e-10
Apol6	1.38403e-13	2.00218	0.213	0.408	4.15209e-10
Traj35	1.56615e-13	2.4477	0.323	0.227	4.69846e-10
Cd4	1.59117e-13	2.24348	0.182	0.354	4.7735e-10
Lmx1b	1.60182e-13	1.82762	0.182	0.273	4.80545e-10
Disp2	1.61658e-13	1.97448	0.177	0.118	4.84975e-10
Wasf1	1.91585e-13	2.854	0.173	0.383	5.74754e-10
Snph	2.03058e-13	2.40012	0.142	0.183	6.09175e-10
Dclk1	2.13605e-13	1.87644	0.31	0.535	6.40815e-10
Mns1	2.20263e-13	0.304201	0.139	0.299	6.60789e-10
Apoc1	2.22097e-13	0.440863	0.212	0.399	6.66291e-10
B4galnt4	2.2339e-13	2.31514	0.123	0.244	6.70169e-10
Olfr558	2.45513e-13	2.85086	0.253	0.402	7.36538e-10
Aipl1	2.9301e-13	0.924219	0.435	0.564	8.7903e-10
Ankdd1a	3.26154e-13	2.06378	0.24	0.483	9.78461e-10
Akap6	3.32384e-13	2.87821	0.166	0.319	9.97153e-10
Gdf3	3.42103e-13	1.65092	0.301	0.494	1.02631e-09
Gm2115	3.93718e-13	3.52359	0.278	0.411	1.18115e-09
Tgm1	4.10544e-13	0.896725	0.403	0.61	1.23163e-09
Duoxa1	4.5856e-13	1.44469	0.3	0.528	1.37568e-09
Abcc8	5.55631e-13	2.73408	0.228	0.112	1.66689e-09
Paqr6	7.82444e-13	0.503088	0.223	0.452	2.34733e-09
Cartpt	7.99105e-13	2.35989	0.173	0.35	2.39732e-09
Sytl5	8.45713e-13	2.6537	0.13	0.276	2.53714e-09
Nkx2-2	8.60208e-13	0.858695	0.139	0.238	2.58062e-09
Ikzf3	9.2514e-13	0.872396	0.211	0.402	2.77542e-09
Gm867	9.2589e-13	1.52855	0.355	0.567	2.77767e-09
Cyp2e1	1.09154e-12	0.528463	0.142	0.179	3.27461e-09
Cplx1	1.12002e-12	4.0342	0.167	0.236	3.36007e-09
Adgre4	1.1428e-12	2.02692	0.32	0.479	3.42841e-09
Gkn3	1.32495e-12	1.38222	0.396	0.339	3.97486e-09
Stum	1.50024e-12	2.78763	0.116	0.219	4.50071e-09
Dusp27	1.5087e-12	2.71899	0.284	0.463	4.52609e-09
Hist1h1a	1.61488e-12	1.63812	0.303	0.469	4.84463e-09
Calhm5	1.67804e-12	4.22803	0.224	0.475	5.03412e-09
Ano3	1.88845e-12	2.50415	0.147	0.221	5.66536e-09
Hspb2	2.04017e-12	1.52486	0.285	0.521	6.12052e-09
Tk1	2.06304e-12	3.55367	0.187	0.265	6.18912e-09
Cxcl1	2.28045e-12	1.83935	0.418	0.564	6.84134e-09
Wnt2b	2.3077e-12	2.18063	0.265	0.385	6.9231e-09
Tcrg-C1	2.32432e-12	4.16943	0.235	0.308	6.97296e-09
Gprc6a	2.33729e-12	4.45633	0.197	0.287	7.01188e-09
Il1r2	2.37281e-12	2.49838	0.475	0.825	7.11844e-09
Ptprcap	2.43965e-12	1.54316	0.154	0.44	7.31894e-09
Tspan2	2.56463e-12	0.80506	0.217	0.267	7.69388e-09
Dlgap1	2.57889e-12	1.97717	0.154	0.15	7.73668e-09
Fez1	2.58094e-12	0.362142	0.246	0.371	7.74282e-09
Fkbp1b	2.59324e-12	0.78784	0.175	0.135	7.77972e-09
Gpr55	2.5953e-12	3.44474	0.126	0.365	7.78589e-09
Podnl1	2.59941e-12	3.06993	0.228	0.385	7.79823e-09
Ch25h	2.80027e-12	2.41982	0.372	0.529	8.40081e-09
F10	2.96904e-12	0.794445	0.317	0.479	8.90713e-09
Fhl1	2.97374e-12	1.78107	0.308	0.46	8.92122e-09
Itgb7	3.38473e-12	3.0167	0.4	0.598	1.01542e-08
B3gnt9	3.39275e-12	1.86014	0.297	0.489	1.01782e-08
Ugt1a5	3.6737e-12	0.456759	0.295	0.494	1.10211e-08
Iglc3	3.86037e-12	1.9161	0.166	0.25	1.15811e-08
Ky	4.02775e-12	0.899088	0.149	0.202	1.20833e-08
Igsf6	4.23203e-12	1.74465	0.359	0.505	1.26961e-08
Gng4	4.41173e-12	2.42508	0.217	0.137	1.32352e-08
Clec10a	5.24513e-12	1.0644	0.359	0.508	1.57354e-08
Defb25	5.29042e-12	1.73672	0.251	0.363	1.58712e-08
Sprn	5.36953e-12	2.82038	0.24	0.408	1.61086e-08
Hpx	5.39899e-12	1.7208	0.226	0.253	1.6197e-08
Slc36a2	5.74245e-12	0.659926	0.211	0.17	1.72273e-08
Kif1a	6.09779e-12	0.521186	0.166	0.129	1.82934e-08
BC035044	6.20321e-12	1.89493	0.292	0.492	1.86096e-08
Bnc1	6.22253e-12	2.46883	0.242	0.512	1.86676e-08
Cd86	6.24685e-12	2.32902	0.273	0.468	1.87406e-08
Catip	6.98744e-12	3.95931	0.14	0.336	2.09623e-08
Fibin	7.58686e-12	1.68757	0.167	0.403	2.27606e-08
Gjc3	7.74149e-12	2.09142	0.164	0.281	2.32245e-08
Mgl2	8.01633e-12	0.899415	0.172	0.383	2.4049e-08
Sprr1a	8.25586e-12	1.29325	0.272	0.311	2.47676e-08
Col28a1	8.57509e-12	3.98541	0.157	0.229	2.57253e-08
Fbln1	9.08726e-12	1.55463	0.297	0.488	2.72618e-08
Lrp11	9.32203e-12	0.853706	0.233	0.242	2.79661e-08
Itga9	1.06042e-11	1.65523	0.292	0.457	3.18125e-08
Sct	1.12088e-11	1.48838	0.215	0.356	3.36265e-08
Cenpf	1.14618e-11	2.54319	0.216	0.176	3.43854e-08
Adamts5	1.23777e-11	2.1144	0.402	0.618	3.71332e-08
Hacd4	1.38663e-11	1.99852	0.39	0.534	4.15988e-08
Pou2f2	1.52473e-11	1.91874	0.287	0.452	4.5742e-08
Hepacam2	1.79815e-11	1.29041	0.216	0.164	5.39446e-08
A630001G21Rik	2.02647e-11	1.78987	0.369	0.508	6.0794e-08
Hbegf	2.24701e-11	0.376455	0.348	0.549	6.74102e-08
Klri1	2.89098e-11	2.07885	0.183	0.199	8.67294e-08
Reep1	3.29609e-11	2.03539	0.146	0.285	9.88828e-08
Clec2i	3.47428e-11	1.5937	0.349	0.581	1.04228e-07
En1	3.62363e-11	0.711953	0.173	0.36	1.08709e-07
Kcna6	3.87976e-11	1.88973	0.166	0.359	1.16393e-07
Inha	4.02194e-11	1.09808	0.161	0.173	1.20658e-07
Lrrc9	4.13189e-11	2.94076	0.208	0.462	1.23957e-07
Trim30c	4.69565e-11	2.21624	0.394	0.518	1.40869e-07
Slc37a2	4.70267e-11	1.53999	0.437	0.567	1.4108e-07
Il18	4.7097e-11	1.44442	0.385	0.601	1.41291e-07
Vat1l	4.777e-11	2.29232	0.208	0.207	1.4331e-07
Gpnmb	4.85249e-11	1.87119	0.283	0.474	1.45575e-07
Tmem119	5.37025e-11	2.73545	0.274	0.474	1.61108e-07
Pitpnm3	5.40645e-11	0.93782	0.136	0.239	1.62193e-07
Angptl6	5.54091e-11	2.53457	0.199	0.215	1.66227e-07
Lrrn4cl	5.55329e-11	1.36578	0.318	0.483	1.66599e-07
Gm9733	5.9731e-11	1.00642	0.287	0.416	1.79193e-07
Apcdd1	6.80128e-11	2.00083	0.191	0.39	2.04038e-07
Scn2b	6.89769e-11	3.46056	0.18	0.255	2.06931e-07
C2cd4c	8.72434e-11	1.31631	0.149	0.229	2.6173e-07
Cilp	9.07812e-11	2.62539	0.308	0.5	2.72344e-07
Lpcat2	9.25372e-11	0.791118	0.451	0.689	2.77612e-07
Lat	9.92325e-11	1.61291	0.191	0.351	2.97697e-07
Tnfrsf9	1.0122e-10	2.57152	0.168	0.354	3.0366e-07
Myo3b	1.04851e-10	3.12602	0.225	0.367	3.14552e-07
Dgkb	1.05313e-10	2.99869	0.177	0.212	3.1594e-07
Pld5	1.09648e-10	2.02918	0.297	0.193	3.28945e-07
Phf11b	1.1184e-10	1.33572	0.399	0.551	3.35519e-07
Treml1	1.1374e-10	3.91659	0.18	0.333	3.41221e-07
Awat2	1.23455e-10	1.47846	0.263	0.411	3.70366e-07
Vwf	1.36834e-10	2.65935	0.365	0.433	4.10502e-07
Slc6a12	1.39465e-10	4.39065	0.279	0.431	4.18395e-07
Sned1	1.43591e-10	1.64686	0.348	0.511	4.30772e-07
Pon1	1.47084e-10	-0.644151	0.181	0.178	4.41253e-07
Cd40	1.74733e-10	0.358244	0.37	0.518	5.242e-07
Acap1	1.85032e-10	0.795183	0.205	0.413	5.55096e-07
Adamtsl1	1.9047e-10	1.36116	0.402	0.632	5.7141e-07
Kcng3	2.04462e-10	2.68793	0.143	0.167	6.13387e-07
Ankmy1	2.47699e-10	0.341863	0.126	0.27	7.43096e-07
Opcml	2.65399e-10	1.45853	0.23	0.429	7.96197e-07
Samd3	2.93235e-10	2.12426	0.227	0.39	8.79705e-07
Apoc2	2.97468e-10	1.83935	0.275	0.423	8.92404e-07
Ankrd2	3.06992e-10	2.98999	0.136	0.33	9.20975e-07
Rimbp2	3.20001e-10	0.513638	0.174	0.115	9.60004e-07
Myh11	3.2761e-10	1.6351	0.307	0.391	9.82829e-07
Cidec	3.45421e-10	-1.70904	0.231	0.29	1.03626e-06
Ppef2	3.48649e-10	2.58751	0.27	0.382	1.04595e-06
St3gal5	3.50396e-10	0.916621	0.317	0.434	1.05119e-06
Gm9774	3.8552e-10	3.16047	0.141	0.244	1.15656e-06
Ptgir	3.8552e-10	2.94887	0.264	0.48	1.15656e-06
Tubb1	4.38468e-10	3.40076	0.109	0.294	1.3154e-06
Aox3	4.70032e-10	0.902081	0.214	0.468	1.4101e-06
Ryr2	4.71031e-10	4.17215	0.126	0.294	1.41309e-06
Cfap43	5.24534e-10	3.94914	0.246	0.405	1.5736e-06
Iglc2	5.88495e-10	2.54116	0.323	0.324	1.76549e-06
Slc16a3	5.90157e-10	1.4807	0.371	0.531	1.77047e-06
Gpc6	6.02765e-10	1.65386	0.339	0.528	1.80829e-06
Aurkb	6.29662e-10	0.441601	0.232	0.383	1.88899e-06
Atp6v0e2	6.32326e-10	0.276512	0.164	0.271	1.89698e-06
Klra17	6.39935e-10	3.37909	0.327	0.491	1.9198e-06
A530016L24Rik	6.74582e-10	-0.935613	0.33	0.302	2.02375e-06
Asmt	7.0658e-10	3.64601	0.131	0.316	2.11974e-06
Pcp4l1	7.26177e-10	1.63922	0.213	0.425	2.17853e-06
Stac2	8.50634e-10	1.30554	0.342	0.554	2.5519e-06
Ankrd34c	8.66222e-10	2.46268	0.222	0.268	2.59867e-06
Ifi208	9.93039e-10	1.48164	0.402	0.546	2.97912e-06
Akr1c14	1.38973e-09	-0.80465	0.134	0.172	4.16919e-06
Lrrn4	1.4491e-09	2.76565	0.319	0.371	4.34731e-06
Colec11	1.57539e-09	2.16778	0.116	0.281	4.72617e-06
Gli1	1.5972e-09	2.30207	0.349	0.543	4.7916e-06
Kcnj11	1.60933e-09	0.319047	0.2	0.11	4.828e-06
Olfr78	1.61154e-09	2.12308	0.279	0.423	4.83463e-06
Smyd1	1.63948e-09	1.96991	0.352	0.506	4.91844e-06
Ankrd33b	1.6633e-09	0.720154	0.245	0.379	4.98991e-06
Cpxm2	1.72021e-09	1.61787	0.307	0.534	5.16062e-06
Adgrd1	1.94071e-09	0.962916	0.431	0.54	5.82212e-06
Syt13	2.17526e-09	3.16588	0.31	0.155	6.52579e-06
Hk3	2.19614e-09	1.90129	0.451	0.601	6.58842e-06
Mis18bp1	2.36868e-09	2.93491	0.186	0.317	7.10605e-06
Cdh13	2.8223e-09	1.75387	0.193	0.347	8.46691e-06
Rtbdn	2.93537e-09	1.68226	0.291	0.207	8.80611e-06
Pilrb1	3.04254e-09	1.79071	0.412	0.583	9.12761e-06
Pkd1	3.21588e-09	2.35433	0.249	0.416	9.64765e-06
Nrxn2	3.32177e-09	1.70891	0.283	0.437	9.96531e-06
Angpt2	3.79564e-09	1.67828	0.313	0.414	1.13869e-05
Nrsn1	3.98913e-09	3.54463	0.208	0.206	1.19674e-05
Col9a2	4.04305e-09	3.37066	0.161	0.187	1.21292e-05
Mras	4.20065e-09	0.507205	0.241	0.316	1.26019e-05
Msln	4.40417e-09	1.90794	0.387	0.561	1.32125e-05
Haao	4.42009e-09	2.02412	0.31	0.468	1.32603e-05
Rnase10	4.49168e-09	2.42472	0.317	0.477	1.3475e-05
Gmpr	4.7007e-09	0.892533	0.196	0.173	1.41021e-05
Ttk	5.17159e-09	1.27768	0.125	0.353	1.55148e-05
Ccdc88b	5.31132e-09	0.51169	0.38	0.512	1.5934e-05
Tgm7	5.35752e-09	1.7882	0.321	0.224	1.60726e-05
Clec12b	5.45836e-09	2.89449	0.344	0.577	1.63751e-05
B430306N03Rik	5.59442e-09	1.10676	0.429	0.58	1.67833e-05
Mfap4	5.77202e-09	2.25383	0.222	0.394	1.73161e-05
Cacna1c	6.40611e-09	-0.363469	0.318	0.445	1.92183e-05
Prrt1	6.71461e-09	1.60095	0.122	0.204	2.01438e-05
Cd209f	7.11706e-09	1.9002	0.353	0.483	2.13512e-05
Khdrbs3	7.23086e-09	1.20243	0.285	0.357	2.16926e-05
Bank1	7.53302e-09	3.43151	0.283	0.48	2.2599e-05
Apol9a	7.66334e-09	2.63192	0.275	0.402	2.299e-05
Abcg3	7.95159e-09	2.4795	0.359	0.526	2.38548e-05
Fzd2	9.67805e-09	2.39442	0.267	0.443	2.90341e-05
Dnah2	9.8379e-09	1.23703	0.102	0.117	2.95137e-05
Sgip1	1.0586e-08	1.61897	0.188	0.153	3.1758e-05
Spef2	1.07886e-08	1.53149	0.228	0.428	3.23657e-05
Dcx	1.0909e-08	0.619422	0.109	0.14	3.27271e-05
Camk2a	1.13745e-08	1.82467	0.182	0.287	3.41234e-05
Elfn2	1.15614e-08	0.640104	0.259	0.218	3.46843e-05
Ntsr2	1.19289e-08	0.928116	0.285	0.199	3.57867e-05
Nxpe5	1.32375e-08	-0.284967	0.49	0.689	3.97124e-05
Sell	1.363e-08	-0.272581	0.456	0.63	4.08899e-05
Pkhd1l1	1.37805e-08	2.01759	0.26	0.416	4.13415e-05
Nupr1	1.42724e-08	-1.30998	0.264	0.433	4.28171e-05
Defb1	1.42816e-08	-0.611013	0.256	0.232	4.28448e-05
Abcd2	1.44585e-08	0.669006	0.325	0.548	4.33756e-05
Aqp7	1.6766e-08	0.463791	0.306	0.308	5.0298e-05
Lmod1	1.74272e-08	1.87429	0.205	0.333	5.22817e-05
Atp8b4	1.96429e-08	1.11536	0.313	0.525	5.89286e-05
Adgrb3	1.96934e-08	4.45275	0.14	0.144	5.90801e-05
Gask1b	2.1406e-08	1.89261	0.321	0.356	6.42179e-05
6030468B19Rik	2.19052e-08	2.37	0.199	0.29	6.57157e-05
Wnt10b	2.39412e-08	1.50379	0.251	0.144	7.18235e-05
Tnf	2.47807e-08	0.890136	0.309	0.391	7.4342e-05
Rimklb	2.55671e-08	1.47199	0.195	0.33	7.67014e-05
B3gnt7	2.56323e-08	2.446	0.254	0.416	7.6897e-05
Pfn2	2.57306e-08	0.949886	0.349	0.482	7.71917e-05
Slc30a8	2.57959e-08	2.1688	0.259	0.149	7.73877e-05
Crtac1	2.58127e-08	4.35031	0.279	0.331	7.7438e-05
Igfn1	2.66818e-08	1.72128	0.3	0.422	8.00453e-05
Rtn2	2.74393e-08	-1.34186	0.114	0.202	8.23178e-05
Masp1	2.8633e-08	1.33026	0.263	0.391	8.5899e-05
Lag3	2.96128e-08	1.98672	0.267	0.488	8.88385e-05
Oxtr	3.06834e-08	2.05782	0.101	0.179	9.20503e-05
Thbs1	3.07124e-08	1.60826	0.761	0.784	9.21372e-05
Apol11b	3.14511e-08	1.69125	0.348	0.327	9.43534e-05
Fam107a	3.46906e-08	2.4969	0.196	0.267	0.000104072
Syt7	3.50429e-08	1.57093	0.246	0.201	0.000105129
Tmem163	3.51981e-08	0.320746	0.147	0.155	0.000105594
Lgi4	3.56901e-08	2.01913	0.293	0.472	0.00010707
Col4a4	3.60749e-08	2.61604	0.281	0.436	0.000108225
Slc28a2	3.7584e-08	1.59905	0.39	0.528	0.000112752
Rims3	3.88596e-08	0.417522	0.235	0.153	0.000116579
Gja5	4.27817e-08	1.65715	0.223	0.422	0.000128345
Pacsin1	4.64426e-08	1.90118	0.18	0.206	0.000139328
Has1	4.69674e-08	3.69582	0.466	0.666	0.000140902
Lmcd1	4.81888e-08	1.35169	0.404	0.525	0.000144566
Nlgn1	6.31412e-08	1.47092	0.205	0.11	0.000189423
Igfbp2	6.56954e-08	1.89026	0.168	0.339	0.000197086
Star	6.59811e-08	1.81855	0.341	0.549	0.000197943
Pzp	6.91581e-08	4.6083	0.248	0.354	0.000207474
Chgb	6.95438e-08	2.62906	0.259	0.192	0.000208632
Pilra	6.98887e-08	0.657823	0.365	0.502	0.000209666
Hepacam	7.14608e-08	0.933199	0.101	0.288	0.000214382
Dkk3	7.20367e-08	2.16386	0.115	0.322	0.00021611
Fcrls	7.26173e-08	2.20035	0.4	0.606	0.000217852
Fgf1	7.5401e-08	0.918933	0.343	0.445	0.000226203
Il11	7.80827e-08	2.88865	0.465	0.653	0.000234248
Lair1	7.90664e-08	1.54486	0.442	0.554	0.000237199
Fpr1	7.93102e-08	0.624243	0.332	0.486	0.000237931
Hmgb2	7.97999e-08	-0.260348	0.236	0.259	0.0002394
Spic	8.0342e-08	1.78443	0.178	0.27	0.000241026
Gal3st2c	8.09873e-08	2.8256	0.367	0.491	0.000242962
Il10ra	8.09873e-08	2.17258	0.44	0.581	0.000242962
Lyl1	8.19898e-08	2.22523	0.255	0.383	0.000245969
Gpr65	8.42378e-08	0.970927	0.392	0.546	0.000252713
Trpm2	8.71853e-08	0.958511	0.348	0.521	0.000261556
H2-Oa	9.05093e-08	2.3806	0.236	0.425	0.000271528
Mal	9.10659e-08	2.20996	0.281	0.371	0.000273198
Scg5	9.40715e-08	3.75361	0.287	0.152	0.000282215
Csf2	9.61676e-08	1.71154	0.195	0.36	0.000288503
S100a6	9.63077e-08	1.02751	0.866	0.854	0.000288923
Wnt4	9.99449e-08	1.37465	0.265	0.275	0.000299835
Pglyrp2	1.00557e-07	3.49492	0.221	0.434	0.000301672
Gpbar1	1.0248e-07	4.67849	0.252	0.482	0.00030744
Il18r1	1.02605e-07	3.59279	0.201	0.391	0.000307815
Vil1	1.05527e-07	1.33012	0.131	0.153	0.00031658
Pclo	1.10868e-07	0.390013	0.104	0.167	0.000332604
Gabrp	1.15553e-07	3.59735	0.289	0.37	0.00034666
5430427O19Rik	1.17538e-07	2.22912	0.346	0.431	0.000352614
Dlg4	1.18398e-07	1.07299	0.335	0.46	0.000355195
Trbv12-2	1.20065e-07	4.25741	0.167	0.336	0.000360195
Fanca	1.21754e-07	0.439238	0.209	0.38	0.000365262
Gpr35	1.22943e-07	1.03987	0.453	0.629	0.000368828
Abi3bp	1.58576e-07	1.59928	0.328	0.454	0.000475729
Adssl1	1.58576e-07	1.33538	0.418	0.548	0.000475729
Npl	1.62537e-07	2.61929	0.406	0.538	0.000487612
Postn	1.66695e-07	1.95288	0.295	0.331	0.000500084
Mfap5	1.68913e-07	1.3498	0.35	0.39	0.000506739
Trp53inp1	1.71263e-07	-0.609102	0.289	0.368	0.000513789
Barx1	1.82397e-07	1.20688	0.304	0.44	0.000547191
Clec12a	1.82945e-07	1.92891	0.405	0.518	0.000548834
Nr4a3	1.88053e-07	2.38445	0.418	0.555	0.000564158
Upk1b	1.90199e-07	1.78821	0.242	0.382	0.000570598
Robo1	1.93187e-07	0.36026	0.151	0.248	0.000579562
Nos2	2.0374e-07	2.27885	0.131	0.238	0.00061122
Ddc	2.08165e-07	3.25963	0.141	0.127	0.000624495
Map1a	2.08538e-07	1.052	0.337	0.451	0.000625613
Hs3st1	2.21607e-07	0.706892	0.271	0.463	0.000664822
Ccn3	2.22931e-07	0.840155	0.303	0.442	0.000668792
Tlx1	2.42275e-07	3.27838	0.265	0.466	0.000726826
Pcdh10	2.56772e-07	2.77427	0.114	0.118	0.000770317
Stag3	2.61685e-07	3.08962	0.177	0.319	0.000785054
Adgrb2	2.75503e-07	2.99106	0.14	0.288	0.00082651
P2rx7	2.85779e-07	2.86188	0.361	0.423	0.000857336
Cyp2c55	2.94334e-07	2.12214	0.249	0.397	0.000883001
Lvrn	3.09448e-07	1.81258	0.361	0.526	0.000928343
Sez6l2	3.46193e-07	1.7582	0.197	0.17	0.00103858
Pde3a	3.59633e-07	2.80751	0.23	0.426	0.0010789
Frmpd3	3.60476e-07	1.30948	0.293	0.325	0.00108143
Gprc5b	3.64935e-07	1.90779	0.448	0.624	0.0010948
Pcdh9	3.78191e-07	4.1757	0.145	0.213	0.00113457
Traj37	3.97439e-07	3.91172	0.102	0.336	0.00119232
Hist1h1b	4.07533e-07	1.8104	0.274	0.446	0.0012226
Nek11	4.28468e-07	2.91489	0.107	0.196	0.0012854
Kcnj10	4.35504e-07	3.19069	0.263	0.434	0.00130651
Rasl11a	4.41112e-07	1.74066	0.345	0.416	0.00132334
Prox1	4.44458e-07	2.11372	0.196	0.244	0.00133337
Rasl12	4.53325e-07	2.11491	0.221	0.327	0.00135998
Sfrp4	4.65055e-07	1.63341	0.24	0.334	0.00139516
Tmprss5	4.70756e-07	2.69963	0.203	0.224	0.00141227
Fth1	5.07708e-07	1.60899	0.857	0.887	0.00152312
Cd180	5.34984e-07	2.40715	0.278	0.419	0.00160495
Cxcl10	5.37423e-07	1.53743	0.407	0.457	0.00161227
Cdkl1	5.49377e-07	1.53997	0.112	0.201	0.00164813
Stab2	5.60578e-07	0.789724	0.249	0.282	0.00168173
C5ar2	5.76962e-07	3.18778	0.373	0.459	0.00173088
Gnaz	6.47233e-07	0.984778	0.224	0.331	0.0019417
Ctnnd2	7.2076e-07	0.649405	0.269	0.402	0.00216228
Iqgap3	7.36569e-07	2.04644	0.151	0.357	0.00220971
Slc19a3	7.42902e-07	2.46561	0.206	0.393	0.0022287
Scn2a	7.70074e-07	3.8709	0.19	0.166	0.00231022
Tlr9	7.71831e-07	1.96423	0.438	0.58	0.00231549
Adamts4	8.89156e-07	0.613091	0.421	0.54	0.00266747
Col11a2	9.4362e-07	0.459009	0.291	0.468	0.00283086
Krt4	9.68479e-07	0.279038	0.246	0.199	0.00290544
H2-Q6	1.06354e-06	1.14955	0.346	0.491	0.00319061
Tnfaip3	1.11563e-06	-0.452382	0.285	0.247	0.00334688
Gp1bb	1.12381e-06	2.08091	0.177	0.235	0.00337142
Phf11a	1.20411e-06	2.6118	0.436	0.528	0.00361234
Esr1	1.22589e-06	1.72601	0.36	0.555	0.00367767
Psd	1.32572e-06	2.30098	0.136	0.161	0.00397716
Arl5c	1.33538e-06	2.33513	0.176	0.359	0.00400613
Myl9	1.41586e-06	1.515	0.358	0.459	0.00424758
Pck2	1.60089e-06	-0.549512	0.297	0.408	0.00480266
Ldlrad4	1.68084e-06	0.443582	0.257	0.425	0.00504251
Cox8b	1.68177e-06	0.317423	0.17	0.356	0.0050453
Tcf21	1.70047e-06	0.586686	0.318	0.485	0.00510142
Parvg	1.78322e-06	1.53856	0.388	0.506	0.00534967
Palmd	1.79904e-06	2.35568	0.41	0.511	0.00539713
Abca8b	2.05987e-06	2.86079	0.174	0.368	0.0061796
Traf3ip3	2.17358e-06	0.930744	0.352	0.44	0.00652074
Ctsw	2.18671e-06	3.21745	0.325	0.494	0.00656014
Phkg1	2.23512e-06	1.89775	0.253	0.457	0.00670535
Gbp2	2.26713e-06	-0.422855	0.354	0.359	0.00680139
AI182371	2.27085e-06	1.62488	0.135	0.12	0.00681255
Dpep2.1	2.36067e-06	0.267209	0.394	0.534	0.007082
Asgr2	2.371e-06	2.79448	0.219	0.221	0.00711301
Clip4	2.38138e-06	1.43215	0.28	0.377	0.00714413
Hdgfl3	2.40226e-06	0.654696	0.316	0.388	0.00720678
Rab37	2.42596e-06	0.938559	0.162	0.147	0.00727788
Ptp4a3	2.47809e-06	-0.562285	0.362	0.482	0.00743426
Btnl6	2.53818e-06	2.26089	0.242	0.207	0.00761455
Gem	2.59967e-06	2.0248	0.316	0.403	0.007799
Satb1	2.73886e-06	0.809108	0.267	0.382	0.00821657
Scml4	2.82944e-06	2.43311	0.21	0.282	0.00848833
Abat	2.9087e-06	1.90417	0.133	0.183	0.00872609
Hand2	2.92923e-06	3.16846	0.418	0.512	0.00878768
Fgl2	3.11205e-06	2.73194	0.703	0.696	0.00933616
Mrgprf	3.34698e-06	2.10222	0.221	0.362	0.0100409
Chst11	3.36323e-06	0.81141	0.421	0.468	0.0100897
Actn3	3.54136e-06	0.608505	0.247	0.44	0.0106241
G6pc2	3.62405e-06	3.11498	0.251	0.138	0.0108721
Cerk	3.65137e-06	1.93604	0.377	0.515	0.0109541
Sgca	3.77677e-06	3.36672	0.19	0.301	0.0113303
Traj22	3.79908e-06	2.0326	0.256	0.219	0.0113973
Pck1	3.8813e-06	0.73155	0.178	0.19	0.0116439
Bace2	3.89586e-06	2.63409	0.277	0.256	0.0116876
Thy1	4.07904e-06	3.06441	0.441	0.543	0.0122371
Dnah12	4.16043e-06	1.40006	0.183	0.149	0.0124813
Traj27	4.20056e-06	3.2798	0.231	0.23	0.0126017
F830016B08Rik	4.45163e-06	1.50244	0.308	0.469	0.0133549
6820408C15Rik	4.48013e-06	1.675	0.26	0.468	0.0134404
Traj2	4.62776e-06	2.26397	0.279	0.397	0.0138833
Cryab	4.66475e-06	2.91663	0.468	0.595	0.0139943
Cspg4	4.73459e-06	1.85265	0.239	0.403	0.0142038
Esm1	4.75222e-06	0.521369	0.269	0.201	0.0142566
Trem2	5.0695e-06	2.54492	0.393	0.518	0.0152085
Kcnc1	5.20806e-06	2.28032	0.436	0.571	0.0156242
Dio2	5.32198e-06	2.60162	0.423	0.546	0.0159659
Arhgap25	5.53393e-06	1.21329	0.423	0.61	0.0166018
Tespa1	5.6936e-06	2.65741	0.163	0.21	0.0170808
Sema3d	5.89475e-06	4.16231	0.197	0.376	0.0176842
Grk3	6.43116e-06	1.73996	0.189	0.227	0.0192935
AB124611	6.70255e-06	1.94351	0.435	0.511	0.0201077
Bin2	6.73416e-06	1.15726	0.502	0.673	0.0202025
Clu	6.77298e-06	-0.812409	0.263	0.4	0.0203189
Pif1	6.77652e-06	2.05105	0.211	0.25	0.0203296
Adamts3	6.79778e-06	2.77949	0.289	0.379	0.0203933
Mfap1a	6.80846e-06	2.40686	0.359	0.469	0.0204254
Pdx1	6.93042e-06	0.425893	0.191	0.305	0.0207913
Gfra2	6.96668e-06	2.96938	0.362	0.544	0.0209
Sfrp2	7.06181e-06	1.70175	0.252	0.413	0.0211854
Ecrg4	7.1433e-06	0.850962	0.37	0.544	0.0214299
Agt	7.25964e-06	-0.878634	0.162	0.167	0.0217789
Tnfrsf11a	7.49385e-06	1.61982	0.38	0.439	0.0224816
Ripor2	7.55255e-06	0.891476	0.359	0.488	0.0226577
Myo5a	7.60773e-06	1.67392	0.41	0.475	0.0228232
Zfp536	7.63547e-06	0.825342	0.214	0.321	0.0229064
Uchl1	7.64738e-06	0.299175	0.231	0.183	0.0229421
Entpd3	8.15995e-06	0.78026	0.254	0.23	0.0244799
Ret	8.45679e-06	0.483741	0.194	0.222	0.0253704
Rapsn	8.69628e-06	0.377286	0.222	0.21	0.0260888
Tmsb4x	9.15712e-06	1.39555	0.869	0.821	0.0274714
Lilra5	9.32366e-06	2.67897	0.104	0.276	0.027971
Lif	9.56178e-06	1.73896	0.467	0.587	0.0286853
Henmt1	9.98902e-06	-0.792062	0.28	0.236	0.0299671
C2	9.99415e-06	1.04469	0.272	0.446	0.0299825
Ifit2	1.01129e-05	1.54667	0.338	0.486	0.0303386
Adgre1	1.05526e-05	2.23763	0.324	0.472	0.0316579
Plbd1	1.11409e-05	1.61837	0.454	0.555	0.0334226
Fgf9	1.13419e-05	0.620768	0.197	0.189	0.0340256
Lox	1.21068e-05	0.728408	0.39	0.479	0.0363205
Sash3	1.2381e-05	2.29892	0.462	0.577	0.037143
Car3	1.2803e-05	0.953048	0.196	0.261	0.0384089
Exd1	1.29012e-05	1.06601	0.118	0.14	0.0387037
Gnb4	1.37383e-05	1.5453	0.326	0.397	0.0412149
Epb41l3	1.39132e-05	0.807465	0.236	0.215	0.0417396
Wipf1	1.41402e-05	1.19254	0.469	0.624	0.0424206
Steap4	1.4546e-05	0.37568	0.449	0.463	0.0436379
Gja4	1.48201e-05	1.54508	0.295	0.363	0.0444604
Slc2a4	1.49553e-05	2.34622	0.181	0.31	0.0448658
Shcbp1l	1.51755e-05	2.09727	0.196	0.271	0.0455265
Ptcra	1.56646e-05	-1.99266	0.244	0.201	0.0469939
Cacnb3	1.63813e-05	0.95315	0.31	0.31	0.0491438

## Sheet: DEG_Cluster_Islet
	p_val	avg_log2FC	pct.1	pct.2	p_val_adj
Ctse	3.45954e-17	2.81701	0.639	1	1.03786e-13
Spef2	1.03276e-15	-0.263726	0.226	0.972	3.09828e-12
Pmel	1.36762e-15	5.89297	0.128	0.889	4.10287e-12
Mybpc2	5.14804e-15	5.21816	0.759	1	1.54441e-11
5730522E02Rik	1.62432e-14	4.44121	0.135	1	4.87296e-11
Il18r1	4.46108e-14	5.9282	0.248	1	1.33833e-10
Nek11	6.92982e-14	4.25291	0.391	1	2.07894e-10
Ighj4	9.27779e-14	2.45938	0.173	0.889	2.78334e-10
Cmya5	9.55174e-14	3.53126	0.729	0.167	2.86552e-10
Rasl11b	1.04222e-13	3.02214	0.15	0.778	3.12665e-10
Camk2a	1.70417e-13	5.87919	0.293	0.917	5.11251e-10
Pcsk2	3.60171e-13	0.292166	1	1	1.08051e-09
Traj16	5.4837e-13	2.64068	0.767	1	1.64511e-09
Prr18	6.13798e-13	4.77121	0.211	0.861	1.84139e-09
Serpina3m	1.81983e-12	4.68984	0.12	0.583	5.45948e-09
Adam11	7.90295e-12	5.5139	0.226	0.833	2.37089e-08
Ntrk3	1.17949e-11	5.42638	0.346	1	3.53846e-08
Islr2	1.53761e-11	5.5532	0.571	1	4.61282e-08
Abcb1a	2.22332e-11	2.47035	0.135	0.5	6.66996e-08
Asmt	2.74137e-11	-0.265669	0.398	1	8.22412e-08
Hrk	3.65072e-11	3.4275	0.774	1	1.09522e-07
Itgae	5.11043e-11	4.97427	0.451	1	1.53313e-07
Sema3e	6.11884e-11	-0.538158	0.12	0.694	1.83565e-07
Mcemp1	6.44108e-11	1.99202	0.128	0.25	1.93233e-07
Tmem156	8.53306e-11	1.85009	0.105	0.139	2.55992e-07
Efhd1	9.69114e-11	-1.3819	0.15	0.25	2.90734e-07
Slc30a8	1.07107e-10	1.13717	1	1	3.21321e-07
Egr2	1.86747e-10	4.21051	0.18	0.889	5.60241e-07
Zfp747	2.22448e-10	5.14953	0.759	1	6.67344e-07
Nrg4	2.33819e-10	4.61793	0.361	1	7.01456e-07
Tnfrsf25	7.78927e-10	1.92418	0.782	0.139	2.33678e-06
Traj39	8.3754e-10	2.92465	0.767	1	2.51262e-06
AA467197	9.22422e-10	1.08435	0.256	0.806	2.76727e-06
Cryba4	9.67953e-10	5.80151	0.203	0.778	2.90386e-06
Gfap	1.4202e-09	6.77671	0.233	1	4.26061e-06
Ch25h	1.45447e-09	0.43311	0.188	0.833	4.3634e-06
Thrsp	1.59975e-09	1.13239	0.128	0.389	4.79926e-06
Pcdh10	1.7179e-09	5.3056	0.617	1	5.15371e-06
Scg2	1.87468e-09	0.332884	1	1	5.62405e-06
Adam23	1.98026e-09	1.46252	0.12	0.833	5.94078e-06
Kmo	2.17644e-09	5.12838	0.474	1	6.52932e-06
Lgi4	2.50666e-09	4.65694	0.248	1	7.51997e-06
Lep	3.16842e-09	4.77726	0.12	0.222	9.50526e-06
Cdkn3	3.24327e-09	4.78539	0.353	0.972	9.72981e-06
Tff3	4.28718e-09	5.99801	0.774	1	1.28615e-05
Ttr	9.33045e-09	0.374833	1	1	2.79914e-05
G6pc2	1.06987e-08	0.973502	0.992	1	3.2096e-05
Zbtb32	1.1202e-08	5.13779	0.767	1	3.36061e-05
Nrn1	1.14576e-08	3.17027	0.188	0.444	3.43728e-05
Scg3	1.23754e-08	0.404012	1	1	3.71263e-05
Lrrn4cl	1.25378e-08	2.12262	0.195	0.694	3.76133e-05
Zbtb7c	1.40278e-08	7.27359	0.233	0.694	4.20833e-05
Dnah2	1.53392e-08	7.00278	0.662	1	4.60175e-05
Prkg2	1.56828e-08	7.92737	0.797	1	4.70483e-05
Mdga1	1.56892e-08	5.10085	0.767	1	4.70675e-05
Muc5ac	1.83398e-08	5.44638	0.361	1	5.50195e-05
Lhx3	1.91723e-08	6.48798	0.158	0.694	5.75169e-05
Cfap43	1.96045e-08	2.28954	0.286	0.889	5.88136e-05
Nxph3	2.04943e-08	-0.68031	0.143	0.639	6.14829e-05
Spag16	2.55648e-08	4.84193	0.436	1	7.66944e-05
Klra8	2.73101e-08	2.85703	0.767	1	8.19303e-05
Ccdc74a	4.04763e-08	7.14897	0.113	0.722	0.000121429
Tmprss5	4.61058e-08	5.85396	0.233	1	0.000138317
Npr3	4.81445e-08	3.6865	0.165	0.167	0.000144434
Tgm1	4.81445e-08	0.772	0.203	0.389	0.000144434
Nusap1	4.91963e-08	3.75328	0.18	0.444	0.000147589
Gabrq	4.91963e-08	1.88166	0.128	0.444	0.000147589
Gpr84	5.02704e-08	2.61492	0.211	0.75	0.000150811
Nrxn2	5.02704e-08	3.00773	0.188	0.167	0.000150811
Papln	5.24863e-08	4.25733	0.586	0.167	0.000157459
Acr	5.97166e-08	7.24011	0.617	0.861	0.00017915
Olfr78	6.93848e-08	3.90462	0.128	0.611	0.000208155
Prima1	7.55699e-08	6.84981	0.233	0.889	0.00022671
S100a14	1.06094e-07	3.56921	0.128	0.25	0.000318282
Tssk6	1.15419e-07	5.36115	0.609	0.889	0.000346257
Pcdh9	1.5153e-07	3.90445	0.707	0.5	0.00045459
Itk	1.61299e-07	1.61131	0.759	1	0.000483897
Gbp6	1.68147e-07	4.25412	0.218	0.722	0.000504441
Myocd	1.75276e-07	-1.97887	0.714	0.25	0.000525827
Pygl	1.78949e-07	0.364663	0.789	1	0.000536846
Sphkap	1.97677e-07	1.08912	0.992	0.972	0.000593031
Pianp	2.026e-07	1.2533	0.496	0.194	0.000607801
Aff2	2.29122e-07	1.47116	0.594	1	0.000687365
Inmt	2.48884e-07	-2.4584	0.504	0.222	0.000746651
Sycp3	2.87195e-07	2.78733	0.767	1	0.000861584
Cited1	3.59125e-07	3.08434	0.564	0.972	0.00107737
AF067061	3.66492e-07	2.93436	0.767	1	0.00109947
Kcnj3	4.30614e-07	1.22868	0.474	0.917	0.00129184
Syt13	4.72494e-07	0.272241	1	1	0.00141748
Foxc2	5.0566e-07	-3.22067	0.624	0.25	0.00151698
Vstm5	5.58743e-07	3.19669	0.774	1	0.00167623
Kcnab1	5.81461e-07	1.70498	0.143	0.889	0.00174438
Fgf9	6.29535e-07	2.23469	0.353	0.972	0.00188861
Abcb4	6.29565e-07	5.77064	0.105	0.278	0.0018887
Itgbl1	6.68157e-07	-1.81326	0.586	0.194	0.00200447
Wfdc21	7.52268e-07	0.977024	0.173	0.417	0.0022568
Cd1d1	7.52268e-07	5.66335	0.338	0.917	0.0022568
Gng4	8.52983e-07	1.64767	1	1	0.00255895
Grap2	8.63311e-07	4.30312	0.774	0.972	0.00258993
Sftpd	1.15685e-06	-0.697367	0.797	1	0.00347056
Igfbp2	1.32471e-06	-2.06422	0.165	0.278	0.00397412
Themis2	1.37682e-06	-0.9681	0.158	0.139	0.00413045
Frmpd3	1.40361e-06	-4.34766	0.278	0.278	0.00421082
Cplx1	1.60557e-06	6.08261	0.662	0.889	0.00481671
Crabp1	1.76681e-06	4.58419	0.195	0.389	0.00530044
Nrsn1	1.83229e-06	0.737946	0.737	1	0.00549687
Ggt5	2.21945e-06	2.60502	0.218	0.194	0.00665836
Zfp605	2.34893e-06	-1.60106	0.301	0.833	0.0070468
Gm9774	2.34893e-06	2.84654	0.752	0.972	0.0070468
Il10ra	2.34893e-06	1.01088	0.105	0.222	0.0070468
Rtl3	2.48565e-06	5.23522	0.767	0.944	0.00745696
Tlr7	2.58101e-06	-0.516601	0.556	0.306	0.00774302
Cdh19	2.62999e-06	4.19442	0.128	0.806	0.00788997
Il12rb2	2.67983e-06	4.09457	0.308	0.972	0.00803948
Ccn5	2.78235e-06	1.94883	0.707	0.25	0.00834706
Mcoln2	3.2312e-06	0.990786	0.474	0.944	0.00969359
Lrrc9	3.48089e-06	-0.353794	0.767	0.917	0.0104427
Ccdc3	3.54615e-06	-2.64492	0.654	0.167	0.0106385
Il18	3.74903e-06	5.59915	0.248	0.389	0.0112471
Anks1b	4.26602e-06	5.93391	0.789	0.889	0.0127981
Reln	5.03324e-06	-0.863219	0.677	0.417	0.0150997
P2rx7	5.03324e-06	0.319336	0.135	0.333	0.0150997
Ifi206	5.93082e-06	-0.895339	0.376	0.167	0.0177925
Gm1043	6.72223e-06	3.34288	0.812	1	0.0201667
Dgat2	7.23672e-06	1.81906	0.466	0.972	0.0217101
Gpr171	7.91736e-06	-3.13539	0.128	0.306	0.0237521
Golga7b	9.63231e-06	2.61599	0.286	0.917	0.0288969
Vgll3	1.0346e-05	0.590368	0.195	0.167	0.0310381
Itga7	1.11052e-05	-3.72658	0.293	0.528	0.0333155
Pvrig	1.17091e-05	5.39116	0.316	0.917	0.0351274
Itga9	1.2129e-05	2.41358	0.173	0.167	0.0363871
Ms4a8a	1.23443e-05	0.98614	0.173	0.194	0.037033
Cd86	1.25633e-05	-1.711	0.729	0.417	0.0376899
Tfec	1.32426e-05	-0.841584	0.789	0.806	0.0397278
Cacna1g	1.34766e-05	7.06576	0.474	0.806	0.0404297
Pgam2	1.52297e-05	3.20297	0.286	0.722	0.045689
Siglece	1.52297e-05	3.41304	0.323	0.694	0.045689
Vstm2b	1.54972e-05	0.644884	0.654	0.194	0.0464915
Ffar4	1.57691e-05	3.40934	0.744	0.5	0.0473074
Gbp8	1.57691e-05	5.98308	0.323	0.639	0.0473074
Cd40	1.63268e-05	6.04844	0.203	0.25	0.0489804
