# Supplementary material for: Aging- and alcohol-associated spatial transcriptomic signature in mouse acute pancreatitis reveals heterogeneity of inflammation and potential pathogenic factors
Source: J Mol Med (Berl). 2024 Jun 28;102(8):1051–61. doi: 10.1007/s00109-024-02460-6 (PMC11269349; doi:10.1007/s00109-024-02460-6)
Supplement: Supplementary file 3 — Supplementary file3 (XLSX 648 KB) [file 109_2024_2460_MOESM3_ESM.xlsx]

## Sheet: Pathway_Cluster_All
ID	Description	GeneRatio	BgRatio	pvalue	p.adjust	qvalue	geneID	Count	Regulation
GO:0050900	leukocyte migration	79/1254	398/28891	2.712e-30	1.47587e-26	8.58704e-27	Ppbp/Cxcl13/Cd177/Trem1/Cxcr2/Trem3/Tnfsf14/Selp/S100a14/Prtn3/Ccl4/Ccr1/Ccl3/Cxcl1/Mcoln2/Ch25h/Thbs4/Fpr2/Gcsam/Tnfaip6/Ccr7/Il1b/Bst1/Il16/Alox5/Aoc3/Lyve1/Ccl22/Pla2g7/Ccl24/Elane/Hoxa7/Lep/Vcam1/Ccn3/Mmp9/Tnf/Cd200r1/Ripor2/Pde4b/Defb25/Cxcl5/Icam1/Ptpro/S100a8/Edn3/Gpr35/Trpm2/Ccl28/Gpr18/Itga9/Cd200/Serpine1/S100a9/Itgb7/Crtam/Cxcl10/Il33/Il27ra/C5ar2/Lbp/Nckap1l/Stk10/Vav1/Cd300a/Apod/Tnf…	79	Up
GO:0007159	leukocyte cell-cell adhesion	80/1254	447/28891	1.78361e-27	4.85319e-24	2.82373e-24	Cd177/Tarm1/H2-Q10/Cd209b/Cd209e/Nlrp3/Tnfsf14/Cd209d/Egr3/Selp/Sftpd/Has2/Gm5150/Il7r/Il6/Btnl2/Cd209c/Cd80/Nr4a3/Sirpb1b/Cd4/Olr1/Il2ra/Ccr7/Il1b/Cd209a/Ccdc88b/Alox5/Elane/Lep/Pla2g2f/Vcam1/Tnf/Cd5/Ripor2/Il18/Zap70/Cd3e/Cd40lg/Icam1/Lax1/Skap1/S100a8/Pla2g2e/Arg1/Ccl28/Cd86/Cd274/H2-Oa/Ildr2/Tnfrsf13c/Tnfaip8l2/Runx3/Sash3/Cd37/S100a9/Itgb7/Crtam/Tespa1/Lag3/Fermt3/Pde5a/Nckap1l/Stk10/Cfh/Slf…	80	Up
GO:0006935	chemotaxis	78/1254	462/28891	4.05528e-25	7.3397e-22	4.27045e-22	Ppbp/Cxcl13/Trem1/Cxcr2/Trem3/Tnfsf14/Egr3/S100a14/Ccl4/Ccr1/Angpt2/Ccl3/Sema3a/Cxcl1/Ch25h/Thbs4/Fpr2/Sema3e/Tnfaip6/Ccr7/Il1b/Tubb2b/Fpr1/Bst1/Il16/Alox5/Ccl22/Pla2g7/Ccl24/Fgf2/Xcr1/Lox/Vcam1/Ccn3/Mmp9/Ripor2/Fgf1/Pde4b/Defb25/Cxcl5/Bin2/Lrp2/Ptpro/S100a8/Edn3/Gpr35/Trpm2/Ccl28/Gpr18/Plxna4/Cxcr4/Ackr3/Itga9/Ntrk3/Serpine1/S100a9/Slit1/Cxcl10/C5ar2/Lbp/St6gal1/Adgra2/Apoa1/Nckap1l/Ccn1/Vav1/Ep…	78	Up
GO:0042330	taxis	78/1254	464/28891	5.39485e-25	7.3397e-22	4.27045e-22	Ppbp/Cxcl13/Trem1/Cxcr2/Trem3/Tnfsf14/Egr3/S100a14/Ccl4/Ccr1/Angpt2/Ccl3/Sema3a/Cxcl1/Ch25h/Thbs4/Fpr2/Sema3e/Tnfaip6/Ccr7/Il1b/Tubb2b/Fpr1/Bst1/Il16/Alox5/Ccl22/Pla2g7/Ccl24/Fgf2/Xcr1/Lox/Vcam1/Ccn3/Mmp9/Ripor2/Fgf1/Pde4b/Defb25/Cxcl5/Bin2/Lrp2/Ptpro/S100a8/Edn3/Gpr35/Trpm2/Ccl28/Gpr18/Plxna4/Cxcr4/Ackr3/Itga9/Ntrk3/Serpine1/S100a9/Slit1/Cxcl10/C5ar2/Lbp/St6gal1/Adgra2/Apoa1/Nckap1l/Ccn1/Vav1/Ep…	78	Up
GO:1903037	regulation of leukocyte cell-cell adhesion	71/1254	407/28891	7.97838e-24	8.68367e-21	5.05241e-21	Tarm1/H2-Q10/Cd209b/Cd209e/Nlrp3/Tnfsf14/Cd209d/Egr3/Selp/Sftpd/Has2/Gm5150/Il7r/Il6/Btnl2/Cd209c/Cd80/Nr4a3/Sirpb1b/Cd4/Il2ra/Ccr7/Il1b/Cd209a/Ccdc88b/Alox5/Elane/Lep/Pla2g2f/Vcam1/Tnf/Cd5/Ripor2/Il18/Zap70/Cd3e/Cd40lg/Icam1/Lax1/Skap1/Pla2g2e/Arg1/Ccl28/Cd86/Cd274/H2-Oa/Ildr2/Tnfrsf13c/Tnfaip8l2/Runx3/Sash3/Cd37/Crtam/Tespa1/Lag3/Pde5a/Nckap1l/Slfn1/Vsir/Btla/Cd300a/Tnfrsf14/Gpnmb/Gata3/H2-DMa/…	71	Up
GO:0070661	leukocyte proliferation	72/1254	425/28891	2.31303e-23	1.82242e-20	1.06034e-20	Tarm1/H2-Q10/Cd209b/Cd209e/Cd209d/Gapt/Sftpd/Csf2rb/Cd38/Slamf6/Il7r/Il6/Btnl2/Cd209c/Il10/Cd80/Cd19/Sh2d2a/Cd4/Il2ra/Ccr7/Il1b/Cd209a/Ccdc88b/Bst1/Gm13283/Csf2/Lep/Pla2g2f/Vcam1/Ikzf3/Ripor2/Il18/Zap70/Cd3e/Cd40lg/Cd180/Ighd/Tlr9/Pla2g2e/Arg1/Wnt4/Cd86/Cd274/Tnfrsf13c/Cxcr4/Clec2i/Sash3/Cd37/Crtam/Il33/St6gal1/Cd40/Pde5a/Cfb/Nckap1l/Zbtb32/Cd79a/Slfn1/Vsir/Hhex/Btla/Cd300a/Tnfrsf14/Gpnmb/Ighm/H2…	72	Up
GO:0060326	cell chemotaxis	63/1254	331/28891	2.34416e-23	1.82242e-20	1.06034e-20	Ppbp/Cxcl13/Trem1/Cxcr2/Trem3/Tnfsf14/Egr3/S100a14/Ccl4/Ccr1/Ccl3/Cxcl1/Ch25h/Thbs4/Fpr2/Tnfaip6/Ccr7/Il1b/Bst1/Il16/Alox5/Ccl22/Pla2g7/Ccl24/Fgf2/Xcr1/Lox/Vcam1/Ccn3/Mmp9/Ripor2/Fgf1/Pde4b/Defb25/Cxcl5/Bin2/Ptpro/S100a8/Edn3/Gpr35/Trpm2/Ccl28/Gpr18/Cxcr4/Ackr3/Itga9/Serpine1/S100a9/Cxcl10/C5ar2/Lbp/Nckap1l/Vav1/Epha2/Scg2/Csf3r/Ccr3/Ptn/Gas6/Ccl12/Cxcl14/Gpsm3/Pdgfra	63	Up
GO:0050727	regulation of inflammatory response	70/1254	411/28891	6.97544e-23	4.74505e-20	2.76081e-20	Mmp8/Hamp/Acod1/Mefv/H2-Q10/Nlrp3/Chrna7/Ptgs2/Ccl3/Pglyrp1/Il1rl1/Il6/Ahsg/Fpr2/Il10/Alox15/Tnfaip6/Il2ra/Ffar3/Ccr7/Il1b/Bst1/Il16/Alox5/Aoah/Aoc3/Ccl24/Ccn3/Tnf/Cd200r1/Syt11/Lilra5/Il18/Il22ra2/Isl1/Il10ra/C2cd4b/S100a8/Tlr9/Ffar4/Gprc5b/Aim2/Tnc/Tnfaip8l2/Cd200/Serpine1/S100a9/Il33/Ctla2a/Lbp/Ccn4/Npy/Ptgis/Pde5a/Apoa1/Pglyrp2/Tnfrsf11a/Akna/Gata3/Wfdc1/Adipoq/Agt/Igtp/Reg3a/H2-Q6/H2-Q7/Reg3…	70	Up
GO:0070663	regulation of leukocyte proliferation	60/1254	313/28891	1.81148e-22	1.03123e-19	5.99999e-20	Tarm1/H2-Q10/Cd209b/Cd209e/Cd209d/Sftpd/Csf2rb/Cd38/Il6/Btnl2/Cd209c/Il10/Cd80/Cd4/Il2ra/Ccr7/Il1b/Cd209a/Ccdc88b/Bst1/Csf2/Lep/Pla2g2f/Vcam1/Ikzf3/Ripor2/Il18/Zap70/Cd3e/Cd40lg/Ighd/Tlr9/Pla2g2e/Arg1/Cd86/Cd274/Tnfrsf13c/Clec2i/Sash3/Cd37/Crtam/Il33/St6gal1/Cd40/Pde5a/Nckap1l/Slfn1/Vsir/Hhex/Btla/Cd300a/Tnfrsf14/Gpnmb/Ighm/H2-Q6/Chrnb2/Cd1d1/Ccl12/H2-Q7/Tnfrsf1b	60	Up
GO:0032102	negative regulation of response to external stimulus	76/1254	485/28891	1.89494e-22	1.03123e-19	5.99999e-20	Cxcl13/Hamp/Fga/Acod1/Mefv/H2-Q10/Nlrp3/Fgb/Chrna7/Klrd1/Ccr1/Angpt2/Tnr/Sema3a/Pglyrp1/Myoz1/Mmrn1/Tafa5/Nrxn1/Fpr2/Il10/Sema3e/Susd4/Tnfaip6/Il2ra/Tspan8/Cartpt/Aurkb/Alox5/Aoah/Fgf2/Lep/Ccn3/Muc16/Tnf/Cd200r1/Oas1g/Syt11/Il22ra2/Isl1/Ajap1/Il10ra/Arg1/Wnt4/Dcst1/Ffar4/Plat/Gpr18/Tnfaip8l2/Cd200/Serpine1/Dbn1/Slit1/Il33/C5ar2/Ctla2a/Clec12b/St6gal1/Npy/Ptgis/Apoa1/Plaur/Gata3/Pyy/Wfdc1/Adipoq/O…	76	Up
GO:0032943	mononuclear cell proliferation	67/1254	389/28891	3.13075e-22	1.54887e-19	9.01176e-20	Tarm1/H2-Q10/Cd209b/Cd209e/Cd209d/Gapt/Sftpd/Cd38/Slamf6/Il7r/Il6/Btnl2/Cd209c/Il10/Cd80/Cd19/Sh2d2a/Cd4/Il2ra/Ccr7/Il1b/Cd209a/Ccdc88b/Bst1/Gm13283/Lep/Pla2g2f/Vcam1/Ikzf3/Ripor2/Il18/Zap70/Cd3e/Cd40lg/Cd180/Ighd/Tlr9/Pla2g2e/Arg1/Wnt4/Cd86/Cd274/Tnfrsf13c/Cxcr4/Clec2i/Sash3/Cd37/Crtam/St6gal1/Cd40/Pde5a/Cfb/Nckap1l/Zbtb32/Cd79a/Slfn1/Vsir/Btla/Cd300a/Tnfrsf14/Gpnmb/Ighm/H2-Q6/Chrnb2/Cd1d1/H2-Q7…	67	Up
GO:0046651	lymphocyte proliferation	66/1254	383/28891	6.26706e-22	2.84211e-19	1.65363e-19	Tarm1/H2-Q10/Cd209b/Cd209e/Cd209d/Gapt/Sftpd/Cd38/Slamf6/Il7r/Il6/Btnl2/Cd209c/Il10/Cd80/Cd19/Sh2d2a/Cd4/Il2ra/Ccr7/Il1b/Cd209a/Ccdc88b/Bst1/Gm13283/Lep/Pla2g2f/Vcam1/Ikzf3/Ripor2/Il18/Zap70/Cd3e/Cd40lg/Cd180/Ighd/Tlr9/Pla2g2e/Arg1/Wnt4/Cd86/Cd274/Tnfrsf13c/Cxcr4/Clec2i/Sash3/Cd37/Crtam/Cd40/Pde5a/Cfb/Nckap1l/Zbtb32/Cd79a/Slfn1/Vsir/Btla/Cd300a/Tnfrsf14/Gpnmb/Ighm/H2-Q6/Chrnb2/Cd1d1/H2-Q7/Tnfrsf1b	66	Up
GO:0030595	leukocyte chemotaxis	51/1254	240/28891	2.30879e-21	9.66493e-19	5.62334e-19	Ppbp/Cxcl13/Trem1/Cxcr2/Trem3/Tnfsf14/S100a14/Ccl4/Ccr1/Ccl3/Cxcl1/Ch25h/Thbs4/Fpr2/Tnfaip6/Ccr7/Il1b/Bst1/Il16/Alox5/Ccl22/Pla2g7/Ccl24/Ccn3/Mmp9/Ripor2/Pde4b/Defb25/Cxcl5/Ptpro/S100a8/Edn3/Gpr35/Trpm2/Gpr18/Itga9/Serpine1/S100a9/Cxcl10/C5ar2/Lbp/Nckap1l/Vav1/Scg2/Csf3r/Ccr3/Ptn/Gas6/Ccl12/Cxcl14/Gpsm3	51	Up
GO:0050867	positive regulation of cell activation	71/1254	454/28891	5.3663e-21	2.08596e-18	1.21367e-18	Mmp8/Hamp/Cd177/H2-Q10/Cd209b/Cd209e/Nlrp3/Tnfsf14/Cd209d/Egr3/Selp/Cd38/Gm5150/Il7r/Il1rl1/Il6/Btnl2/Cd209c/Il10/Cd80/Nr4a3/Sirpb1b/Cd4/Il2ra/Ccr7/Il1b/Cd209a/Ccdc88b/Bst1/Il16/Lep/Vcam1/Tnf/Cd5/Lilra5/Il18/Zap70/Cd3e/Cd40lg/Ighd/Tlr9/Cd86/Cd274/H2-Oa/Tnfrsf13c/Runx3/Sash3/Il33/Tespa1/Lbp/Acta2/Cd40/Cd300lb/Nckap1l/Vsir/Ccn2/Plek/Tnfrsf14/Gata3/Fgr/Gas6/H2-DMa/Ighm/H2-Q6/Chrnb2/Cd1d1/Sirpb1c/H2-…	71	Up
GO:0042886	amide transport	69/1254	432/28891	5.85178e-21	2.12303e-18	1.23524e-18	Fga/Bdnf/Fgb/Cd38/Nnat/Rims2/Dio2/Il6/Sct/Syt4/Folr1/Snap25/Gnao1/Gipr/Aqp3/Ffar3/Slc25a18/Cartpt/Gpr27/Il1b/Lif/Alox5/Neurod1/Ptprn/Cplx1/Kcnj11/Lep/Ccn3/Tnf/Kcnj8/Efna5/Isl1/Abcc8/Lrp2/S100a8/Edn3/Kmo/Ffar1/Trpm2/Ffar4/Abcb1a/Kcnj10/Myt1/Ildr2/Rbp4/S100a9/Syt7/Nos2/Car2/Ntrk2/Sfrp1/G6pc2/Gnat2/Cacna1c/Rapgef4/Abat/Slc30a8/Pdx1/Kcnb1/Aqp7/Mmp7/Pclo/Lrp1/Agt/Myo5a/Sytl4/Slc2a2/Gnaz/Gck	69	Up
GO:0050863	regulation of T cell activation	67/1254	411/28891	7.02274e-21	2.38861e-18	1.38976e-18	Tarm1/H2-Q10/Cd209b/Cd209e/Nlrp3/Tnfsf14/Cd209d/Egr3/Sftpd/Gm5150/Il7r/Il6/Btnl2/Cd209c/Cd80/Sirpb1b/Cd4/Il2ra/Ccr7/Il1b/Cd209a/Ccdc88b/Lep/Pla2g2f/Vcam1/Cd5/Ripor2/Il18/Zap70/Cd3e/Cd40lg/Lax1/Pla2g2e/Arg1/Cd86/Cd274/H2-Oa/Ildr2/Tnfrsf13c/Tnfaip8l2/Runx3/Clec2i/Sash3/Cd37/Crtam/Sit1/Tespa1/Ctla2a/Lag3/Pde5a/Nckap1l/Slfn1/Vsir/Btla/Cd300a/Tnfrsf14/Gpnmb/Gata3/Lat/H2-DMa/H2-Q6/Cd1d1/Sirpb1c/H2-Ob/H…	67	Up
GO:0032944	regulation of mononuclear cell proliferation	55/1254	290/28891	1.77935e-20	5.69601e-18	3.31411e-18	Tarm1/H2-Q10/Cd209b/Cd209e/Cd209d/Sftpd/Cd38/Il6/Btnl2/Cd209c/Il10/Cd80/Cd4/Il2ra/Ccr7/Il1b/Cd209a/Ccdc88b/Bst1/Lep/Pla2g2f/Vcam1/Ikzf3/Ripor2/Il18/Zap70/Cd3e/Cd40lg/Ighd/Tlr9/Pla2g2e/Arg1/Cd86/Cd274/Tnfrsf13c/Clec2i/Sash3/Cd37/Crtam/St6gal1/Cd40/Pde5a/Nckap1l/Slfn1/Vsir/Btla/Cd300a/Tnfrsf14/Gpnmb/Ighm/H2-Q6/Chrnb2/Cd1d1/H2-Q7/Tnfrsf1b	55	Up
GO:0022409	positive regulation of cell-cell adhesion	61/1254	354/28891	2.32006e-20	7.01431e-18	4.08113e-18	Cxcl13/Fga/H2-Q10/Cd209b/Cd209e/Nlrp3/Tnfsf14/Cd209d/Egr3/Selp/Fgb/Has2/Gm5150/Il7r/Mmrn1/Il6/Btnl2/Cd209c/Cd80/Nr4a3/Alox15/Sirpb1b/Cd4/Il2ra/Ccr7/Il1b/Cd209a/Ccdc88b/Alox5/Elane/Lep/Vcam1/Tnf/Cd5/Il18/Zap70/Cd3e/Cd40lg/Icam1/Skap1/Rnase10/Cd86/Cd274/H2-Oa/Tnfrsf13c/Runx3/Sash3/Tespa1/Nckap1l/Vsir/Plaur/Tnfrsf14/Gata3/H2-DMa/H2-Q6/Megf10/Cd1d1/Sirpb1c/H2-Ob/H2-Q7/Emilin2	61	Up
GO:0031589	cell-substrate adhesion	62/1254	368/28891	3.69369e-20	1.05795e-17	6.15546e-18	Fga/Trem1/Tacstd2/Vwc2/Fgb/Has2/Cass4/Angpt2/Sema3e/Alox15/Olfm4/Actn3/Fam107a/Bst1/Itgax/Fbln1/Hoxa7/Hoxd3/Msln/Vcam1/Efna5/Cd3e/Ajap1/Itgae/Npnt/Skap1/Tecta/Ccl28/Ndnf/Wnt4/Itgbl1/Myoc/Postn/Itga9/Serpine1/Parvg/Nid2/Dbn1/Itgb7/Sfrp1/Plet1/Vwf/Col8a1/St6gal1/Npy/Fermt3/Atp1b2/Apoa1/Onecut2/Abi3bp/Ccn1/Ccn2/Apod/Myo1g/Lpxn/Lrp1/Agt/Ptn/Gas6/Spock2/Sned1/Vit	62	Up
GO:0050670	regulation of lymphocyte proliferation	54/1254	286/28891	4.91259e-20	1.33671e-17	7.7774e-18	Tarm1/H2-Q10/Cd209b/Cd209e/Cd209d/Sftpd/Cd38/Il6/Btnl2/Cd209c/Il10/Cd80/Cd4/Il2ra/Ccr7/Il1b/Cd209a/Ccdc88b/Bst1/Lep/Pla2g2f/Vcam1/Ikzf3/Ripor2/Il18/Zap70/Cd3e/Cd40lg/Ighd/Tlr9/Pla2g2e/Arg1/Cd86/Cd274/Tnfrsf13c/Clec2i/Sash3/Cd37/Crtam/Cd40/Pde5a/Nckap1l/Slfn1/Vsir/Btla/Cd300a/Tnfrsf14/Gpnmb/Ighm/H2-Q6/Chrnb2/Cd1d1/H2-Q7/Tnfrsf1b	54	Up
GO:0009914	hormone transport	64/1254	411/28891	5.99e-19	1.55226e-16	9.03153e-17	Fga/Rab44/Fgb/Cd38/Nnat/Rims2/Dio2/Cyp2j5/Il6/Il11/Sct/Snap25/Gnao1/Gipr/Ffar3/Cartpt/Vdr/Gpr27/Il1b/Lif/Alox5/Neurod1/Ptprn/Inha/Cplx1/Kcnj11/Lep/Ccn3/Tnf/Efna5/Isl1/Galr1/Abcc8/Edn3/Ffar1/Trpm2/Ffar4/Myt1/Ildr2/Rbp4/Syt7/Nos2/Sfrp1/Scg5/G6pc2/Npy1r/Cacna1c/Rapgef4/Abat/Slc30a8/Pdx1/Kcnb1/Gata3/Tubb1/Pclo/Adipoq/Lrp1/Agt/Myo5a/Sytl4/Slc2a2/Gnaz/Ltbp4/Gck	64	Up
GO:0046879	hormone secretion	63/1254	403/28891	9.25589e-19	2.20207e-16	1.28123e-16	Fga/Rab44/Fgb/Cd38/Nnat/Rims2/Dio2/Cyp2j5/Il6/Il11/Sct/Snap25/Gnao1/Gipr/Ffar3/Cartpt/Vdr/Gpr27/Il1b/Lif/Alox5/Neurod1/Ptprn/Inha/Cplx1/Kcnj11/Lep/Ccn3/Tnf/Efna5/Isl1/Galr1/Abcc8/Edn3/Ffar1/Trpm2/Ffar4/Myt1/Ildr2/Rbp4/Syt7/Nos2/Sfrp1/Scg5/G6pc2/Npy1r/Cacna1c/Rapgef4/Abat/Slc30a8/Pdx1/Kcnb1/Gata3/Pclo/Adipoq/Lrp1/Agt/Myo5a/Sytl4/Slc2a2/Gnaz/Ltbp4/Gck	63	Up
GO:0002697	regulation of immune effector process	69/1254	473/28891	9.3068e-19	2.20207e-16	1.28123e-16	Cd177/Ivl/Il18rap/H2-Q10/Nlrp3/Klrd1/Slamf6/Scimp/Cxcl1/Pglyrp1/Il7r/Il6/Card9/Il10/Cd80/Nr4a3/Susd4/Ffar3/Hpx/Ccr7/Il1b/Tlr7/Colec11/Il18r1/Lep/Tnf/Il18/Masp1/Cxcl5/Cd40lg/Tlr9/Arg1/Cd86/Gprc5b/C6/Sash3/Cd37/Rbp4/Crtam/Il33/Il27ra/Klrc1/Lag3/Lbp/Clec12b/Was/H2-M3/Cd40/Apoa1/Nckap1l/6030468B19Rik/Cfh/Vsir/Vav1/Pglyrp2/Cd300a/Tnfrsf14/Gata3/Fgr/Tgfb3/Ighm/H2-Q6/Cd1d1/Klri1/H2-Q7/Prg2/Lacc1/Tbx21/T…	69	Up
GO:0002696	positive regulation of leukocyte activation	65/1254	432/28891	1.93481e-18	4.38719e-16	2.5526e-16	Mmp8/Hamp/Cd177/H2-Q10/Cd209b/Cd209e/Nlrp3/Tnfsf14/Cd209d/Egr3/Cd38/Gm5150/Il7r/Il1rl1/Il6/Btnl2/Cd209c/Il10/Cd80/Nr4a3/Sirpb1b/Cd4/Il2ra/Ccr7/Il1b/Cd209a/Ccdc88b/Bst1/Il16/Lep/Vcam1/Tnf/Cd5/Il18/Zap70/Cd3e/Cd40lg/Ighd/Tlr9/Cd86/Cd274/H2-Oa/Tnfrsf13c/Runx3/Sash3/Il33/Tespa1/Lbp/Cd40/Cd300lb/Nckap1l/Vsir/Tnfrsf14/Gata3/Fgr/Gas6/H2-DMa/Ighm/H2-Q6/Chrnb2/Cd1d1/Sirpb1c/H2-Ob/H2-Q7/Tbx21	65	Up
GO:0042060	wound healing	59/1254	370/28891	4.55656e-18	9.91871e-16	5.771e-16	Fga/Anxa8/Selp/Fgb/Myoz1/Mmrn1/Il6/Duox1/Tafa5/Comp/Alox15/Clec10a/Tspan8/F10/Alox5/Bnc1/Fgf2/Fbln1/Foxc2/Muc16/Tnf/Fgf1/Syt11/Cd40lg/Ajap1/Ndnf/Wnt4/Treml1/Plat/Vil1/Tmeff2/Cxcr4/Serpine1/S100a9/Syt7/Plet1/Vwf/Ccn4/Papss2/F2r/Fermt3/Abi3bp/Ccn1/Cfh/Plek/Plaur/Tubb1/Wfdc1/Gas6/Sytl4/Reg3a/Mylk/Notch2/Gp1bb/Reg3g/Timp1/Emilin2/Klkb1/Pdgfra	59	Up
GO:0002790	peptide secretion	55/1254	329/28891	7.14957e-18	1.49646e-15	8.70684e-16	Fga/Fgb/Cd38/Nnat/Rims2/Dio2/Il6/Sct/Snap25/Gnao1/Gipr/Ffar3/Cartpt/Gpr27/Il1b/Lif/Alox5/Neurod1/Ptprn/Cplx1/Kcnj11/Lep/Ccn3/Tnf/Efna5/Isl1/Abcc8/S100a8/Edn3/Ffar1/Trpm2/Ffar4/Myt1/Ildr2/Rbp4/S100a9/Syt7/Nos2/Sfrp1/G6pc2/Cacna1c/Rapgef4/Abat/Slc30a8/Pdx1/Kcnb1/Mmp7/Pclo/Lrp1/Agt/Myo5a/Sytl4/Slc2a2/Gnaz/Gck	55	Up
GO:0015833	peptide transport	56/1254	343/28891	1.08442e-17	2.1857e-15	1.27171e-15	Fga/Fgb/Cd38/Nnat/Rims2/Dio2/Il6/Sct/Snap25/Gnao1/Gipr/Ffar3/Cartpt/Gpr27/Il1b/Lif/Alox5/Neurod1/Ptprn/Cplx1/Kcnj11/Lep/Ccn3/Tnf/Efna5/Isl1/Abcc8/S100a8/Edn3/Ffar1/Trpm2/Ffar4/Myt1/Ildr2/Rbp4/S100a9/Syt7/Nos2/Car2/Sfrp1/G6pc2/Cacna1c/Rapgef4/Abat/Slc30a8/Pdx1/Kcnb1/Mmp7/Pclo/Lrp1/Agt/Myo5a/Sytl4/Slc2a2/Gnaz/Gck	56	Up
GO:0019221	cytokine-mediated signaling pathway	65/1254	450/28891	1.60313e-17	3.11579e-15	1.81286e-15	Mmp8/Ppbp/Cxcl13/Il18rap/Cxcr2/Grem2/Ccl4/Gpr75/Il1r2/Ccr1/Csf2rb/Ccl3/Cxcl1/Ackr1/Il7r/Il1rl1/Il6/Duox1/Il11/St18/Cd4/Il2ra/Hpx/Il1b/Il16/Gm13283/Ptprn/Ccl22/Sh2b2/Csf2/Ccl24/Il18r1/Ccdc3/Lep/Tnf/Oas1g/Lilra5/Il18/Il22ra2/Cxcl5/Il10ra/Gpr35/Arg1/Dcst1/Aim2/Tnfrsf13c/Cxcr4/Ackr3/Cd300lf/Cxcl10/Il33/Il27ra/Traf1/Oasl1/Apoa1/Iigp1/Tnfrsf11a/Csf3r/Adipoq/Oas3/Igtp/Gas6/Palm3/Ccl12/Il31ra	65	Up
GO:1903039	positive regulation of leukocyte cell-cell adhesion	52/1254	303/28891	1.79909e-17	3.37609e-15	1.96431e-15	H2-Q10/Cd209b/Cd209e/Nlrp3/Tnfsf14/Cd209d/Egr3/Selp/Has2/Gm5150/Il7r/Il6/Btnl2/Cd209c/Cd80/Nr4a3/Sirpb1b/Cd4/Il2ra/Ccr7/Il1b/Cd209a/Ccdc88b/Alox5/Elane/Lep/Vcam1/Tnf/Cd5/Il18/Zap70/Cd3e/Cd40lg/Icam1/Skap1/Cd86/Cd274/H2-Oa/Tnfrsf13c/Runx3/Sash3/Tespa1/Nckap1l/Vsir/Tnfrsf14/Gata3/H2-DMa/H2-Q6/Cd1d1/Sirpb1c/H2-Ob/H2-Q7	52	Up
GO:0097529	myeloid leukocyte migration	47/1254	253/28891	2.54842e-17	4.62283e-15	2.6897e-15	Ppbp/Cxcl13/Cd177/Trem1/Cxcr2/Trem3/S100a14/Prtn3/Ccl4/Ccr1/Ccl3/Cxcl1/Mcoln2/Thbs4/Fpr2/Tnfaip6/Ccr7/Il1b/Bst1/Ccl22/Pla2g7/Ccl24/Ccn3/Mmp9/Cd200r1/Ripor2/Pde4b/Defb25/Cxcl5/Ptpro/S100a8/Edn3/Gpr35/Itga9/Cd200/Serpine1/S100a9/Cxcl10/C5ar2/Lbp/Nckap1l/Vav1/Cd300a/Scg2/Csf3r/Ccr3/Ccl12	47	Up
GO:0042129	regulation of T cell proliferation	44/1254	227/28891	5.07458e-17	8.90834e-15	5.18314e-15	Tarm1/H2-Q10/Cd209b/Cd209e/Cd209d/Sftpd/Il6/Btnl2/Cd209c/Cd80/Cd4/Il2ra/Ccr7/Il1b/Cd209a/Ccdc88b/Lep/Pla2g2f/Vcam1/Ripor2/Il18/Zap70/Cd3e/Cd40lg/Pla2g2e/Arg1/Cd86/Cd274/Tnfrsf13c/Clec2i/Sash3/Cd37/Crtam/Pde5a/Nckap1l/Slfn1/Vsir/Btla/Tnfrsf14/Gpnmb/H2-Q6/Cd1d1/H2-Q7/Tnfrsf1b	44	Up
GO:0002685	regulation of leukocyte migration	46/1254	249/28891	6.9698e-17	1.1853e-14	6.89643e-15	Cxcl13/Trem1/Cxcr2/Tnfsf14/Selp/S100a14/Ccr1/Thbs4/Fpr2/Gcsam/Tnfaip6/Ccr7/Il1b/Bst1/Aoc3/Lyve1/Pla2g7/Ccl24/Elane/Hoxa7/Ccn3/Mmp9/Cd200r1/Ripor2/Defb25/Icam1/Edn3/Ccl28/Gpr18/Cd200/Serpine1/Cxcl10/Il33/Il27ra/C5ar2/Lbp/Nckap1l/Stk10/Cd300a/Apod/Tnfrsf14/Ptn/Gas6/Ccl12/Cxcl14/Gpsm3	46	Up
GO:0042098	T cell proliferation	48/1254	270/28891	7.32679e-17	1.20825e-14	7.02998e-15	Tarm1/H2-Q10/Cd209b/Cd209e/Cd209d/Sftpd/Il6/Btnl2/Cd209c/Cd80/Sh2d2a/Cd4/Il2ra/Ccr7/Il1b/Cd209a/Ccdc88b/Lep/Pla2g2f/Vcam1/Ripor2/Il18/Zap70/Cd3e/Cd40lg/Pla2g2e/Arg1/Wnt4/Cd86/Cd274/Tnfrsf13c/Cxcr4/Clec2i/Sash3/Cd37/Crtam/Pde5a/Nckap1l/Zbtb32/Slfn1/Vsir/Btla/Tnfrsf14/Gpnmb/H2-Q6/Cd1d1/H2-Q7/Tnfrsf1b	48	Up
GO:0042742	defense response to bacterium	62/1254	430/28891	9.84015e-17	1.5383e-14	8.95026e-15	Cxcl13/Hamp/Fga/Ivl/Trem1/Trem3/H2-Q10/Nlrp3/Cd209d/Wfdc21/Fgb/Clec4e/Pglyrp1/Il7r/Defa24/Card9/Fpr2/Il10/Cd4/Il1b/Elane/Tnf/Tnfsf8/Oas1g/Syt11/Il18/Defb25/Cxcl5/Rnase10/Tlr9/Jchain/Gbp8/Stab2/Serpine1/Nos2/Il27ra/Lbp/Npy/H2-M3/Hp/Iigp1/Pglyrp2/Epha2/Tnfrsf14/Mmrn2/Mmp7/Hck/Fgr/Gzmb/Oas3/Igtp/Adamts5/Ighm/H2-Q6/Rnase1/Notch2/H2-Q7/Reg3g/Prg2/Gbp6/Emilin2/Bcl3	62	Up
GO:0007162	negative regulation of cell adhesion	52/1254	315/28891	9.89349e-17	1.5383e-14	8.95026e-15	Tarm1/Tacstd2/Sftpd/Angpt2/Tnr/Il10/Sema3e/Cd80/Il2ra/Fam107a/Fbln1/Hoxa7/Pla2g2f/Ripor2/Efna5/Cdsn/Ajap1/Lax1/Cyp1b1/Pla2g2e/Arg1/Ccl28/Cd86/Cd274/Myoc/Plxna4/Tnc/Postn/Ildr2/Tnfaip8l2/Runx3/Cd37/Serpine1/Crtam/Plet1/Lag3/Pde5a/Apoa1/Nckap1l/Nat8f2/Slfn1/Vsir/Btla/Cd300a/Apod/Tnfrsf14/Akna/Gpnmb/Lpxn/Adipoq/Lrp1/Tbx21	52	Up
GO:0030072	peptide hormone secretion	52/1254	321/28891	2.24184e-16	3.38891e-14	1.97177e-14	Fga/Fgb/Cd38/Nnat/Rims2/Dio2/Il6/Sct/Snap25/Gnao1/Gipr/Ffar3/Cartpt/Gpr27/Il1b/Lif/Alox5/Neurod1/Ptprn/Cplx1/Kcnj11/Lep/Ccn3/Tnf/Efna5/Isl1/Abcc8/Edn3/Ffar1/Trpm2/Ffar4/Myt1/Ildr2/Rbp4/Syt7/Nos2/Sfrp1/G6pc2/Cacna1c/Rapgef4/Abat/Slc30a8/Pdx1/Kcnb1/Pclo/Lrp1/Agt/Myo5a/Sytl4/Slc2a2/Gnaz/Gck	52	Up
GO:0070371	ERK1 and ERK2 cascade	55/1254	367/28891	1.00164e-15	1.47322e-13	8.57165e-14	Fga/Htr2a/Fgb/Ccl4/Chrna7/Ccr1/Nox4/Ccl3/Scimp/Il6/Card9/Nrxn1/Fpr2/Alox15/Cd4/Sstr4/Il1b/Lif/Gpr55/Ccl22/Ndrg4/Tbc1d10c/Ccl24/Fgf2/Fbln1/Iqgap3/Cysltr2/Oxtr/Fgf1/Npnt/Icam1/Tlr9/Ffar4/Cxcr4/Ackr3/Gpbar1/Acta2/Npy/F2r/Ccn1/Ccn2/Tnfrsf11a/Epha2/Fgfr3/Gpnmb/Bmyc/Adipoq/Ccr3/Ngf/Lrp1/Agt/Gas6/Ccl12/Notch2/Pdgfra	55	Up
GO:0097530	granulocyte migration	36/1254	167/28891	1.07976e-15	1.54632e-13	8.99697e-14	Ppbp/Cxcl13/Cd177/Trem1/Cxcr2/Trem3/S100a14/Prtn3/Ccl4/Ccl3/Cxcl1/Mcoln2/Thbs4/Tnfaip6/Ccr7/Il1b/Bst1/Ccl22/Ccl24/Ripor2/Pde4b/Cxcl5/S100a8/Edn3/Itga9/S100a9/Cxcl10/C5ar2/Lbp/Nckap1l/Vav1/Cd300a/Scg2/Csf3r/Ccr3/Ccl12	36	Up
GO:0030198	extracellular matrix organization	51/1254	322/28891	1.12674e-15	1.57224e-13	9.14775e-14	Mmp8/Mmp25/Mmp24/Gfap/Has2/Tnr/Mmp13/Il6/Has3/Has1/Comp/Col11a2/Tnfrsf11b/Fbln1/Adamtsl2/Mfap4/Foxc2/Lox/Mmp9/Tnf/Col4a6/Sfrp2/Sulf1/Lmx1b/Npnt/Cyp1b1/Col11a1/Ndnf/Postn/Ptx3/Wt1/Adamts3/Adamtsl1/Col4a4/Col8a1/Abi3bp/Ccn1/Adamts1/Ccn2/Gas2/Mmp3/Mmp7/Agt/Adamts5/Spock2/Myh11/Vit/Ltbp4/Tnfrsf1b/Pdgfra/Bcl3	51	Up
GO:0045229	external encapsulating structure organization	51/1254	323/28891	1.28306e-15	1.74561e-13	1.01565e-13	Mmp8/Mmp25/Mmp24/Gfap/Has2/Tnr/Mmp13/Il6/Has3/Has1/Comp/Col11a2/Tnfrsf11b/Fbln1/Adamtsl2/Mfap4/Foxc2/Lox/Mmp9/Tnf/Col4a6/Sfrp2/Sulf1/Lmx1b/Npnt/Cyp1b1/Col11a1/Ndnf/Postn/Ptx3/Wt1/Adamts3/Adamtsl1/Col4a4/Col8a1/Abi3bp/Ccn1/Adamts1/Ccn2/Gas2/Mmp3/Mmp7/Agt/Adamts5/Spock2/Myh11/Vit/Ltbp4/Tnfrsf1b/Pdgfra/Bcl3	51	Up
GO:0043062	extracellular structure organization	51/1254	324/28891	1.46022e-15	1.93818e-13	1.12769e-13	Mmp8/Mmp25/Mmp24/Gfap/Has2/Tnr/Mmp13/Il6/Has3/Has1/Comp/Col11a2/Tnfrsf11b/Fbln1/Adamtsl2/Mfap4/Foxc2/Lox/Mmp9/Tnf/Col4a6/Sfrp2/Sulf1/Lmx1b/Npnt/Cyp1b1/Col11a1/Ndnf/Postn/Ptx3/Wt1/Adamts3/Adamtsl1/Col4a4/Col8a1/Abi3bp/Ccn1/Adamts1/Ccn2/Gas2/Mmp3/Mmp7/Agt/Adamts5/Spock2/Myh11/Vit/Ltbp4/Tnfrsf1b/Pdgfra/Bcl3	51	Up
GO:0046883	regulation of hormone secretion	52/1254	337/28891	1.79076e-15	2.32032e-13	1.35003e-13	Fga/Fgb/Cd38/Nnat/Cyp2j5/Il6/Il11/Sct/Snap25/Gnao1/Gipr/Ffar3/Cartpt/Vdr/Gpr27/Il1b/Lif/Alox5/Inha/Kcnj11/Lep/Ccn3/Tnf/Efna5/Isl1/Galr1/Abcc8/Edn3/Ffar1/Trpm2/Ffar4/Myt1/Rbp4/Syt7/Nos2/Sfrp1/Scg5/G6pc2/Npy1r/Cacna1c/Rapgef4/Abat/Slc30a8/Pdx1/Kcnb1/Adipoq/Lrp1/Agt/Sytl4/Slc2a2/Gnaz/Gck	52	Up
GO:0070374	positive regulation of ERK1 and ERK2 cascade	43/1254	239/28891	1.9258e-15	2.43726e-13	1.41807e-13	Fga/Htr2a/Fgb/Ccl4/Chrna7/Ccr1/Nox4/Ccl3/Scimp/Il6/Card9/Nrxn1/Fpr2/Alox15/Cd4/Sstr4/Il1b/Gpr55/Ccl22/Ndrg4/Ccl24/Fgf2/Cysltr2/Fgf1/Npnt/Icam1/Ffar4/Cxcr4/Ackr3/Gpbar1/Acta2/Npy/F2r/Ccn2/Tnfrsf11a/Fgfr3/Gpnmb/Ngf/Lrp1/Gas6/Ccl12/Notch2/Pdgfra	43	Up
GO:0030593	neutrophil chemotaxis	29/1254	110/28891	2.35196e-15	2.86543e-13	1.66719e-13	Ppbp/Cxcl13/Trem1/Cxcr2/Trem3/Ccl4/Ccl3/Cxcl1/Thbs4/Tnfaip6/Ccr7/Il1b/Bst1/Ccl22/Ccl24/Ripor2/Pde4b/Cxcl5/S100a8/Edn3/Itga9/S100a9/Cxcl10/C5ar2/Lbp/Nckap1l/Vav1/Csf3r/Ccl12	29	Up
GO:0071621	granulocyte chemotaxis	32/1254	135/28891	2.36943e-15	2.86543e-13	1.66719e-13	Ppbp/Cxcl13/Trem1/Cxcr2/Trem3/S100a14/Ccl4/Ccl3/Cxcl1/Thbs4/Tnfaip6/Ccr7/Il1b/Bst1/Ccl22/Ccl24/Ripor2/Pde4b/Cxcl5/S100a8/Edn3/Itga9/S100a9/Cxcl10/C5ar2/Lbp/Nckap1l/Vav1/Scg2/Csf3r/Ccr3/Ccl12	32	Up
GO:0030098	lymphocyte differentiation	64/1254	486/28891	2.73791e-15	3.23907e-13	1.88459e-13	Nlrp3/Egr3/Clec4e/Itk/Slamf6/Pglyrp1/Il7r/Il6/Il10/Ly6d/Cd19/Cd4/Il2ra/Ccr7/Cd3d/Il1b/Gm13283/Irf4/Il18r1/Lep/Tnfsf8/Pou2f2/Ikzf3/Il18/Zap70/Batf/Cd3e/Igkc/Cd40lg/Tlr9/Wnt4/Gpr18/H2-Oa/Runx3/Sash3/Tshr/Crtam/Sfrp1/Cd3g/Tespa1/Lyl1/Nfam1/Ctla2a/Lag3/Nckap1l/6030468B19Rik/Cd79a/Vsir/Hhex/Vav1/Pglyrp2/Lfng/Gata3/Btnl6/Igtp/Gas6/H2-DMa/Ighm/Cd1d1/Notch2/Tbx21/Ikzf1/Spib/Bcl3	64	Up
GO:0002764	immune response-regulating signaling pathway	61/1254	450/28891	3.24717e-15	3.75981e-13	2.18757e-13	Acod1/Mefv/Nlrp3/S100a14/Clec4e/Clec4n/Klrd1/Itk/Cd38/Scimp/Btnl2/Fpr2/Gcsam/Nr4a3/Cd19/Skint3/Ccr7/Fpr1/Tlr7/Irf4/Sh2b2/Sla2/Tnf/Oas1g/Kcnj8/Pde4b/Zap70/Cd3e/Lax1/Skap1/Tlr9/Cd86/Pvrig/Aim2/Clec2i/Cd300lf/Tespa1/C5ar2/Klrc1/Nfam1/Lbp/Themis2/Clec12b/Oasl1/Cd40/Nckap1l/Cd79a/Btla/Cd300a/Gata3/Myo1g/Lat/Lpxn/Fcrl5/Btnl6/Oas3/Igtp/Ighm/Klri1/Reg3g/Lacc1	61	Up
GO:0007204	positive regulation of cytosolic calcium ion concentration	39/1254	202/28891	3.4738e-15	3.93842e-13	2.29149e-13	Cxcl13/Cxcr2/Htr2a/Ccr1/Cd38/Ccl3/Cxcl1/Fpr2/Gipr/Cd4/Ccr7/Il1b/Fpr1/Xcr1/Pkd1/Oxtr/Galr1/Fzd2/Gpr35/Dlg4/Ffar1/Ccl28/Ffar4/Cacna1g/Cxcr4/Ackr3/Jph2/C5ar2/Gnat2/Cacna1c/F2r/Cacna1a/Slc8a1/Ccr3/Lrp1/Agt/Ptger1/Adra1d/Gck	39	Up
GO:0050920	regulation of chemotaxis	43/1254	243/28891	3.56762e-15	3.96225e-13	2.30535e-13	Cxcl13/Trem1/Cxcr2/Tnfsf14/S100a14/Ccr1/Angpt2/Sema3a/Thbs4/Fpr2/Sema3e/Tnfaip6/Ccr7/Il1b/Tubb2b/Bst1/Il16/Pla2g7/Fgf2/Ccn3/Ripor2/Fgf1/Defb25/Edn3/Gpr18/Plxna4/Cxcr4/Ntrk3/Serpine1/Slit1/Cxcl10/C5ar2/Lbp/St6gal1/Adgra2/Nckap1l/Scg2/Sema3d/Ptn/Gas6/Cxcl14/Gpsm3/Pdgfra	43	Up
GO:0051251	positive regulation of lymphocyte activation	54/1254	367/28891	4.03635e-15	4.39316e-13	2.55607e-13	H2-Q10/Cd209b/Cd209e/Nlrp3/Tnfsf14/Cd209d/Egr3/Cd38/Gm5150/Il7r/Il6/Btnl2/Cd209c/Il10/Cd80/Sirpb1b/Cd4/Il2ra/Ccr7/Il1b/Cd209a/Ccdc88b/Bst1/Lep/Vcam1/Cd5/Il18/Zap70/Cd3e/Cd40lg/Ighd/Tlr9/Cd86/Cd274/H2-Oa/Tnfrsf13c/Runx3/Sash3/Tespa1/Cd40/Nckap1l/Vsir/Tnfrsf14/Gata3/Gas6/H2-DMa/Ighm/H2-Q6/Chrnb2/Cd1d1/Sirpb1c/H2-Ob/H2-Q7/Tbx21	54	Up
GO:1903034	regulation of response to wounding	36/1254	174/28891	4.21356e-15	4.49612e-13	2.61597e-13	Fga/Fgb/Tnr/Myoz1/Mmrn1/Duox1/Tafa5/Il10/Tspan8/Alox5/Fgf2/Foxc2/Muc16/Tnf/Ajap1/Wnt4/Plat/Vil1/Cxcr4/Ntrk3/Serpine1/S100a9/Il33/Vwf/Ccn4/F2r/Plaur/Wfdc1/Lrp1/Ptn/Reg3a/Mylk/Reg3g/Emilin2/Klkb1/Pdgfra	36	Up
GO:1990266	neutrophil migration	32/1254	138/28891	4.64188e-15	4.8579e-13	2.82647e-13	Ppbp/Cxcl13/Cd177/Trem1/Cxcr2/Trem3/Prtn3/Ccl4/Ccl3/Cxcl1/Mcoln2/Thbs4/Tnfaip6/Ccr7/Il1b/Bst1/Ccl22/Ccl24/Ripor2/Pde4b/Cxcl5/S100a8/Edn3/Itga9/S100a9/Cxcl10/C5ar2/Lbp/Nckap1l/Vav1/Csf3r/Ccl12	32	Up
GO:0006936	muscle contraction	50/1254	324/28891	6.22145e-15	6.38814e-13	3.71681e-13	Htr2a/Synm/Htr7/Scn3b/Cd38/Ptgs2/Tacr3/Comp/Mybpc2/Pln/Kcnma1/Tmod4/Actn3/Stac/Ehd3/Scn2b/Klk1b1/Oxtr/Kcnj8/Pde4b/Sulf1/Ank2/Lmod1/Fgf13/Npnt/Edn3/Cacna1g/Cxcr4/Dbn1/Tnnt1/Mylk2/Npy1r/Stac2/Cacna1c/Acta2/F2r/Gja5/Pde5a/Abat/Ccn2/Myl1/Kcne3/Rcsd1/Slc8a1/Chrnb4/Agt/Mylk/Chrnb2/Myh11/Myom1	50	Up
GO:0001818	negative regulation of cytokine production	49/1254	314/28891	7.4473e-15	7.50522e-13	4.36676e-13	Acod1/Mefv/Nlrp3/Sftpd/Chrna7/Il1r2/Pglyrp1/Il1rl1/Il6/Cdh3/Il10/Abcd2/Ccr7/Fbln1/Elane/Muc16/Tnf/Cd200r1/Oas1g/Syt11/Lilra5/Ffar1/Arg1/Ffar4/Gpr18/Cd274/Cd200/Il33/Il27ra/C5ar2/Lag3/Lbp/Apoa1/Nckap1l/Vsir/Pglyrp2/Apod/Epha2/Gpnmb/Gata3/Tgfb3/Adipoq/Oas3/Igtp/Gas6/Bank1/Prg2/Tbx21/Bcl3	49	Up
GO:0003012	muscle system process	60/1254	446/28891	7.77313e-15	7.69115e-13	4.47494e-13	Hamp/Htr2a/Synm/Htr7/Scn3b/Cd38/Ptgs2/Myoz1/Tacr3/Comp/Mybpc2/Nr4a3/Pln/Kcnma1/Tmod4/Actn3/Stac/Ehd3/Scn2b/Lep/Klk1b1/Oxtr/Kcnj8/Pde4b/Sulf1/Ank2/Abcc8/Lmod1/Fgf13/Lmcd1/Npnt/Edn3/Myoc/Cacna1g/Cxcr4/Dbn1/Pi16/Tnnt1/Mylk2/Ccn4/Npy1r/Stac2/Cacna1c/Acta2/F2r/Gja5/Pde5a/Abat/Ccn2/Myl1/Kcne3/Rcsd1/Slc8a1/Chrnb4/Agt/Mylk/Chrnb2/Myh11/Myom1/Tnfrsf1b	60	Up
GO:0032609	type II interferon production	32/1254	141/28891	8.91795e-15	8.66634e-13	5.04233e-13	Il18rap/Itk/Slamf6/Pglyrp1/Il1rl1/Il10/Ccr7/Il1b/Tlr7/Il18r1/Tnf/Il18/Pde4b/Cd3e/Isl1/Cd40lg/Tlr9/Cd274/Tnfrsf13c/Runx3/Sash3/Crtam/Il33/Il27ra/Cd2/H2-M3/Vsir/Pglyrp2/Gata3/Gas6/Cd1d1/Bcl3	32	Up
GO:0002449	lymphocyte mediated immunity	63/1254	489/28891	1.27315e-14	1.21553e-12	7.07229e-13	Il18rap/H2-Q10/Nlrp3/Gapt/Klrd1/Csf2rb/Slamf6/Il7r/Il6/Card9/Cd80/Cd19/Susd4/Hpx/Il1b/Il18r1/Lep/Tnf/Pou2f2/Il18/Batf/Iglc3/Cd40lg/Ighd/Icam1/Arg1/Sash3/Crtam/Igll1/Il27ra/Cd2/Fcgr4/Klrc1/Lag3/Clec12b/Was/H2-M3/Iglc1/Cd40/Nckap1l/6030468B19Rik/Cfh/Vsir/Vav1/C1rb/C1ra/Gata3/Myo1g/Csf3r/C1s2/Gzmb/H2-DMa/Ighm/H2-Q6/Cd1d1/Il31ra/Klri1/H2-Q7/C2/Tbx21/Iglc2/Tnfrsf1b/Bcl3	63	Up
GO:0002757	immune response-activating signaling pathway	59/1254	440/28891	1.51197e-14	1.41865e-12	8.25411e-13	Acod1/Mefv/Nlrp3/S100a14/Clec4e/Clec4n/Klrd1/Itk/Cd38/Scimp/Btnl2/Fpr2/Gcsam/Nr4a3/Cd19/Skint3/Ccr7/Fpr1/Tlr7/Irf4/Sh2b2/Sla2/Tnf/Oas1g/Kcnj8/Pde4b/Zap70/Cd3e/Lax1/Skap1/Tlr9/Cd86/Pvrig/Aim2/Clec2i/Cd300lf/Tespa1/C5ar2/Klrc1/Nfam1/Lbp/Themis2/Oasl1/Cd40/Nckap1l/Cd79a/Cd300a/Gata3/Myo1g/Lat/Lpxn/Fcrl5/Btnl6/Oas3/Igtp/Ighm/Klri1/Reg3g/Lacc1	59	Up
GO:0070665	positive regulation of leukocyte proliferation	38/1254	202/28891	1.87973e-14	1.73381e-12	1.00878e-12	H2-Q10/Cd209b/Cd209e/Cd209d/Csf2rb/Cd38/Il6/Btnl2/Cd209c/Cd80/Cd4/Il2ra/Ccr7/Il1b/Cd209a/Ccdc88b/Bst1/Csf2/Lep/Vcam1/Il18/Zap70/Cd3e/Cd40lg/Ighd/Tlr9/Cd86/Cd274/Tnfrsf13c/Sash3/St6gal1/Cd40/Nckap1l/Ighm/H2-Q6/Chrnb2/Cd1d1/H2-Q7	38	Up
GO:0030073	insulin secretion	44/1254	266/28891	2.11965e-14	1.92252e-12	1.11858e-12	Cd38/Nnat/Rims2/Il6/Snap25/Gnao1/Gipr/Ffar3/Cartpt/Gpr27/Il1b/Alox5/Neurod1/Ptprn/Cplx1/Kcnj11/Lep/Ccn3/Tnf/Efna5/Isl1/Abcc8/Ffar1/Trpm2/Myt1/Ildr2/Rbp4/Syt7/Nos2/Sfrp1/G6pc2/Cacna1c/Rapgef4/Abat/Slc30a8/Pdx1/Kcnb1/Pclo/Lrp1/Myo5a/Sytl4/Slc2a2/Gnaz/Gck	44	Up
GO:0061041	regulation of wound healing	30/1254	128/28891	2.43541e-14	2.17271e-12	1.26414e-12	Fga/Fgb/Myoz1/Mmrn1/Duox1/Tafa5/Tspan8/Alox5/Fgf2/Foxc2/Muc16/Tnf/Ajap1/Wnt4/Plat/Vil1/Cxcr4/Serpine1/S100a9/Vwf/Ccn4/F2r/Plaur/Wfdc1/Reg3a/Mylk/Reg3g/Emilin2/Klkb1/Pdgfra	30	Up
GO:0006959	humoral immune response	50/1254	337/28891	3.03268e-14	2.66191e-12	1.54878e-12	Ppbp/Cxcl13/Hamp/Fga/Acod1/Ivl/H2-Q10/Wfdc21/Fgb/Cxcl1/Pglyrp1/Defa24/C7/Susd4/Hpx/Ccr7/Il1b/Alox5/Gm13283/Ccl22/Colec11/Elane/Tnf/Masp1/Cxcl5/Ccl28/Jchain/C6/Fcna/Cd37/S100a9/Cxcl10/Npy/Cfb/Cfh/C1rb/Mmp7/C1ra/Gata3/C1s2/Reg3a/H2-DMa/Ighm/H2-Q6/Notch2/H2-Q7/Cxcl14/Reg3g/C2/Bcl3	50	Up
GO:0002695	negative regulation of leukocyte activation	38/1254	206/28891	3.61733e-14	3.12468e-12	1.81803e-12	Tarm1/Sftpd/Milr1/Pglyrp1/Il10/Cd80/Il2ra/Tbc1d10c/Pla2g2f/Ripor2/Syt11/Lax1/Pla2g2e/Arg1/Cd86/Cd274/Ildr2/Tnfaip8l2/Runx3/Samsn1/Cd200/Cd300lf/Cd37/Crtam/Sfrp1/Lag3/Pde5a/Nckap1l/Slfn1/Vsir/Btla/Pglyrp2/Cd300a/Tnfrsf14/Gpnmb/Fgr/Bank1/Tbx21	38	Up
GO:0032946	positive regulation of mononuclear cell proliferation	36/1254	186/28891	3.68173e-14	3.13062e-12	1.82149e-12	H2-Q10/Cd209b/Cd209e/Cd209d/Cd38/Il6/Btnl2/Cd209c/Cd80/Cd4/Il2ra/Ccr7/Il1b/Cd209a/Ccdc88b/Bst1/Lep/Vcam1/Il18/Zap70/Cd3e/Cd40lg/Ighd/Tlr9/Cd86/Cd274/Tnfrsf13c/Sash3/St6gal1/Cd40/Nckap1l/Ighm/H2-Q6/Chrnb2/Cd1d1/H2-Q7	36	Up
GO:0090087	regulation of peptide transport	44/1254	271/28891	4.19796e-14	3.51466e-12	2.04493e-12	Fga/Fgb/Cd38/Nnat/Il6/Sct/Gnao1/Gipr/Ffar3/Cartpt/Gpr27/Il1b/Lif/Alox5/Kcnj11/Lep/Ccn3/Tnf/Efna5/Isl1/Abcc8/S100a8/Ffar1/Trpm2/Ffar4/Myt1/Rbp4/S100a9/Syt7/Nos2/Car2/Sfrp1/G6pc2/Cacna1c/Rapgef4/Abat/Slc30a8/Pdx1/Kcnb1/Lrp1/Sytl4/Slc2a2/Gnaz/Gck	44	Up
GO:0002768	immune response-regulating cell surface receptor signaling pathway	46/1254	294/28891	4.5107e-14	3.71928e-12	2.16399e-12	Acod1/S100a14/Clec4e/Clec4n/Klrd1/Itk/Cd38/Scimp/Btnl2/Fpr2/Gcsam/Nr4a3/Cd19/Skint3/Ccr7/Fpr1/Sh2b2/Sla2/Oas1g/Pde4b/Zap70/Cd3e/Lax1/Skap1/Pvrig/Clec2i/Tespa1/C5ar2/Klrc1/Nfam1/Lbp/Themis2/Clec12b/Cd40/Nckap1l/Cd79a/Btla/Cd300a/Gata3/Myo1g/Lat/Lpxn/Fcrl5/Btnl6/Ighm/Klri1	46	Up
GO:0002460	adaptive immune response based on somatic recombination of immune receptors built from immunoglobulin superfamily domains	62/1254	491/28891	5.20711e-14	4.22942e-12	2.4608e-12	Il18rap/H2-Q10/Nlrp3/Gapt/Clec4n/Klrd1/Csf2rb/Slamf6/Il7r/Il1rl1/Il6/Card9/Cd80/Cd19/Susd4/Cd4/Hpx/Ccr7/Il1b/Irf4/Il18r1/Tnf/Pou2f2/Il18/Batf/Iglc3/Cd40lg/Ighd/Icam1/Arg1/Cd274/Tnfrsf13c/Sash3/Igll1/Il33/Il27ra/Was/H2-M3/Iglc1/Cd40/Nckap1l/6030468B19Rik/Cfh/Vsir/C1rb/C1ra/Gata3/Myo1g/Csf3r/C1s2/Gzmb/H2-DMa/Ighm/H2-Q6/Cd1d1/Il31ra/H2-Q7/C2/Tbx21/Iglc2/Tnfrsf1b/Bcl3	62	Up
GO:0071692	protein localization to extracellular region	58/1254	441/28891	5.92193e-14	4.73928e-12	2.75745e-12	Fga/Fgb/Cd38/Nnat/Rims2/Rab3b/Mmp13/Il6/Comp/Syt4/Snap25/Gnao1/Gipr/Ffar3/Cartpt/Gpr27/Il1b/Alox5/Neurod1/Ptprn/Cplx1/Kcnj11/Lep/Ccn3/Tnf/Kcnj8/Efna5/Isl1/Abcc8/Ffar1/Trpm2/Myt1/Ildr2/Cd200/Rbp4/Syt7/Nos2/Sfrp1/G6pc2/Cacna1c/F2r/Rapgef4/Gja5/Abat/Slc30a8/Ltbp1/Pdx1/Kcnb1/Plek/Pclo/Tgfb3/Lrp1/Myo5a/Sytl4/Slc2a2/Gnaz/Myom1/Gck	58	Up
GO:0071674	mononuclear cell migration	37/1254	199/28891	6.06494e-14	4.75372e-12	2.76585e-12	Cxcl13/Trem1/Tnfsf14/S100a14/Ccl4/Ccr1/Ccl3/Ch25h/Fpr2/Gcsam/Ccr7/Alox5/Ccl22/Pla2g7/Ccl24/Ccn3/Cd200r1/Ripor2/Defb25/Icam1/Ptpro/Trpm2/Cd200/Serpine1/Itgb7/Crtam/Cxcl10/Il27ra/Stk10/Apod/Tnfrsf14/Gata3/Myo1g/Gas6/Ccl12/Cxcl14/Tbx21	37	Up
GO:0070372	regulation of ERK1 and ERK2 cascade	50/1254	343/28891	6.11467e-14	4.75372e-12	2.76585e-12	Fga/Htr2a/Fgb/Ccl4/Chrna7/Ccr1/Nox4/Ccl3/Scimp/Il6/Card9/Nrxn1/Fpr2/Alox15/Cd4/Sstr4/Il1b/Lif/Gpr55/Ccl22/Ndrg4/Tbc1d10c/Ccl24/Fgf2/Fbln1/Cysltr2/Fgf1/Npnt/Icam1/Tlr9/Ffar4/Cxcr4/Ackr3/Gpbar1/Acta2/Npy/F2r/Ccn1/Ccn2/Tnfrsf11a/Epha2/Fgfr3/Gpnmb/Adipoq/Ngf/Lrp1/Gas6/Ccl12/Notch2/Pdgfra	50	Up
GO:0040013	negative regulation of locomotion	51/1254	358/28891	8.62639e-14	6.61194e-12	3.84702e-12	Cxcl13/Tacstd2/Angpt2/Sema3a/Tafa5/Has1/Sema3e/Gcsam/Tnfaip6/Ndrg4/Fgf2/Fbln1/Hoxa7/Ccn3/Tnf/Cd200r1/Ripor2/Angpt4/Sfrp2/Sulf1/Abcc8/Cldn5/Cyp1b1/Ccl28/Wnt4/Gpr18/Tmeff2/Cd200/Serpine1/Dbn1/Slit1/Il33/Sfrp1/Il27ra/C5ar2/St6gal1/Was/Atp1b2/Cd300a/Apod/Mmrn2/Gata3/Adipoq/Dpysl3/Lrp1/Sema3d/Serpinf1/Ptn/Timp1/Tcaf1/Emilin2	51	Up
GO:1901342	regulation of vasculature development	47/1254	311/28891	8.97277e-14	6.78192e-12	3.94592e-12	Cxcr2/Angpt2/Tafa5/Il10/Sema3e/Hhip/Ism1/Il1b/Lif/Alox5/Itgax/Ccl24/Fgf2/Foxc2/Lep/Mmp9/Tnf/Adgrb3/Cysltr2/Fgf1/Angpt4/Sfrp2/Isl1/Adgrb2/Sulf1/Abcc8/Tspan18/Cldn5/Cyp1b1/Wnt4/C6/Hyal1/Cxcr4/Serpine1/Cxcl10/Adgra2/Cd40/Ptgis/Hhex/Adamts1/Epha2/Ccr3/Agt/Serpinf1/Ptn/Thbs2/Emilin2	47	Up
GO:0050870	positive regulation of T cell activation	44/1254	277/28891	9.31073e-14	6.94096e-12	4.03845e-12	H2-Q10/Cd209b/Cd209e/Nlrp3/Tnfsf14/Cd209d/Egr3/Gm5150/Il7r/Il6/Btnl2/Cd209c/Cd80/Sirpb1b/Cd4/Il2ra/Ccr7/Il1b/Cd209a/Ccdc88b/Lep/Vcam1/Cd5/Il18/Zap70/Cd3e/Cd40lg/Cd86/Cd274/H2-Oa/Tnfrsf13c/Runx3/Sash3/Tespa1/Nckap1l/Vsir/Tnfrsf14/Gata3/H2-DMa/H2-Q6/Cd1d1/Sirpb1c/H2-Ob/H2-Q7	44	Up
GO:0009306	protein secretion	57/1254	434/28891	1.03754e-13	7.6301e-12	4.43942e-12	Fga/Fgb/Cd38/Nnat/Rims2/Rab3b/Mmp13/Il6/Comp/Syt4/Snap25/Gnao1/Gipr/Ffar3/Cartpt/Gpr27/Il1b/Alox5/Neurod1/Ptprn/Cplx1/Kcnj11/Lep/Ccn3/Tnf/Kcnj8/Efna5/Isl1/Abcc8/Ffar1/Trpm2/Myt1/Ildr2/Cd200/Rbp4/Syt7/Nos2/Sfrp1/G6pc2/Cacna1c/F2r/Rapgef4/Gja5/Abat/Slc30a8/Pdx1/Kcnb1/Plek/Pclo/Tgfb3/Lrp1/Myo5a/Sytl4/Slc2a2/Gnaz/Myom1/Gck	57	Up
GO:0035592	establishment of protein localization to extracellular region	57/1254	435/28891	1.14497e-13	8.30791e-12	4.83379e-12	Fga/Fgb/Cd38/Nnat/Rims2/Rab3b/Mmp13/Il6/Comp/Syt4/Snap25/Gnao1/Gipr/Ffar3/Cartpt/Gpr27/Il1b/Alox5/Neurod1/Ptprn/Cplx1/Kcnj11/Lep/Ccn3/Tnf/Kcnj8/Efna5/Isl1/Abcc8/Ffar1/Trpm2/Myt1/Ildr2/Cd200/Rbp4/Syt7/Nos2/Sfrp1/G6pc2/Cacna1c/F2r/Rapgef4/Gja5/Abat/Slc30a8/Pdx1/Kcnb1/Plek/Pclo/Tgfb3/Lrp1/Myo5a/Sytl4/Slc2a2/Gnaz/Myom1/Gck	57	Up
GO:0010959	regulation of metal ion transport	59/1254	461/28891	1.19209e-13	8.51974e-12	4.95704e-12	Hamp/Htr2a/Scn3b/Ccr1/Ptgs2/Cxcl1/Cntn1/Kcnab1/Cd19/Gnao1/Cd4/Pln/Gem/Vdr/Il16/Stac/Kcnk3/Dpp6/Ehd3/Scn2b/Camk2a/Lilra5/Pde4b/Isl1/Ank2/Abcc8/Tspan18/Fgf13/Icam1/Edn3/Gpr35/Ffar1/Tlr9/Cacna1g/Rgs9/Cxcr4/Kcnc1/Serpine1/Jph2/Cxcl10/Stac2/Cacna1c/F2r/Grip1/Cemip/Atp1b2/Rcvrn/Kcne3/Cacna1a/Slc8a1/Fhl1/Fcrl5/Ngf/Agt/Myo5a/Mylk/Stom/Trpv2/Gck	59	Up
GO:0050671	positive regulation of lymphocyte proliferation	35/1254	183/28891	1.20548e-13	8.51974e-12	4.95704e-12	H2-Q10/Cd209b/Cd209e/Cd209d/Cd38/Il6/Btnl2/Cd209c/Cd80/Cd4/Il2ra/Ccr7/Il1b/Cd209a/Ccdc88b/Bst1/Lep/Vcam1/Il18/Zap70/Cd3e/Cd40lg/Ighd/Tlr9/Cd86/Cd274/Tnfrsf13c/Sash3/Cd40/Nckap1l/Ighm/H2-Q6/Chrnb2/Cd1d1/H2-Q7	35	Up
GO:0002699	positive regulation of immune effector process	48/1254	326/28891	1.32916e-13	9.26044e-12	5.388e-12	Cd177/Il18rap/H2-Q10/Nlrp3/Klrd1/Slamf6/Scimp/Cxcl1/Il6/Card9/Il10/Nr4a3/Ffar3/Hpx/Ccr7/Il1b/Tlr7/Colec11/Il18r1/Tnf/Il18/Tlr9/Arg1/Cd86/Gprc5b/C6/Sash3/Cd37/Rbp4/Crtam/Il33/Klrc1/Lag3/Lbp/H2-M3/Cd40/6030468B19Rik/Vav1/Cd300a/Tnfrsf14/Gata3/Fgr/H2-Q6/Cd1d1/Klri1/H2-Q7/Lacc1/Tbx21	48	Up
GO:0032649	regulation of type II interferon production	29/1254	127/28891	1.34766e-13	9.26044e-12	5.388e-12	Slamf6/Pglyrp1/Il1rl1/Il10/Ccr7/Il1b/Tlr7/Il18r1/Tnf/Il18/Pde4b/Cd3e/Isl1/Cd40lg/Tlr9/Cd274/Tnfrsf13c/Sash3/Crtam/Il33/Il27ra/Cd2/H2-M3/Vsir/Pglyrp2/Gata3/Gas6/Cd1d1/Bcl3	29	Up
GO:0050866	negative regulation of cell activation	39/1254	225/28891	1.36133e-13	9.26044e-12	5.388e-12	Tarm1/Sftpd/Milr1/Pglyrp1/Il10/Cd80/Il2ra/Tbc1d10c/Pla2g2f/Ripor2/Syt11/Lax1/Pla2g2e/Arg1/Cd86/Cd274/Ildr2/Tnfaip8l2/Runx3/Samsn1/Cd200/Cd300lf/Cd37/Crtam/Sfrp1/Lag3/Pde5a/Nckap1l/Slfn1/Vsir/Btla/Pglyrp2/Cd300a/Tnfrsf14/Gpnmb/Fgr/Bank1/Tbx21/Pdgfra	39	Up
GO:0051250	negative regulation of lymphocyte activation	34/1254	174/28891	1.40745e-13	9.43529e-12	5.48973e-12	Tarm1/Sftpd/Pglyrp1/Il10/Cd80/Il2ra/Tbc1d10c/Pla2g2f/Ripor2/Lax1/Pla2g2e/Arg1/Cd86/Cd274/Ildr2/Tnfaip8l2/Runx3/Samsn1/Cd37/Crtam/Sfrp1/Lag3/Pde5a/Nckap1l/Slfn1/Vsir/Btla/Pglyrp2/Cd300a/Tnfrsf14/Gpnmb/Fgr/Bank1/Tbx21	34	Up
GO:0002791	regulation of peptide secretion	43/1254	269/28891	1.42171e-13	9.43529e-12	5.48973e-12	Fga/Fgb/Cd38/Nnat/Il6/Sct/Gnao1/Gipr/Ffar3/Cartpt/Gpr27/Il1b/Lif/Alox5/Kcnj11/Lep/Ccn3/Tnf/Efna5/Isl1/Abcc8/S100a8/Ffar1/Trpm2/Ffar4/Myt1/Rbp4/S100a9/Syt7/Nos2/Sfrp1/G6pc2/Cacna1c/Rapgef4/Abat/Slc30a8/Pdx1/Kcnb1/Lrp1/Sytl4/Slc2a2/Gnaz/Gck	43	Up
GO:0048771	tissue remodeling	38/1254	215/28891	1.48178e-13	9.70432e-12	5.64626e-12	Hamp/Nox4/Angpt2/Cd38/Thbs4/Il6/Ahsg/Tnfrsf11b/Clec10a/Cartpt/Vdr/Lif/Gpr55/Foxc2/Lep/Mmp9/Il18/Syt7/Nos2/Car2/Tmem119/Sfrp1/Ypel4/Fcgr4/Gnat2/F2r/Gja5/Abi3bp/Ctsk/Tnfrsf11a/Epha2/Fgfr3/Gpnmb/Lrp1/Agt/Ptn/Notch2/Timp1	38	Up
GO:1902105	regulation of leukocyte differentiation	51/1254	363/28891	1.49791e-13	9.70432e-12	5.64626e-12	Cd101/Nlrp3/Egr3/Ccr1/Ccl3/Pglyrp1/Il7r/Il6/Il10/Tnfrsf11b/Cd4/Tnfaip6/Il2ra/Cartpt/Ccr7/Lif/Clec2g/Gpr55/Hoxa7/Tnf/Ikzf3/Tal1/Il18/Zap70/Cd40lg/Pilrb1/Tlr9/H2-Oa/Runx3/Clec2i/Sash3/Car2/Crtam/Sfrp1/Tespa1/Nfam1/Ctla2a/Lag3/Nckap1l/Vsir/Pglyrp2/Fgfr3/Gata3/Bmyc/Adipoq/Gas6/H2-DMa/Cd1d1/Notch2/Tbx21/Ikzf1	51	Up
GO:0042391	regulation of membrane potential	61/1254	491/28891	1.72613e-13	1.10513e-11	6.42997e-12	Gabrq/Bdnf/Scn3b/Chrna7/Gabrb3/Hsh2d/Rims2/Bco2/Tmem108/Il6/Nrxn1/Celf4/Mapk8ip2/Nrcam/Kcnma1/Ffar3/Kcnk16/Gpr88/Kcnk3/Dpp6/Kcna2/Ehd3/Kcnj11/Rims3/Scn2b/Tnf/Nalcn/Kcnj8/Ank2/Gabra3/Fgf13/Gpr35/Dlg4/Kcnj10/Kcnk13/Myoc/Gjd2/Cacna1g/Ntrk3/Ntrk2/Dbn1/Mapt/Stx1b/Cacna1c/Rapgef4/Gja5/Kcnh3/Atp1b2/Abat/Kcnb1/Kcne3/Cacna1a/Slc8a1/Pclo/Fhl1/Scn2a/Chrnb4/Agt/Ptn/Chrnb2/Prkar1b	61	Up
GO:0045765	regulation of angiogenesis	46/1254	307/28891	2.25904e-13	1.4295e-11	8.31726e-12	Cxcr2/Angpt2/Tafa5/Il10/Sema3e/Hhip/Ism1/Il1b/Lif/Alox5/Itgax/Ccl24/Fgf2/Foxc2/Lep/Mmp9/Tnf/Adgrb3/Cysltr2/Fgf1/Angpt4/Sfrp2/Isl1/Adgrb2/Sulf1/Abcc8/Tspan18/Cldn5/Cyp1b1/C6/Hyal1/Cxcr4/Serpine1/Cxcl10/Adgra2/Cd40/Ptgis/Hhex/Adamts1/Epha2/Ccr3/Agt/Serpinf1/Ptn/Thbs2/Emilin2	46	Up
GO:0050728	negative regulation of inflammatory response	33/1254	172/28891	5.49343e-13	3.43623e-11	1.9993e-11	Hamp/Acod1/Mefv/Nlrp3/Chrna7/Pglyrp1/Fpr2/Il10/Tnfaip6/Il2ra/Alox5/Aoah/Ccn3/Cd200r1/Syt11/Il22ra2/Isl1/Il10ra/Ffar4/Tnfaip8l2/Cd200/Il33/Ctla2a/Npy/Ptgis/Apoa1/Gata3/Wfdc1/Adipoq/Igtp/Reg3a/Reg3g/Tnfrsf1b	33	Up
GO:0002833	positive regulation of response to biotic stimulus	54/1254	413/28891	5.56655e-13	3.4424e-11	2.00289e-11	Acod1/Il18rap/Mefv/Trem3/H2-Q10/Nlrp3/S100a14/Clec4e/Clec4n/Klrd1/Slamf6/Scimp/Cxcl1/Card9/Fpr2/Trim30b/Hpx/Trim30c/Gsdme/Tlr7/Irf4/Tnf/Oas1g/Kcnj8/Cd40lg/Cd180/Ifi206/Tlr9/Arg1/Cd86/Cd274/Aim2/Trim30d/Cd300lf/Crtam/Klrc1/Lag3/Lbp/Oasl1/H2-M3/Ifi203/Cd40/Vav1/Cd300a/Mmrn2/Oas3/Igtp/H2-Q6/Ifi211/Klri1/H2-Q7/Reg3g/Lacc1/Emilin2	54	Up
GO:1903706	regulation of hemopoiesis	57/1254	452/28891	5.80535e-13	3.54974e-11	2.06534e-11	Cd101/Nlrp3/Egr3/Gpr171/Ccr1/Ccl3/Pglyrp1/Il7r/Il6/Il10/Tnfrsf11b/Cd4/Tnfaip6/Il2ra/Cartpt/Ccr7/Lif/Clec2g/Gpr55/Hoxa7/Lox/Lep/Tnf/Ikzf3/Tal1/Il18/Zap70/Cd40lg/Pilrb1/Tlr9/H2-Oa/Runx3/Clec2i/Sash3/Car2/Crtam/Sfrp1/Tespa1/Ypel4/Nfam1/Ctla2a/Lag3/Nckap1l/Vsir/Pglyrp2/Fgfr3/Gata3/Bmyc/Csf3r/Adipoq/Ptn/Gas6/H2-DMa/Cd1d1/Notch2/Tbx21/Ikzf1	57	Up
GO:0002700	regulation of production of molecular mediator of immune response	39/1254	236/28891	6.56566e-13	3.97003e-11	2.30988e-11	Ivl/H2-Q10/Nlrp3/Scimp/Il6/Card9/Il10/Nr4a3/Ffar3/Hpx/Il1b/Tlr7/Il18r1/Tnf/Il18/Cd40lg/Tlr9/Arg1/Cd86/Gprc5b/Sash3/Cd37/Rbp4/Il33/Il27ra/Cd40/Apoa1/6030468B19Rik/Vsir/Tnfrsf14/Gata3/Tgfb3/Ighm/H2-Q6/H2-Q7/Prg2/Lacc1/Tbx21/Tnfrsf1b	39	Up
GO:0032602	chemokine production	28/1254	126/28891	7.26285e-13	4.34334e-11	2.52709e-11	Trem1/Mefv/Trem3/Mcoln2/Ackr1/Il1rl1/Il6/Card9/Ffar3/Il1b/Il16/Tlr7/Elane/Tnf/Oas1g/Il18/Defb25/Cxcl5/Tlr9/Postn/Il33/Lbp/Ccn1/Apod/Epha2/Adipoq/Oas3/Lrp1	28	Up
GO:0051962	positive regulation of nervous system development	52/1254	391/28891	7.71018e-13	4.56074e-11	2.65357e-11	Zfp365/Gfap/Bdnf/Lrp8/Il6/Egr2/Nrxn1/Pax6/Sox10/Pak3/Vstm5/Il1b/Wnt2/Lif/Aspa/Fgf2/Tnf/Adgrb3/Ache/Oxtr/Map6/Efna5/Adgrb2/Bex1/Lrp2/Nkx2-2/Bhlhb9/Dlg4/Dcx/Plxna4/Cxcr4/Islr2/Ntrk3/Ntrk2/Dbn1/Il33/Mapt/Map1b/Star/Grip1/Hapln3/Rnf112/Amigo2/Vcan/Ngf/Lrp1/Serpinf1/Ptn/Notch2/Thbs2/Trpv2/Tnfrsf1b	52	Up
GO:0006816	calcium ion transport	58/1254	469/28891	8.3088e-13	4.86199e-11	2.82885e-11	Htr2a/Chrna7/Ccr1/Ptgs2/Mcoln2/Cd19/Gnao1/Cd4/Pln/Gem/Vdr/Il16/Stac/Fgf2/Xcr1/Pkd1/Ehd3/Camk2a/Nalcn/Lilra5/Kcnj8/Pde4b/Isl1/Ank2/Tspan18/Icam1/Cacng8/Gpr35/Ffar1/Trpm2/Tlr9/Cacna1g/Rgs9/Cxcr4/Serpine1/Jph2/Cxcl10/Atp2a3/P2rx6/Stac2/Cacna1c/F2r/Cemip/Rcvrn/Ccn2/Kcne3/Cacna1a/Slc8a1/Fcrl5/Ngf/Agt/Gas6/Myo5a/Mylk/Chrnb2/Gp1bb/Trpv2/Gck	58	Up
GO:0010810	regulation of cell-substrate adhesion	38/1254	228/28891	9.87243e-13	5.71551e-11	3.32545e-11	Trem1/Tacstd2/Vwc2/Has2/Cass4/Angpt2/Sema3e/Alox15/Olfm4/Fam107a/Bst1/Fbln1/Hoxa7/Efna5/Cd3e/Ajap1/Npnt/Skap1/Ccl28/Ndnf/Wnt4/Myoc/Postn/Serpine1/Dbn1/Plet1/Col8a1/St6gal1/Npy/Apoa1/Onecut2/Abi3bp/Ccn1/Apod/Lrp1/Ptn/Spock2/Vit	38	Up
GO:0042113	B cell activation	46/1254	320/28891	1.027e-12	5.88308e-11	3.42295e-11	Gapt/Chrna7/Cd38/Il7r/Il6/Il10/Cd19/Bst1/Gm13283/Tbc1d10c/Pou2f2/Ikzf3/Batf/Igkc/Cd40lg/Cd180/Ighd/Lax1/Tlr9/Cd86/Tnfrsf13c/Samsn1/Sash3/Tshr/Sfrp1/Lyl1/Il27ra/Nfam1/Themis2/Cd40/Cfb/Nckap1l/6030468B19Rik/Cd79a/Hhex/Btla/Cd300a/Lfng/Ighm/Chrnb2/Bank1/Notch2/Tbx21/Ikzf1/Spib/Bcl3	46	Up
GO:0002819	regulation of adaptive immune response	40/1254	252/28891	1.26715e-12	7.18314e-11	4.17936e-11	H2-Q10/Nlrp3/Clec4n/Klrd1/Il7r/Il1rl1/Il6/Card9/Cd80/Alox15/Susd4/Cd4/Hpx/Ccr7/Il1b/Il18r1/Tnf/Il18/Skap1/Arg1/Cd274/Tnfrsf13c/Samsn1/Sash3/Il33/Il27ra/Was/H2-M3/Cd40/Nckap1l/6030468B19Rik/Vsir/Tnfrsf14/Gata3/H2-DMa/H2-Q6/Cd1d1/H2-Q7/Tbx21/Tnfrsf1b	40	Up
GO:0090276	regulation of peptide hormone secretion	41/1254	264/28891	1.38174e-12	7.75199e-11	4.51034e-11	Fga/Fgb/Cd38/Nnat/Il6/Sct/Gnao1/Gipr/Ffar3/Cartpt/Gpr27/Il1b/Lif/Alox5/Kcnj11/Lep/Ccn3/Tnf/Efna5/Isl1/Abcc8/Ffar1/Trpm2/Ffar4/Myt1/Rbp4/Syt7/Nos2/Sfrp1/G6pc2/Cacna1c/Rapgef4/Abat/Slc30a8/Pdx1/Kcnb1/Lrp1/Sytl4/Slc2a2/Gnaz/Gck	41	Up
GO:0002367	cytokine production involved in immune response	33/1254	178/28891	1.49137e-12	8.28169e-11	4.81853e-11	Il18rap/Trem1/Trem3/H2-Q10/Nlrp3/Scimp/Il6/Card9/Il10/Nr4a3/Ffar3/Il1b/Tlr7/Il18r1/Tnf/Il18/Tlr9/Arg1/Gprc5b/Sash3/Apoa1/Vsir/Tnfrsf14/Gata3/Tgfb3/Gas6/H2-Q6/Il31ra/H2-Q7/Prg2/Lacc1/Tbx21/Tnfrsf1b	33	Up
GO:0072676	lymphocyte migration	26/1254	112/28891	1.63217e-12	8.97198e-11	5.22016e-11	Cxcl13/Tnfsf14/Ccl4/Ccl3/Ch25h/Gcsam/Ccr7/Ccl22/Ccl24/Cd200r1/Ripor2/Icam1/Cd200/Itgb7/Crtam/Cxcl10/Il27ra/Stk10/Apod/Tnfrsf14/Gata3/Myo1g/Gas6/Ccl12/Cxcl14/Tbx21	26	Up
GO:2000146	negative regulation of cell motility	46/1254	326/28891	2.0042e-12	1.09069e-10	6.34593e-11	Cxcl13/Tacstd2/Angpt2/Sema3a/Tafa5/Has1/Gcsam/Tnfaip6/Ndrg4/Fgf2/Fbln1/Hoxa7/Ccn3/Tnf/Cd200r1/Ripor2/Angpt4/Sfrp2/Sulf1/Abcc8/Cldn5/Cyp1b1/Ccl28/Wnt4/Gpr18/Tmeff2/Cd200/Serpine1/Il33/Sfrp1/Il27ra/C5ar2/Was/Atp1b2/Cd300a/Apod/Mmrn2/Gata3/Adipoq/Dpysl3/Lrp1/Serpinf1/Ptn/Timp1/Tcaf1/Emilin2	46	Up
GO:0019932	second-messenger-mediated signaling	46/1254	328/28891	2.49443e-12	1.34403e-10	7.81994e-11	Cxcr2/Selp/Ccr1/Myoz1/Fpr2/Sct/Gipr/Cd4/Pln/Rasd2/Ccr7/Actn3/Bst1/Neurod1/Tbc1d10c/Sla2/Xcr1/Kcnj11/Vcam1/Tnf/Kcnj8/Zap70/Cd3e/Adgrb2/Ank2/Tspan18/Lmcd1/Trpm2/Ndnf/Treml1/Ffar4/Cxcr4/Ackr3/Nos2/Ntrk2/Mapt/Ncam1/Rundc3a/Pde5a/Pdx1/Slc8a1/Lat/Ccr3/Igtp/Gck/Pdgfra	46	Up
GO:0001894	tissue homeostasis	42/1254	283/28891	3.42956e-12	1.81201e-10	1.05428e-10	Hamp/Nox4/Cd38/Tex15/Crb2/Ptgs2/Il6/Ahsg/Cdh3/Comp/Ush1c/Col11a2/Muc5ac/Tnfrsf11b/Tff3/Map1a/Cartpt/Cdhr1/Neurod1/Gpr55/Slc28a2/Aipl1/Abcc8/Il10ra/Cldn5/Tlr9/Alpl/Ildr2/Mak/Sash3/Rbp4/Car2/Tmem119/Fcgr4/Muc13/Gnat2/F2r/Atp1b2/Ctsk/Ccn2/Tnfrsf11a/Sh3gl2	42	Up
GO:0060249	anatomical structure homeostasis	42/1254	283/28891	3.42956e-12	1.81201e-10	1.05428e-10	Hamp/Nox4/Cd38/Tex15/Crb2/Ptgs2/Il6/Ahsg/Cdh3/Comp/Ush1c/Col11a2/Muc5ac/Tnfrsf11b/Tff3/Map1a/Cartpt/Cdhr1/Neurod1/Gpr55/Slc28a2/Aipl1/Abcc8/Il10ra/Cldn5/Tlr9/Alpl/Ildr2/Mak/Sash3/Rbp4/Car2/Tmem119/Fcgr4/Muc13/Gnat2/F2r/Atp1b2/Ctsk/Ccn2/Tnfrsf11a/Sh3gl2	42	Up
GO:0002429	immune response-activating cell surface receptor signaling pathway	42/1254	284/28891	3.85947e-12	2.00629e-10	1.16732e-10	Acod1/S100a14/Clec4n/Klrd1/Itk/Cd38/Scimp/Btnl2/Fpr2/Gcsam/Nr4a3/Cd19/Skint3/Ccr7/Fpr1/Sh2b2/Sla2/Oas1g/Pde4b/Zap70/Cd3e/Lax1/Skap1/Pvrig/Clec2i/Tespa1/C5ar2/Klrc1/Nfam1/Lbp/Themis2/Nckap1l/Cd79a/Cd300a/Gata3/Myo1g/Lat/Lpxn/Fcrl5/Btnl6/Ighm/Klri1	42	Up
GO:0032642	regulation of chemokine production	26/1254	116/28891	3.871e-12	2.00629e-10	1.16732e-10	Mefv/Mcoln2/Ackr1/Il1rl1/Il6/Card9/Ffar3/Il1b/Il16/Tlr7/Elane/Tnf/Oas1g/Il18/Defb25/Cxcl5/Tlr9/Postn/Il33/Lbp/Ccn1/Apod/Epha2/Adipoq/Oas3/Lrp1	26	Up
GO:0006887	exocytosis	51/1254	395/28891	3.97705e-12	2.0418e-10	1.18798e-10	Cd177/Fga/Syt5/Rab44/Fgb/Ccr1/Milr1/Rims2/Rab3b/Nr4a3/Syt4/Snap25/Gnao1/Sv2a/Syn1/Cadps/Lgi3/Exoc3l4/Prss12/Cplx1/Rims3/Sytl5/Camk2a/Syt11/Tspan18/Syt13/Syngr3/Cacna1g/Syt7/Stx1b/Ncam1/Fcgr4/Npy1r/Cacna1c/Npy/Rapgef4/Nckap1l/Scrn1/Cplx2/Kcnb1/Plek/Cd300a/Cacna1a/Hck/Myo1g/Fgr/Lat/Pclo/Syt1/Myo5a/Sytl4	51	Up
GO:0015844	monoamine transport	26/1254	117/28891	4.77374e-12	2.42791e-10	1.41263e-10	Syt5/Htr2a/Htr7/Chrna7/Slc22a3/Rab3b/Xlr4a/Syt4/Ffar3/Cartpt/Cadps/Gnat1/Kcna2/Oxtr/Syt11/Syt13/Syt7/Abat/Kcnb1/Cd300a/Agt/Syt1/Myo5a/Chrnb2/Maob/Gck	26	Up
GO:0050764	regulation of phagocytosis	27/1254	127/28891	5.6621e-12	2.85307e-10	1.66e-10	Cd209b/Prtn3/Sftpd/Gm5150/Ahsg/Fpr2/Alox15/Sirpb1b/Ccr7/Il1b/Colec11/Tnf/Syt11/Ptx3/Cd300lf/Syt7/Lbp/Apoa1/Nckap1l/Cd300a/Hck/Fgr/Adipoq/Lrp1/Gas6/Sirpb1c/C2	27	Up
GO:0002440	production of molecular mediator of immune response	53/1254	425/28891	5.8491e-12	2.91847e-10	1.69805e-10	Ivl/Il18rap/Trem1/Trem3/H2-Q10/Nlrp3/Gapt/Scimp/Il7r/Il6/Card9/Il10/Nr4a3/Ffar3/Hpx/Il1b/Tlr7/Elane/Il18r1/Tnf/Pou2f2/Il18/Batf/Cd40lg/Ighd/Lax1/Tlr9/Arg1/Cd86/Gprc5b/Sash3/Cd37/Rbp4/Il33/Il27ra/Fcgr4/Cd40/Apoa1/6030468B19Rik/Vsir/Tnfrsf14/Mmp7/Gata3/Tgfb3/Gas6/Ighm/H2-Q6/Il31ra/H2-Q7/Prg2/Lacc1/Tbx21/Tnfrsf1b	53	Up
GO:1903555	regulation of tumor necrosis factor superfamily cytokine production	36/1254	219/28891	5.89914e-12	2.91847e-10	1.69805e-10	Mmp8/H2-Q10/Cd209b/Ccl4/Chrna7/Ccl3/Il6/Card9/Il10/Ccr7/Lep/Oas1g/Syt11/Lilra5/Il18/Isl1/Abcc8/Tlr9/Gpr18/Cd274/Sash3/Il33/Il27ra/Cd2/C5ar2/Lbp/Ccn1/Vsir/Cd300ld/Gpnmb/Adipoq/Oas3/Gas6/H2-Q6/H2-Q7/Bcl3	36	Up
GO:0050729	positive regulation of inflammatory response	31/1254	167/28891	6.81388e-12	3.34064e-10	1.94368e-10	Mmp8/Mefv/H2-Q10/Nlrp3/Ptgs2/Ccl3/Il1rl1/Il6/Ffar3/Ccr7/Il1b/Il16/Aoc3/Ccl24/Tnf/Lilra5/Il18/C2cd4b/S100a8/Gprc5b/Aim2/Serpine1/S100a9/Il33/Lbp/Ccn4/Pde5a/Tnfrsf11a/H2-Q6/H2-Q7/Gpsm3	31	Up
GO:0050767	regulation of neurogenesis	58/1254	494/28891	7.1889e-12	3.49303e-10	2.03235e-10	Zfp365/Gfap/Bdnf/Tnr/Sema3a/Lrp8/Il6/Egr2/Pax6/Sema3e/Syt4/Sox10/Pak3/Il1b/Wnt2/Lif/Aspa/Fgf2/Tnf/Ache/Cysltr2/Map6/Efna5/Abcc8/Bex1/Fgf13/Lrp2/Nkx2-2/Bhlhb9/Dlg4/Dcx/Plxna4/Cxcr4/Islr2/Ntrk3/Ntrk2/Dbn1/Slit1/Il33/Mapt/Map1b/Star/Prox1/Grip1/Hapln3/Rnf112/Fgfr3/Vcan/Ngf/Lrp1/Sema3d/Serpinf1/Ptn/Notch2/Bhlhe41/Trpv2/Cit/Tnfrsf1b	58	Up
GO:0050796	regulation of insulin secretion	36/1254	221/28891	7.74865e-12	3.73169e-10	2.17121e-10	Cd38/Nnat/Il6/Gnao1/Gipr/Ffar3/Cartpt/Gpr27/Il1b/Alox5/Kcnj11/Lep/Ccn3/Tnf/Efna5/Isl1/Abcc8/Ffar1/Trpm2/Myt1/Rbp4/Syt7/Nos2/Sfrp1/G6pc2/Cacna1c/Rapgef4/Abat/Slc30a8/Pdx1/Kcnb1/Lrp1/Sytl4/Slc2a2/Gnaz/Gck	36	Up
GO:0050731	positive regulation of peptidyl-tyrosine phosphorylation	33/1254	189/28891	8.28339e-12	3.95423e-10	2.30069e-10	Htr2a/Clec4n/Cass4/Nox4/Lrp8/Thbs4/Il6/Cntn1/Cd80/Il11/Cd4/Hpx/Lif/Csf2/Lep/Tnf/Lilra5/Il18/Angpt4/Efna5/Cd3e/Isl1/Icam1/Dlg4/Gprc5b/Cd40/Tnfrsf14/Fgfr3/Adipoq/Agt/Ighm/Bank1/Pdgfra	33	Up
GO:0050769	positive regulation of neurogenesis	45/1254	329/28891	1.02854e-11	4.86721e-10	2.83189e-10	Zfp365/Gfap/Bdnf/Lrp8/Il6/Egr2/Pax6/Sox10/Pak3/Il1b/Wnt2/Lif/Aspa/Fgf2/Tnf/Ache/Map6/Efna5/Bex1/Lrp2/Nkx2-2/Bhlhb9/Dlg4/Dcx/Plxna4/Cxcr4/Islr2/Ntrk3/Ntrk2/Dbn1/Il33/Mapt/Map1b/Star/Grip1/Hapln3/Rnf112/Vcan/Ngf/Lrp1/Serpinf1/Ptn/Notch2/Trpv2/Tnfrsf1b	45	Up
GO:0042102	positive regulation of T cell proliferation	28/1254	140/28891	1.09666e-11	5.14486e-10	2.99343e-10	H2-Q10/Cd209b/Cd209e/Cd209d/Il6/Btnl2/Cd209c/Cd80/Cd4/Il2ra/Ccr7/Il1b/Cd209a/Ccdc88b/Lep/Vcam1/Il18/Zap70/Cd3e/Cd40lg/Cd86/Cd274/Tnfrsf13c/Sash3/Nckap1l/H2-Q6/Cd1d1/H2-Q7	28	Up
GO:0031348	negative regulation of defense response	45/1254	330/28891	1.14201e-11	5.31183e-10	3.09058e-10	Hamp/Acod1/Mefv/H2-Q10/Nlrp3/Chrna7/Klrd1/Ccr1/Pglyrp1/Fpr2/Il10/Susd4/Tnfaip6/Il2ra/Aurkb/Alox5/Aoah/Ccn3/Cd200r1/Oas1g/Syt11/Il22ra2/Isl1/Il10ra/Arg1/Dcst1/Ffar4/Tnfaip8l2/Cd200/Il33/Ctla2a/Clec12b/Npy/Ptgis/Apoa1/Gata3/Wfdc1/Adipoq/Oas3/Igtp/Reg3a/H2-Q6/H2-Q7/Reg3g/Tnfrsf1b	45	Up
GO:0003018	vascular process in circulatory system	38/1254	247/28891	1.21581e-11	5.60715e-10	3.2624e-10	Fga/Cxcr2/Htr2a/Htr7/Fgb/Ccl4/Cd38/Ptgs2/Cyp2j5/Comp/Kcnma1/Alox5/Foxc2/Lep/Klk1b1/Tnf/Oxtr/Il18/Kcnj8/Abcc8/C2cd4b/Icam1/Cldn5/Edn3/Abcb1a/Cacna1g/Npy1r/Cacna1c/Acta2/F2r/Gja5/Pde5a/Slc8a1/Lrp1/Agt/Adra1d/Tbxas1/Sh3gl2	38	Up
GO:0007611	learning or memory	45/1254	331/28891	1.26741e-11	5.7477e-10	3.34418e-10	Htr2a/Bdnf/Htr7/Chrna7/Gabrb3/Ptgs2/Tnr/Elavl4/Aff2/Kcnab1/Nrxn1/Pax6/Mapk8ip2/Prrt1/Sct/Syt4/Snap25/Map1a/Il1b/Gpr88/Slc2a4/Ndrg4/Adgrb3/Oxtr/Syt11/Lmx1b/Abcc8/Fgf13/Lrrn4/Bhlhb9/En1/Ctnnd2/Ntrk2/Mapt/Ncam1/Cacna1c/Pde5a/Prkar2b/Scn2a/Ngf/Agt/Serpinf1/Ptn/Chrnb2/Prkar1b	45	Up
GO:0050708	regulation of protein secretion	45/1254	331/28891	1.26741e-11	5.7477e-10	3.34418e-10	Fga/Fgb/Cd38/Nnat/Mmp13/Il6/Syt4/Gnao1/Gipr/Ffar3/Cartpt/Gpr27/Il1b/Alox5/Kcnj11/Lep/Ccn3/Tnf/Efna5/Isl1/Abcc8/Ffar1/Trpm2/Myt1/Cd200/Rbp4/Syt7/Nos2/Sfrp1/G6pc2/Cacna1c/F2r/Rapgef4/Gja5/Abat/Slc30a8/Pdx1/Kcnb1/Tgfb3/Lrp1/Sytl4/Slc2a2/Gnaz/Myom1/Gck	45	Up
GO:0045088	regulation of innate immune response	56/1254	474/28891	1.29545e-11	5.82631e-10	3.38992e-10	Acod1/Il18rap/Mefv/Trem3/H2-Q10/Nlrp3/S100a14/Clec4e/Clec4n/Klrd1/Ccr1/Slamf6/Scimp/Lrp8/Card9/Fpr2/Trim30b/Susd4/Hpx/Trim30c/Aurkb/Tlr7/Irf4/Lep/Tnf/Oas1g/Kcnj8/Ifi206/Tlr9/Arg1/Dcst1/Cd86/Aim2/Trim30d/Cd300lf/Crtam/Klrc1/Lag3/Lbp/Clec12b/Oasl1/H2-M3/Ifi203/Cd40/Cfh/Vav1/Cd300a/Fgr/Oas3/Igtp/H2-Q6/Ifi211/Klri1/H2-Q7/Reg3g/Lacc1	56	Up
GO:0019722	calcium-mediated signaling	35/1254	214/28891	1.34256e-11	5.9887e-10	3.4844e-10	Cxcr2/Selp/Ccr1/Myoz1/Fpr2/Cd4/Pln/Ccr7/Actn3/Bst1/Tbc1d10c/Sla2/Xcr1/Kcnj11/Vcam1/Tnf/Kcnj8/Zap70/Cd3e/Adgrb2/Ank2/Tspan18/Lmcd1/Trpm2/Treml1/Cxcr4/Ackr3/Ntrk2/Mapt/Ncam1/Slc8a1/Lat/Ccr3/Igtp/Pdgfra	35	Up
GO:0050432	catecholamine secretion	21/1254	79/28891	1.39264e-11	6.16158e-10	3.58499e-10	Syt5/Htr2a/Chrna7/Xlr4a/Syt4/Ffar3/Cartpt/Cadps/Gnat1/Kcna2/Oxtr/Syt11/Syt13/Syt7/Abat/Kcnb1/Agt/Syt1/Myo5a/Chrnb2/Gck	21	Up
GO:0032635	interleukin-6 production	32/1254	182/28891	1.41264e-11	6.19965e-10	3.60714e-10	Il18rap/Chrna7/Scimp/Il6/Card9/Il10/Il1b/Il16/Tlr7/Lep/Muc16/Tnf/Pou2f2/Cd200r1/Syt11/Lilra5/Il18/Defb25/Isl1/Tlr9/Cd200/Nos2/Il33/Il27ra/C5ar2/Lbp/F2r/Nckap1l/Ccn1/Cd300ld/Gas6/Bank1	32	Up
GO:0071706	tumor necrosis factor superfamily cytokine production	36/1254	226/28891	1.50914e-11	6.5702e-10	3.82273e-10	Mmp8/H2-Q10/Cd209b/Ccl4/Chrna7/Ccl3/Il6/Card9/Il10/Ccr7/Lep/Oas1g/Syt11/Lilra5/Il18/Isl1/Abcc8/Tlr9/Gpr18/Cd274/Sash3/Il33/Il27ra/Cd2/C5ar2/Lbp/Ccn1/Vsir/Cd300ld/Gpnmb/Adipoq/Oas3/Gas6/H2-Q6/H2-Q7/Bcl3	36	Up
GO:0051952	regulation of amine transport	26/1254	123/28891	1.59851e-11	6.90402e-10	4.01696e-10	Syt5/Htr2a/Chrna7/Rab3b/Syt4/Sv2a/Ffar3/Cartpt/Il1b/Kcna2/Lep/Tnf/Oxtr/Syt11/Syt13/Kmo/Arg1/Syt7/Abat/Kcnb1/Cacna1a/Agt/Syt1/Myo5a/Chrnb2/Gck	26	Up
GO:0032680	regulation of tumor necrosis factor production	35/1254	216/28891	1.75995e-11	7.53287e-10	4.38285e-10	Mmp8/H2-Q10/Cd209b/Ccl4/Chrna7/Ccl3/Il6/Card9/Il10/Ccr7/Lep/Oas1g/Syt11/Lilra5/Il18/Isl1/Abcc8/Tlr9/Gpr18/Sash3/Il33/Il27ra/Cd2/C5ar2/Lbp/Ccn1/Vsir/Cd300ld/Gpnmb/Adipoq/Oas3/Gas6/H2-Q6/H2-Q7/Bcl3	35	Up
GO:0015837	amine transport	27/1254	133/28891	1.77179e-11	7.53287e-10	4.38285e-10	Syt5/Htr2a/Chrna7/Rab3b/Syt4/Sv2a/Ffar3/Cartpt/Il1b/Kcna2/Lep/Tnf/Ddc/Oxtr/Syt11/Syt13/Kmo/Arg1/Syt7/Abat/Kcnb1/Cacna1a/Agt/Syt1/Myo5a/Chrnb2/Gck	27	Up
GO:0018108	peptidyl-tyrosine phosphorylation	44/1254	322/28891	1.80199e-11	7.60188e-10	4.423e-10	Htr2a/Clec4n/Cass4/Nox4/Lrp8/Thbs4/Il6/Cntn1/Cd80/Il11/Cd4/Hpx/Lif/Bst1/Csf2/Lep/Tnf/Lilra5/Il18/Angpt4/Sfrp2/Zap70/Efna5/Cd3e/Il22ra2/Isl1/Icam1/Dlg4/Gprc5b/Ttk/Samsn1/Sfrp1/Efemp1/Cd40/Cd300a/Tnfrsf14/Hck/Fgfr3/Fgr/Adipoq/Agt/Ighm/Bank1/Pdgfra	44	Up
GO:0051937	catecholamine transport	23/1254	97/28891	1.95658e-11	8.19056e-10	4.76551e-10	Syt5/Htr2a/Chrna7/Slc22a3/Rab3b/Xlr4a/Syt4/Ffar3/Cartpt/Cadps/Gnat1/Kcna2/Oxtr/Syt11/Syt13/Syt7/Abat/Kcnb1/Agt/Syt1/Myo5a/Chrnb2/Gck	23	Up
GO:0018212	peptidyl-tyrosine modification	44/1254	324/28891	2.21976e-11	9.22133e-10	5.36524e-10	Htr2a/Clec4n/Cass4/Nox4/Lrp8/Thbs4/Il6/Cntn1/Cd80/Il11/Cd4/Hpx/Lif/Bst1/Csf2/Lep/Tnf/Lilra5/Il18/Angpt4/Sfrp2/Zap70/Efna5/Cd3e/Il22ra2/Isl1/Icam1/Dlg4/Gprc5b/Ttk/Samsn1/Sfrp1/Efemp1/Cd40/Cd300a/Tnfrsf14/Hck/Fgfr3/Fgr/Adipoq/Agt/Ighm/Bank1/Pdgfra	44	Up
GO:0030336	negative regulation of cell migration	43/1254	313/28891	2.55809e-11	1.05463e-09	6.13615e-10	Cxcl13/Tacstd2/Angpt2/Sema3a/Tafa5/Has1/Gcsam/Tnfaip6/Ndrg4/Fgf2/Hoxa7/Ccn3/Tnf/Cd200r1/Ripor2/Angpt4/Sfrp2/Sulf1/Abcc8/Cldn5/Cyp1b1/Ccl28/Wnt4/Gpr18/Tmeff2/Cd200/Serpine1/Il33/Sfrp1/Il27ra/C5ar2/Atp1b2/Cd300a/Apod/Mmrn2/Adipoq/Dpysl3/Lrp1/Serpinf1/Ptn/Timp1/Tcaf1/Emilin2	43	Up
GO:0043270	positive regulation of monoatomic ion transport	40/1254	277/28891	2.66537e-11	1.0906e-09	6.34542e-10	Scn3b/Ccr1/Cxcl1/Cntn1/Cd19/Cd4/Alox5/Stac/Kcnk3/Dpp6/Ehd3/Kcnj11/Lep/Camk2a/Lilra5/Isl1/Ank2/Abcc8/Fgf13/Cacng8/Edn3/Ffar1/Abcb1a/Rgs9/Cxcr4/Kcnc1/Serpine1/Jph2/Cxcl10/Stac2/Cacna1c/F2r/Cemip/Atp1b2/Kcne3/Fhl1/Myo5a/Mylk/Tcaf1/Trpv2	40	Up
GO:0006909	phagocytosis	37/1254	242/28891	2.7228e-11	1.10578e-09	6.43377e-10	Cd209b/Prtn3/Sftpd/Gm5150/Ahsg/Fpr2/Mst1r/Alox15/Sirpb1b/Ccr7/Il1b/Colec11/Elane/Lep/Tnf/Syt11/Bin2/Ptx3/Cd300lf/Syt7/Ncf4/Lbp/Apoa1/Nckap1l/Vav1/Arhgap25/Cd300a/Hck/Msr1/Myo1g/Fgr/Adipoq/Lrp1/Gas6/Megf10/Sirpb1c/C2	37	Up
GO:0002703	regulation of leukocyte mediated immunity	43/1254	314/28891	2.84225e-11	1.14574e-09	6.66627e-10	Cd177/Il18rap/H2-Q10/Nlrp3/Klrd1/Slamf6/Scimp/Cxcl1/Il7r/Il6/Cd80/Susd4/Hpx/Il1b/Il18r1/Lep/Tnf/Il18/Cxcl5/Tlr9/Arg1/Sash3/Crtam/Il27ra/Klrc1/Lag3/Clec12b/Was/H2-M3/Cd40/Nckap1l/6030468B19Rik/Vsir/Vav1/Cd300a/Gata3/Fgr/H2-Q6/Cd1d1/Klri1/H2-Q7/Tbx21/Tnfrsf1b	43	Up
GO:0050730	regulation of peptidyl-tyrosine phosphorylation	39/1254	266/28891	2.94829e-11	1.17975e-09	6.86414e-10	Htr2a/Clec4n/Cass4/Nox4/Lrp8/Thbs4/Il6/Cntn1/Cd80/Il11/Cd4/Hpx/Lif/Bst1/Csf2/Lep/Tnf/Lilra5/Il18/Angpt4/Sfrp2/Efna5/Cd3e/Il22ra2/Isl1/Icam1/Dlg4/Gprc5b/Samsn1/Sfrp1/Cd40/Cd300a/Tnfrsf14/Fgfr3/Adipoq/Agt/Ighm/Bank1/Pdgfra	39	Up
GO:1903531	negative regulation of secretion by cell	32/1254	188/28891	3.42368e-11	1.35998e-09	7.91274e-10	Htr7/Il6/Il11/Syt4/Gnao1/Ffar3/Cartpt/Il1b/Lif/Inha/Kcnj11/Lep/Ccn3/Syt11/Abcc8/Edn3/Ffar4/Cd200/Sfrp1/Npy1r/F2r/Abat/Nckap1l/Kcnb1/Cd300a/Adipoq/Myo5a/Sytl4/Gnaz/Maob/Gck/Tnfrsf1b	32	Up
GO:0051048	negative regulation of secretion	34/1254	210/28891	3.49208e-11	1.3771e-09	8.01235e-10	Htr7/Il6/Il11/Sct/Syt4/Gnao1/Ffar3/Cartpt/Il1b/Lif/Inha/Kcnj11/Lep/Ccn3/Tnf/Syt11/Abcc8/Edn3/Ffar4/Cd200/Sfrp1/Npy1r/F2r/Abat/Nckap1l/Kcnb1/Cd300a/Adipoq/Myo5a/Sytl4/Gnaz/Maob/Gck/Tnfrsf1b	34	Up
GO:0002688	regulation of leukocyte chemotaxis	27/1254	137/28891	3.64771e-11	1.42812e-09	8.30921e-10	Cxcl13/Trem1/Cxcr2/Tnfsf14/S100a14/Ccr1/Thbs4/Fpr2/Tnfaip6/Ccr7/Il1b/Bst1/Pla2g7/Ccn3/Ripor2/Defb25/Edn3/Gpr18/Serpine1/Cxcl10/C5ar2/Lbp/Nckap1l/Ptn/Gas6/Cxcl14/Gpsm3	27	Up
GO:0015850	organic hydroxy compound transport	43/1254	318/28891	4.31001e-11	1.67536e-09	9.74776e-10	Syt5/Htr2a/Htr7/Chrna7/Slc16a3/Slc22a3/Rab3b/Xlr4a/Syt4/Aqp3/Slc19a3/Ffar3/Apof/Cartpt/Cadps/Gnat1/Kcna2/Lep/Oxtr/Syt11/Galr1/Apoc2/Syt13/Rbp4/Syt7/Star/Abca8b/Apoa1/Abat/Kcnb1/Cd300a/Aqp7/Msr1/Adipoq/Abcg4/Lrp1/Agt/Syt1/Myo5a/Chrnb2/Maob/Pnlip/Gck	43	Up
GO:0032640	tumor necrosis factor production	35/1254	223/28891	4.41581e-11	1.70431e-09	9.9162e-10	Mmp8/H2-Q10/Cd209b/Ccl4/Chrna7/Ccl3/Il6/Card9/Il10/Ccr7/Lep/Oas1g/Syt11/Lilra5/Il18/Isl1/Abcc8/Tlr9/Gpr18/Sash3/Il33/Il27ra/Cd2/C5ar2/Lbp/Ccn1/Vsir/Cd300ld/Gpnmb/Adipoq/Oas3/Gas6/H2-Q6/H2-Q7/Bcl3	35	Up
GO:0007160	cell-matrix adhesion	36/1254	235/28891	4.75671e-11	1.82296e-09	1.06065e-09	Fga/Trem1/Fgb/Sema3e/Actn3/Fam107a/Bst1/Itgax/Hoxa7/Hoxd3/Msln/Vcam1/Efna5/Cd3e/Ajap1/Itgae/Npnt/Skap1/Tecta/Ccl28/Wnt4/Itgbl1/Myoc/Postn/Itga9/Serpine1/Nid2/Itgb7/Plet1/Fermt3/Onecut2/Ccn2/Apod/Lrp1/Agt/Sned1	36	Up
GO:0002526	acute inflammatory response	27/1254	139/28891	5.17781e-11	1.97047e-09	1.14648e-09	Cxcr2/H2-Q10/Nlrp3/Ptgs2/Il6/Ahsg/Ffar3/Ccr7/Il1b/Aoc3/Elane/Klk1b1/Tnf/Orm1/C2cd4b/Icam1/Vwf/Lbp/Npy/Hp/Tnfrsf11a/Cd163/Reg3a/H2-Q6/Il31ra/H2-Q7/Reg3g	27	Up
GO:0050890	cognition	47/1254	371/28891	5.36726e-11	2.02018e-09	1.1754e-09	Htr2a/Bdnf/Htr7/Chrna7/Gabrb3/Ptgs2/Tnr/Elavl4/Aff2/Kcnab1/Nrxn1/Pax6/Mapk8ip2/Prrt1/Sct/Syt4/Snap25/Map1a/Il1b/Gpr88/Slc2a4/Fam107a/Ndrg4/Adgrb3/Oxtr/Syt11/Lmx1b/Abcc8/Fgf13/Lrrn4/Bhlhb9/En1/Ctnnd2/Ntrk2/Mapt/Dop1b/Ncam1/Cacna1c/Pde5a/Prkar2b/Scn2a/Ngf/Agt/Serpinf1/Ptn/Chrnb2/Prkar1b	47	Up
GO:0002822	regulation of adaptive immune response based on somatic recombination of immune receptors built from immunoglobulin superfamily domains	36/1254	236/28891	5.38269e-11	2.02018e-09	1.1754e-09	H2-Q10/Nlrp3/Clec4n/Klrd1/Il7r/Il1rl1/Il6/Card9/Cd80/Susd4/Cd4/Hpx/Ccr7/Il1b/Il18r1/Tnf/Il18/Arg1/Cd274/Tnfrsf13c/Sash3/Il33/Il27ra/Was/H2-M3/Cd40/Nckap1l/6030468B19Rik/Vsir/Gata3/H2-DMa/H2-Q6/Cd1d1/H2-Q7/Tbx21/Tnfrsf1b	36	Up
GO:0051924	regulation of calcium ion transport	41/1254	296/28891	5.70919e-11	2.12804e-09	1.23816e-09	Ccr1/Ptgs2/Cd19/Gnao1/Cd4/Pln/Gem/Vdr/Il16/Stac/Ehd3/Camk2a/Lilra5/Pde4b/Isl1/Ank2/Tspan18/Icam1/Gpr35/Ffar1/Tlr9/Cacna1g/Rgs9/Cxcr4/Serpine1/Jph2/Cxcl10/Stac2/Cacna1c/F2r/Cemip/Rcvrn/Kcne3/Cacna1a/Slc8a1/Fcrl5/Ngf/Agt/Myo5a/Mylk/Trpv2	41	Up
GO:0042310	vasoconstriction	24/1254	111/28891	5.79941e-11	2.13246e-09	1.24073e-09	Fga/Htr2a/Htr7/Fgb/Cd38/Ptgs2/Cyp2j5/Comp/Alox5/Lep/Oxtr/Icam1/Edn3/Cacna1g/Npy1r/Cacna1c/Acta2/F2r/Gja5/Pde5a/Slc8a1/Agt/Adra1d/Tbxas1	24	Up
GO:2000181	negative regulation of blood vessel morphogenesis	24/1254	111/28891	5.79941e-11	2.13246e-09	1.24073e-09	Angpt2/Tafa5/Sema3e/Hhip/Ism1/Lif/Alox5/Tnf/Adgrb3/Angpt4/Adgrb2/Sulf1/Abcc8/Cldn5/Wnt4/Serpine1/Cxcl10/Hhex/Adamts1/Epha2/Agt/Serpinf1/Ptn/Thbs2	24	Up
GO:1903035	negative regulation of response to wounding	22/1254	94/28891	7.027e-11	2.56651e-09	1.49327e-09	Fga/Fgb/Tnr/Myoz1/Mmrn1/Tafa5/Tspan8/Alox5/Fgf2/Muc16/Tnf/Ajap1/Wnt4/Plat/Serpine1/Il33/Plaur/Wfdc1/Reg3a/Reg3g/Klkb1/Pdgfra	22	Up
GO:1901343	negative regulation of vasculature development	24/1254	112/28891	7.08035e-11	2.56875e-09	1.49458e-09	Angpt2/Tafa5/Sema3e/Hhip/Ism1/Lif/Alox5/Tnf/Adgrb3/Angpt4/Adgrb2/Sulf1/Abcc8/Cldn5/Wnt4/Serpine1/Cxcl10/Hhex/Adamts1/Epha2/Agt/Serpinf1/Ptn/Thbs2	24	Up
GO:0090287	regulation of cellular response to growth factor stimulus	43/1254	323/28891	7.17337e-11	2.58526e-09	1.50418e-09	Cxcl13/Grem2/Vwc2/Crb2/Chrdl1/Tmem108/Nrxn1/Hhip/Folr1/Tnfaip6/Chst11/Wasf1/Fgf2/Adamtsl2/Lox/Fgf1/Sfrp2/Sulf1/Fzd1/Cilp/Npnt/Lrp2/Gdf3/Wnt4/Adamts3/Sfrp1/Adgra2/Htra3/Onecut2/Ccn1/Ltbp1/Vsir/Hhex/Mmrn2/Sfrp4/Gata3/Tgfb3/Ngf/Lrp1/Agt/Fstl1/Notch2/Pmepa1	43	Up
GO:0019226	transmission of nerve impulse	23/1254	103/28891	7.25527e-11	2.59758e-09	1.51135e-09	Chrna7/Tnr/Il6/Nrcam/Kcnma1/Ffar3/Cartpt/Gpr88/Dpp6/Kcna2/Kcnj8/Cacng8/Gpr35/Gjd2/Cacna1g/Ntrk3/Ntrk2/Rapgef4/Cacna1a/Scn2a/Chrnb4/Agt/Chrnb2	23	Up
GO:0032675	regulation of interleukin-6 production	30/1254	173/28891	8.69175e-11	3.09154e-09	1.79875e-09	Chrna7/Scimp/Il6/Card9/Il10/Il1b/Il16/Tlr7/Lep/Muc16/Tnf/Pou2f2/Cd200r1/Syt11/Lilra5/Defb25/Isl1/Tlr9/Cd200/Nos2/Il33/Il27ra/C5ar2/Lbp/F2r/Nckap1l/Ccn1/Cd300ld/Gas6/Bank1	30	Up
GO:0002706	regulation of lymphocyte mediated immunity	36/1254	241/28891	9.87602e-11	3.48995e-09	2.03056e-09	Il18rap/H2-Q10/Nlrp3/Klrd1/Slamf6/Il7r/Il6/Cd80/Susd4/Hpx/Il1b/Il18r1/Lep/Tnf/Il18/Arg1/Sash3/Crtam/Il27ra/Klrc1/Lag3/Clec12b/Was/H2-M3/Cd40/Nckap1l/6030468B19Rik/Vsir/Vav1/Gata3/H2-Q6/Cd1d1/Klri1/H2-Q7/Tbx21/Tnfrsf1b	36	Up
GO:0034103	regulation of tissue remodeling	21/1254	87/28891	1.01696e-10	3.57051e-09	2.07743e-09	Hamp/Cd38/Thbs4/Il6/Ahsg/Tnfrsf11b/Cartpt/Lep/Il18/Syt7/Car2/Tmem119/Sfrp1/Ypel4/Fcgr4/Abi3bp/Tnfrsf11a/Fgfr3/Gpnmb/Lrp1/Agt	21	Up
GO:0022408	negative regulation of cell-cell adhesion	33/1254	209/28891	1.33941e-10	4.67249e-09	2.71859e-09	Tarm1/Sftpd/Tnr/Il10/Cd80/Il2ra/Pla2g2f/Ripor2/Cdsn/Lax1/Pla2g2e/Arg1/Ccl28/Cd86/Cd274/Ildr2/Tnfaip8l2/Runx3/Cd37/Crtam/Lag3/Pde5a/Apoa1/Nckap1l/Slfn1/Vsir/Btla/Cd300a/Tnfrsf14/Akna/Gpnmb/Adipoq/Tbx21	33	Up
GO:0002687	positive regulation of leukocyte migration	30/1254	176/28891	1.34801e-10	4.67253e-09	2.71861e-09	Cxcl13/Trem1/Cxcr2/Tnfsf14/Selp/S100a14/Ccr1/Thbs4/Fpr2/Ccr7/Il1b/Aoc3/Lyve1/Pla2g7/Ccl24/Mmp9/Ripor2/Defb25/Icam1/Edn3/Serpine1/Cxcl10/Lbp/Nckap1l/Tnfrsf14/Ptn/Gas6/Ccl12/Cxcl14/Gpsm3	30	Up
GO:0002718	regulation of cytokine production involved in immune response	28/1254	155/28891	1.36721e-10	4.7091e-09	2.73989e-09	H2-Q10/Nlrp3/Scimp/Il6/Card9/Il10/Nr4a3/Ffar3/Il1b/Tlr7/Il18r1/Tnf/Il18/Tlr9/Arg1/Gprc5b/Sash3/Apoa1/Vsir/Tnfrsf14/Gata3/Tgfb3/H2-Q6/H2-Q7/Prg2/Lacc1/Tbx21/Tnfrsf1b	28	Up
GO:0034765	regulation of monoatomic ion transmembrane transport	55/1254	490/28891	1.40691e-10	4.81534e-09	2.80171e-09	Hamp/Scn3b/Kcnab1/Cd19/Cd4/Pln/Kcnma1/Gem/Alox5/Stac/Kcnk3/Dpp6/Kcnu1/Kcna2/Ehd3/Kcnj11/Scn2b/Mmp9/Nalcn/Kcnj8/Pde4b/Ank2/Abcc8/Fgf13/Cacng8/Edn3/Gpr35/Ffar1/Tlr9/Abcb1a/Kcnj10/Kcnk13/Rgs9/Kcnc1/Jph2/Cxcl10/Kcna6/Stac2/Cacna1c/F2r/Grip1/Cemip/Kcnh3/Atp1b2/Kcnb1/Kcne3/Cacna1a/Slc8a1/Fhl1/Fcrl5/Scn2a/Ngf/Myo5a/Stom/Tcaf1	55	Up
GO:1903522	regulation of blood circulation	38/1254	268/28891	1.43475e-10	4.87995e-09	2.8393e-09	Fga/Htr2a/Htr7/Fgb/Scn3b/Chrna7/Cd38/Ptgs2/Sema3a/Tacr3/Gnao1/Pln/Ffar3/Alox5/Ehd3/Scn2b/Lep/Tnf/Oxtr/Kcnj8/Pde4b/Isl1/Ank2/Fgf13/Icam1/Edn3/Cacna1g/Npy1r/Cacna1c/F2r/Gja5/Pde5a/Ccn2/Kcne3/Slc8a1/Agt/Adra1d/Tbxas1	38	Up
GO:0046631	alpha-beta T cell activation	34/1254	221/28891	1.45062e-10	4.90328e-09	2.85287e-09	Tarm1/H2-Q10/Nlrp3/Itk/Slamf6/Il6/Cd80/Il2ra/Ccr7/Irf4/Il18r1/Tnfsf8/Il18/Zap70/Batf/Cd3e/Gpr18/Cd274/Runx3/Sash3/Crtam/H2-M3/Nckap1l/Vsir/Btla/Cd300a/Tnfrsf14/Gata3/Igtp/H2-Q6/Cd1d1/H2-Q7/Tbx21/Bcl3	34	Up
GO:1902074	response to salt	44/1254	343/28891	1.46627e-10	4.92559e-09	2.86586e-09	Fga/Syt5/Htr2a/Bdnf/Fgb/Chrna7/Fosb/Tacr3/Nrxn1/Lypd1/Xlr4a/Syt4/Alox15/Gipr/Kcnma1/Sdk1/Il1b/Kcnj11/Akr1c14/Tnf/Ache/Syt11/Kcnj8/Nptx1/Dlg4/Syt13/Lrp11/Trpm2/Tlr9/Akr1c18/Kcnj10/Alpl/Syt7/Ncam1/P2rx6/Aoc1/Abat/Cpne8/Kcnb1/Slc8a1/Fgfr3/Syt1/Mylk/Chrnb2	44	Up
GO:0033627	cell adhesion mediated by integrin	21/1254	90/28891	2.01374e-10	6.72318e-09	3.91175e-09	Cxcl13/Mmrn1/Lif/Itgax/Foxc2/Ret/Ccn3/Cd3e/Itgae/Npnt/Icam1/Cyp1b1/Skap1/Itgbl1/Itga9/Serpine1/Itgb7/Fermt3/Nckap1l/Epha2/Lpxn	21	Up
GO:0002573	myeloid leukocyte differentiation	38/1254	272/28891	2.2232e-10	7.37723e-09	4.29229e-09	Cd101/Prtn3/Ccr1/Ccl3/Il1rl1/Tnfrsf11b/Cd4/Tnfaip6/Cartpt/Ccr7/Lif/Clec2g/Gpr55/Irf4/Csf2/Hoxa7/Tnf/Gab3/Tal1/Batf/Pilrb1/Tspan2/Clec2i/Cd300lf/Car2/Il33/Sfrp1/Ccn4/Hhex/Tnfrsf11a/Epha2/Fgfr3/Gata3/Bmyc/Adipoq/Notch2/Ikzf1/Spib	38	Up
GO:0050868	negative regulation of T cell activation	26/1254	138/28891	2.37388e-10	7.8295e-09	4.55543e-09	Tarm1/Sftpd/Cd80/Il2ra/Pla2g2f/Ripor2/Lax1/Pla2g2e/Arg1/Cd86/Cd274/Ildr2/Tnfaip8l2/Runx3/Cd37/Crtam/Lag3/Pde5a/Nckap1l/Slfn1/Vsir/Btla/Cd300a/Tnfrsf14/Gpnmb/Tbx21	26	Up
GO:0016525	negative regulation of angiogenesis	23/1254	109/28891	2.43555e-10	7.9845e-09	4.64562e-09	Angpt2/Tafa5/Sema3e/Hhip/Ism1/Lif/Alox5/Tnf/Adgrb3/Angpt4/Adgrb2/Sulf1/Abcc8/Cldn5/Serpine1/Cxcl10/Hhex/Adamts1/Epha2/Agt/Serpinf1/Ptn/Thbs2	23	Up
GO:0001906	cell killing	39/1254	286/28891	2.67214e-10	8.70765e-09	5.06636e-09	Ppbp/Cxcl13/Hamp/Il18rap/Trem1/Trem3/H2-Q10/Klrd1/Slamf6/Cxcl1/Pglyrp1/Il7r/Ccl22/Elane/Lep/Il18/Cxcl5/Arg1/Ccl28/Nos2/Crtam/Cxcl10/Cd2/Gzma/Fcgr4/Klrc1/Lag3/Clec12b/H2-M3/Nckap1l/Cfh/Vav1/Gzmb/Igtp/H2-Q6/Cd1d1/Klri1/H2-Q7/Cxcl14	39	Up
GO:1903532	positive regulation of secretion by cell	47/1254	390/28891	2.95298e-10	9.56555e-09	5.56552e-09	Cd177/Fga/Fgb/Cd38/Nnat/Cyp2j5/Mmp13/Sct/Syt4/Snap25/Gipr/Cartpt/Cadps/Vdr/Gpr27/Il1b/Lif/Oxtr/Isl1/Galr1/Abcc8/Edn3/Kmo/Ffar1/Trpm2/Ffar4/Cacna1g/Rbp4/Syt7/Stx1b/Cacna1c/Rapgef4/Abat/Slc30a8/Pdx1/Kcnb1/Tnfrsf11a/Fgr/Tgfb3/Lrp1/Agt/Syt1/Sytl4/Chrnb2/Slc2a2/Myom1/Gck	47	Up
GO:0030217	T cell differentiation	43/1254	339/28891	3.38814e-10	1.09102e-08	6.34788e-09	Nlrp3/Egr3/Clec4e/Itk/Slamf6/Il7r/Il6/Cd4/Il2ra/Ccr7/Cd3d/Il1b/Irf4/Il18r1/Lep/Tnfsf8/Ikzf3/Il18/Zap70/Batf/Cd3e/Wnt4/Gpr18/H2-Oa/Runx3/Sash3/Crtam/Cd3g/Tespa1/Ctla2a/Lag3/Nckap1l/Vsir/Vav1/Lfng/Gata3/Btnl6/Igtp/H2-DMa/Cd1d1/Tbx21/Ikzf1/Bcl3	43	Up
GO:0061045	negative regulation of wound healing	18/1254	68/28891	4.29356e-10	1.37444e-08	7.9969e-09	Fga/Fgb/Myoz1/Mmrn1/Tafa5/Tspan8/Alox5/Fgf2/Muc16/Tnf/Ajap1/Wnt4/Plat/Serpine1/Plaur/Wfdc1/Klkb1/Pdgfra	18	Up
GO:0006836	neurotransmitter transport	34/1254	230/28891	4.31881e-10	1.37444e-08	7.9969e-09	Syt5/Gfap/Rims2/Slc22a3/Rab3b/Nrxn1/Syt4/Snap25/Sv2a/Syn1/Cadps/Slc28a2/Cplx1/Rims3/Camk2a/Ddc/Syt11/Kcnj8/Abcc8/Edn3/Kmo/Syngr3/Kcnj10/Syt7/Ntrk2/Stx1b/Npy1r/Npy/Cplx2/Cacna1a/Pclo/Slc6a12/Ngf/Syt1	34	Up
GO:0051047	positive regulation of secretion	50/1254	437/28891	4.9953e-10	1.57797e-08	9.18111e-09	Cd177/Fga/Fgb/Cd38/Nnat/Cyp2j5/Mmp13/Sct/Syt4/Snap25/Gipr/Sstr4/Cartpt/Cadps/Vdr/Gpr27/Il1b/Lif/Oxtr/Isl1/Galr1/Abcc8/S100a8/Edn3/Kmo/Ffar1/Trpm2/Ffar4/Cacna1g/Rbp4/S100a9/Syt7/Stx1b/Cacna1c/Rapgef4/Abat/Slc30a8/Pdx1/Kcnb1/Tnfrsf11a/Fgr/Tgfb3/Lrp1/Agt/Syt1/Sytl4/Chrnb2/Slc2a2/Myom1/Gck	50	Up
GO:1903038	negative regulation of leukocyte cell-cell adhesion	27/1254	153/28891	5.01634e-10	1.57797e-08	9.18111e-09	Tarm1/Sftpd/Cd80/Il2ra/Pla2g2f/Ripor2/Lax1/Pla2g2e/Arg1/Ccl28/Cd86/Cd274/Ildr2/Tnfaip8l2/Runx3/Cd37/Crtam/Lag3/Pde5a/Nckap1l/Slfn1/Vsir/Btla/Cd300a/Tnfrsf14/Gpnmb/Tbx21	27	Up
GO:0042063	gliogenesis	47/1254	397/28891	5.35697e-10	1.67544e-08	9.74819e-09	Mmp24/Zfp365/Gfap/Ccl3/Lrp8/Il6/Cntn1/Egr2/Pax6/Sox10/Gap43/Il1b/Lif/Aspa/Cdh2/Fgf2/Mal/Apcdd1/Tnf/Cysltr2/Tal1/Abcc8/Lrp2/Nkx2-2/S100a8/Dcx/Kcnj10/Myoc/Tspan2/Cxcr4/Lgi4/Ntrk3/Adam22/S100a9/Ntrk2/Il33/Efemp1/Atp1b2/Hapln3/Rnf112/Fgfr3/Vcan/Lrp1/Agt/Ptn/Notch2/Tnfrsf1b	47	Up
GO:0050433	regulation of catecholamine secretion	18/1254	69/28891	5.5745e-10	1.73351e-08	1.00861e-08	Syt5/Htr2a/Chrna7/Syt4/Ffar3/Cartpt/Kcna2/Oxtr/Syt11/Syt13/Syt7/Abat/Kcnb1/Agt/Syt1/Myo5a/Chrnb2/Gck	18	Up
GO:0070664	negative regulation of leukocyte proliferation	22/1254	104/28891	5.66235e-10	1.75082e-08	1.01868e-08	Tarm1/Sftpd/Il10/Cd80/Il2ra/Pla2g2f/Ripor2/Pla2g2e/Arg1/Cd86/Cd274/Cd37/Crtam/Il33/Pde5a/Slfn1/Vsir/Btla/Cd300a/Tnfrsf14/Gpnmb/Ccl12	22	Up
GO:0032722	positive regulation of chemokine production	20/1254	86/28891	5.77221e-10	1.77471e-08	1.03258e-08	Mcoln2/Il1rl1/Il6/Card9/Ffar3/Il1b/Il16/Tlr7/Tnf/Oas1g/Il18/Defb25/Tlr9/Postn/Il33/Lbp/Ccn1/Adipoq/Oas3/Lrp1	20	Up
GO:0045089	positive regulation of innate immune response	46/1254	385/28891	6.04955e-10	1.84953e-08	1.07611e-08	Acod1/Il18rap/Mefv/Trem3/H2-Q10/Nlrp3/S100a14/Clec4e/Clec4n/Klrd1/Slamf6/Scimp/Card9/Fpr2/Trim30b/Hpx/Trim30c/Tlr7/Irf4/Tnf/Oas1g/Kcnj8/Ifi206/Tlr9/Cd86/Aim2/Trim30d/Cd300lf/Crtam/Klrc1/Lag3/Lbp/Oasl1/H2-M3/Ifi203/Cd40/Vav1/Cd300a/Oas3/Igtp/H2-Q6/Ifi211/Klri1/H2-Q7/Reg3g/Lacc1	46	Up
GO:0050921	positive regulation of chemotaxis	28/1254	165/28891	6.13176e-10	1.86419e-08	1.08464e-08	Cxcl13/Trem1/Cxcr2/Tnfsf14/S100a14/Ccr1/Thbs4/Fpr2/Ccr7/Il1b/Il16/Pla2g7/Fgf2/Ripor2/Defb25/Edn3/Cxcr4/Ntrk3/Serpine1/Cxcl10/Lbp/Nckap1l/Scg2/Ptn/Gas6/Cxcl14/Gpsm3/Pdgfra	28	Up
GO:0050678	regulation of epithelial cell proliferation	49/1254	426/28891	6.21289e-10	1.87836e-08	1.09289e-08	Tacstd2/Egr3/Has2/Thbs4/Il6/Cdh3/Pax6/Il10/Nr4a3/Vdr/Wnt2/Alox5/Bnc1/Ptprn/Ccl24/Fgf2/Lep/Iqgap3/Muc16/Tnf/Fgf1/Gkn3/Il18/Sfrp2/Isl1/Sulf1/Arg1/Hyal1/Runx3/Sfrp1/Gpbar1/Prox1/Dlx5/Gli1/Pdx1/Mmrn2/Fgfr3/Gata3/Scg2/Tgfb3/Bmyc/Wfdc1/Ccr3/Serpinf1/Ptn/Reg3a/Notch2/Reg3g/Atoh8	49	Up
GO:0031644	regulation of nervous system process	28/1254	167/28891	8.15252e-10	2.45116e-08	1.42616e-08	Chrna7/Gpr171/Rims2/Tnr/Tmem108/Il6/Egr2/Nrxn1/Celf4/Dlgap1/Sox10/Ffar3/Cartpt/Itgax/Ccn3/Tnf/Gpr35/Dlg4/Dbn1/Stx1b/Rapgef4/Abat/Pclo/Chrnb4/Agt/Chrnb2/Prkar1b/Tnfrsf1b	28	Up
GO:0007599	hemostasis	29/1254	179/28891	9.38692e-10	2.80679e-08	1.63307e-08	Fga/Anxa8/Selp/Fgb/Mmrn1/Il6/Comp/Tspan8/F10/Fbln1/Cd40lg/Tspan18/Treml1/Plat/Serpine1/S100a9/Vwf/Papss2/F2r/Fermt3/Cfh/Plek/Plaur/Tubb1/Gas6/Gp1bb/Emilin2/Klkb1/Pdgfra	29	Up
GO:0001508	action potential	27/1254	158/28891	1.05344e-09	3.13269e-08	1.82269e-08	Scn3b/Chrna7/Nrcam/Kcnma1/Ffar3/Gpr88/Dpp6/Kcna2/Kcnj11/Scn2b/Tnf/Kcnj8/Ank2/Fgf13/Gpr35/Gjd2/Cacna1g/Ntrk3/Ntrk2/Cacna1c/Rapgef4/Gja5/Kcnb1/Kcne3/Scn2a/Chrnb4/Chrnb2	27	Up
GO:0002237	response to molecule of bacterial origin	48/1254	421/28891	1.24566e-09	3.68419e-08	2.14357e-08	Mmp8/Ppbp/Cxcl13/Acod1/Nlrp3/Wfdc21/S100a14/Ptgs2/Scimp/Cxcl1/Il6/Defa24/Card9/Il10/Cd80/Trim30b/Trim30c/Ccr7/Il1b/Cited1/Elane/Tnf/Kcnj8/Pde4b/Defb25/Cxcl5/Cd180/S100a8/Tlr9/Cd86/Cd274/Trim30d/Serpine1/S100a9/Nos2/Cxcl10/Fcgr4/Lbp/F2r/H2-M3/Cd300lb/Cfh/Tnfrsf11a/Igtp/Ptger1/Palm3/Gbp6/Tnfrsf1b	48	Up
GO:0031346	positive regulation of cell projection organization	51/1254	463/28891	1.26628e-09	3.72491e-08	2.16726e-08	Tenm3/Bdnf/Htr7/Fez1/Elavl4/Lrp8/Il6/Cntn1/Nrxn1/Pak3/Ccr7/Tubb2b/Lif/Ndrg4/Ret/Gpm6a/Ache/Ripor2/Map6/Myo3b/Efna5/Mns1/Cxcl5/Fzd1/Bhlhb9/Dlg4/Dcx/Ndnf/Gprc5b/Vil1/Plxna4/Islr2/Ntrk3/S100a9/Ntrk2/Dbn1/Mapt/Map1b/Efemp1/Grip1/Atp1b2/Adamts1/Stmn2/Tgfb3/Dpysl3/Ngf/Lrp1/Agt/Serpinf1/Ptn/Trpv2	51	Up
GO:0006939	smooth muscle contraction	23/1254	118/28891	1.27543e-09	3.73165e-08	2.17118e-08	Htr2a/Htr7/Cd38/Ptgs2/Tacr3/Comp/Kcnma1/Oxtr/Sulf1/Npnt/Edn3/Cacna1g/Npy1r/Cacna1c/Acta2/F2r/Abat/Slc8a1/Chrnb4/Agt/Mylk/Chrnb2/Myh11	23	Up
GO:0002702	positive regulation of production of molecular mediator of immune response	28/1254	171/28891	1.42077e-09	4.13466e-08	2.40567e-08	H2-Q10/Nlrp3/Scimp/Il6/Card9/Il10/Nr4a3/Ffar3/Hpx/Il1b/Tlr7/Il18r1/Il18/Tlr9/Cd86/Gprc5b/Sash3/Cd37/Rbp4/Il33/Cd40/6030468B19Rik/Tnfrsf14/Gata3/H2-Q6/H2-Q7/Lacc1/Tbx21	28	Up
GO:0034113	heterotypic cell-cell adhesion	16/1254	57/28891	1.55502e-09	4.50129e-08	2.61899e-08	Fga/Fgb/Il10/Alox15/Il1b/Itgax/Vcam1/Tnf/Cd200r1/Skap1/Rnase10/Cd200/Itgb7/Cd2/Apoa1/Adipoq	16	Up
GO:0030100	regulation of endocytosis	42/1254	344/28891	1.7475e-09	5.03169e-08	2.92759e-08	Hamp/Cd177/Cd209b/Prtn3/Sftpd/Gm5150/Ahsg/Fpr2/Syt4/Alox15/Sirpb1b/Ccr7/Il1b/Colec11/Snph/Tnf/Syt11/Apoc2/Lrp2/Sh3gl3/Dlg4/Dcx/Ptx3/Cd300lf/Serpine1/Syt7/Clip3/Lbp/Hip1/Apoa1/Nckap1l/Cd300a/Hck/Sfrp4/Fgr/Adipoq/Lrp1/Gas6/Ighm/Sirpb1c/C2/Sh3gl2	42	Up
GO:0045055	regulated exocytosis	36/1254	267/28891	1.76088e-09	5.04352e-08	2.93447e-08	Cd177/Syt5/Rab44/Milr1/Rims2/Nr4a3/Syt4/Snap25/Sv2a/Syn1/Cadps/Cplx1/Rims3/Camk2a/Syt11/Tspan18/Syt13/Syngr3/Cacna1g/Syt7/Stx1b/Fcgr4/Npy1r/Cacna1c/Npy/Rapgef4/Nckap1l/Cplx2/Kcnb1/Plek/Cd300a/Cacna1a/Fgr/Lat/Pclo/Syt1	36	Up
GO:0002690	positive regulation of leukocyte chemotaxis	22/1254	111/28891	2.08806e-09	5.94933e-08	3.46149e-08	Cxcl13/Trem1/Cxcr2/Tnfsf14/S100a14/Ccr1/Thbs4/Fpr2/Ccr7/Il1b/Pla2g7/Ripor2/Defb25/Edn3/Serpine1/Cxcl10/Lbp/Nckap1l/Ptn/Gas6/Cxcl14/Gpsm3	22	Up
GO:0032409	regulation of transporter activity	39/1254	307/28891	2.13425e-09	6.04927e-08	3.51964e-08	Hamp/Scn3b/Kcnab1/Nrxn1/Mapk8ip2/Prrt1/Pln/Gem/Alox5/Stac/Kcnk3/Ehd3/Kcnj11/Scn2b/Mmp9/Kcnj8/Pde4b/Ank2/Abcc8/Fgf13/Cacng8/Gpr35/Dlg4/Tlr9/Syngr3/Abcb1a/Rgs9/Kcnc1/Jph2/Stac2/Grip1/Atp1b2/Kcne3/Cacna1a/Fhl1/Adipoq/Myo5a/Stom/Tcaf1	39	Up
GO:0035296	regulation of tube diameter	29/1254	186/28891	2.3457e-09	6.58005e-08	3.82847e-08	Fga/Htr2a/Htr7/Fgb/Cd38/Ptgs2/Cyp2j5/Comp/Kcnma1/Alox5/Foxc2/Lep/Klk1b1/Tnf/Oxtr/Kcnj8/Icam1/Edn3/Cacna1g/Npy1r/Cacna1c/Acta2/F2r/Gja5/Pde5a/Slc8a1/Agt/Adra1d/Tbxas1	29	Up
GO:0097746	blood vessel diameter maintenance	29/1254	186/28891	2.3457e-09	6.58005e-08	3.82847e-08	Fga/Htr2a/Htr7/Fgb/Cd38/Ptgs2/Cyp2j5/Comp/Kcnma1/Alox5/Foxc2/Lep/Klk1b1/Tnf/Oxtr/Kcnj8/Icam1/Edn3/Cacna1g/Npy1r/Cacna1c/Acta2/F2r/Gja5/Pde5a/Slc8a1/Agt/Adra1d/Tbxas1	29	Up
GO:0048639	positive regulation of developmental growth	32/1254	221/28891	2.36568e-09	6.60207e-08	3.84128e-08	Hamp/Bdnf/Rims2/Dio3/Syt4/Actn3/Wnt2/Fgf2/Lep/Efna5/Dcx/Vil1/Wt1/Cxcr4/Islr2/Ntrk3/Sash3/Tshr/Serpine1/Dbn1/Mapt/Ncam1/Map1b/Ccn4/Prox1/Gli1/Ngf/Lrp1/Agt/Syt1/Trpv2/Ikzf1	32	Up
GO:0007596	blood coagulation	28/1254	175/28891	2.43142e-09	6.7509e-08	3.92788e-08	Fga/Anxa8/Selp/Fgb/Mmrn1/Il6/Comp/Tspan8/F10/Fbln1/Cd40lg/Treml1/Plat/Serpine1/S100a9/Vwf/Papss2/F2r/Fermt3/Cfh/Plek/Plaur/Tubb1/Gas6/Gp1bb/Emilin2/Klkb1/Pdgfra	28	Up
GO:0032412	regulation of monoatomic ion transmembrane transporter activity	37/1254	283/28891	2.48551e-09	6.86607e-08	3.99488e-08	Hamp/Scn3b/Kcnab1/Nrxn1/Mapk8ip2/Prrt1/Pln/Gem/Alox5/Stac/Kcnk3/Ehd3/Kcnj11/Scn2b/Mmp9/Kcnj8/Pde4b/Ank2/Abcc8/Fgf13/Cacng8/Gpr35/Dlg4/Tlr9/Abcb1a/Rgs9/Kcnc1/Jph2/Stac2/Grip1/Atp1b2/Kcne3/Cacna1a/Fhl1/Myo5a/Stom/Tcaf1	37	Up
GO:0048791	calcium ion-regulated exocytosis of neurotransmitter	11/1254	25/28891	2.50827e-09	6.89394e-08	4.0111e-08	Syt5/Rims2/Syt4/Snap25/Cadps/Rims3/Syt11/Syt7/Stx1b/Cacna1a/Syt1	11	Up
GO:0035150	regulation of tube size	29/1254	187/28891	2.66281e-09	7.28192e-08	4.23684e-08	Fga/Htr2a/Htr7/Fgb/Cd38/Ptgs2/Cyp2j5/Comp/Kcnma1/Alox5/Foxc2/Lep/Klk1b1/Tnf/Oxtr/Kcnj8/Icam1/Edn3/Cacna1g/Npy1r/Cacna1c/Acta2/F2r/Gja5/Pde5a/Slc8a1/Agt/Adra1d/Tbxas1	29	Up
GO:0032963	collagen metabolic process	23/1254	123/28891	2.97451e-09	8.09365e-08	4.70912e-08	Mmp8/Mmp25/Mmp24/Prtn3/Mmp13/Il6/Mfap4/Mmp9/Il18/Arg1/Wnt4/Adamts3/Serpine1/F2r/Larp6/Ctsk/Ltbp1/Vsir/Ccn2/Mmp3/Mmp7/Fgfr3/Tgfb3	23	Up
GO:0002263	cell activation involved in immune response	41/1254	337/28891	3.02235e-09	8.1829e-08	4.76105e-08	Cd177/Rab44/Nlrp3/Gapt/Clec4e/Milr1/Slamf6/Pglyrp1/Il6/Il10/Nr4a3/Cd19/Ccr7/Gm13283/Irf4/Il18r1/Tnf/Il18/Batf/Cd40lg/Cd180/Icam1/Il33/Il27ra/Fcgr4/Lbp/H2-M3/Cd40/Nckap1l/6030468B19Rik/Cplx2/Pglyrp2/Cd300a/Lfng/Gata3/Fgr/Lat/Lrp1/Notch2/Tbx21/Bcl3	41	Up
GO:0048638	regulation of developmental growth	46/1254	405/28891	3.10231e-09	8.35781e-08	4.86282e-08	Hamp/Bdnf/Rims2/Tnr/Sema3a/Myoz1/Dio3/Sema3e/Syt4/Actn3/Wnt2/Fgf2/Foxc2/Lep/Efna5/Fgf13/Dcx/Vil1/Plxna4/Wt1/Cxcr4/Islr2/Ntrk3/Sash3/Tshr/Rbp4/Serpine1/Dbn1/Slit1/Mapt/Pi16/Ncam1/Map1b/Ccn4/Npy1r/Cacna1c/Prox1/Gli1/Fgfr3/Ngf/Lrp1/Agt/Sema3d/Syt1/Trpv2/Ikzf1	46	Up
GO:0072073	kidney epithelium development	26/1254	155/28891	3.21407e-09	8.61624e-08	5.01318e-08	Cxcr2/Tacstd2/Bdnf/Lif/Cited1/Fgf2/Foxc2/Ret/Tcf21/Greb1l/Fgf1/Wnt6/Npnt/Ptpro/Wnt4/Wnt2b/Wt1/Sfrp1/Gata3/Vcan/Gdf6/Adipoq/Agt/Notch2/Irx1/Smad9	26	Up
GO:0001763	morphogenesis of a branching structure	34/1254	249/28891	3.56053e-09	9.49823e-08	5.52635e-08	Tacstd2/Sema3a/Il6/Il10/Sema3e/Hhip/Sox10/Vdr/Il1b/Wnt2/Fgf2/Pkd1/Foxc2/Tnf/Tcf21/Greb1l/Fgf1/Wnt6/Sfrp2/Sulf1/Fgf13/Npnt/Wnt4/Wnt2b/Tnc/Wt1/Ctnnd2/Cxcr4/Sfrp1/Prox1/Hhex/Epha2/Agt/Pdgfra	34	Up
GO:0050817	coagulation	28/1254	178/28891	3.5968e-09	9.54819e-08	5.55542e-08	Fga/Anxa8/Selp/Fgb/Mmrn1/Il6/Comp/Tspan8/F10/Fbln1/Cd40lg/Treml1/Plat/Serpine1/S100a9/Vwf/Papss2/F2r/Fermt3/Cfh/Plek/Plaur/Tubb1/Gas6/Gp1bb/Emilin2/Klkb1/Pdgfra	28	Up
GO:0030534	adult behavior	29/1254	191/28891	4.37956e-09	1.15697e-07	6.73159e-08	Htr2a/Bdnf/Chrna7/Sez6l/Nrxn1/Nr4a3/Kcnma1/Pax5/Cartpt/Sdk1/Rnf180/Lep/Agrp/Cend1/Sez6l2/Kcnj10/En1/Lgi4/Tshr/Adam22/Mapt/Cacna1c/Npy/Abat/Tsx/Cacna1a/Ngf/Chrnb4/Chrnb2	29	Up
GO:0050672	negative regulation of lymphocyte proliferation	20/1254	96/28891	4.5121e-09	1.18623e-07	6.90181e-08	Tarm1/Sftpd/Il10/Cd80/Il2ra/Pla2g2f/Ripor2/Pla2g2e/Arg1/Cd86/Cd274/Cd37/Crtam/Pde5a/Slfn1/Vsir/Btla/Cd300a/Tnfrsf14/Gpnmb	20	Up
GO:0010976	positive regulation of neuron projection development	33/1254	239/28891	4.54114e-09	1.18812e-07	6.91284e-08	Tenm3/Bdnf/Htr7/Fez1/Elavl4/Lrp8/Il6/Cntn1/Nrxn1/Pak3/Tubb2b/Lif/Ndrg4/Ret/Cxcl5/Fzd1/Bhlhb9/Ndnf/Gprc5b/Ntrk3/S100a9/Ntrk2/Dbn1/Mapt/Atp1b2/Adamts1/Stmn2/Dpysl3/Ngf/Lrp1/Agt/Serpinf1/Ptn	33	Up
GO:0032729	positive regulation of type II interferon production	19/1254	87/28891	4.7734e-09	1.24291e-07	7.23162e-08	Slamf6/Il1b/Tlr7/Il18r1/Tnf/Il18/Pde4b/Cd3e/Isl1/Cd40lg/Tlr9/Tnfrsf13c/Sash3/Crtam/Il27ra/Cd2/H2-M3/Cd1d1/Bcl3	19	Up
GO:0032535	regulation of cellular component size	46/1254	411/28891	4.93993e-09	1.28015e-07	7.44828e-08	Bdnf/Nefm/Tnr/Sema3a/Rab3b/Il7r/Sema3e/Sct/Ush1c/Pak3/Alox15/Kcnma1/Tmod4/Ccl24/Fhod3/Ret/Iqgap3/Prkg2/Myo3b/Efna5/Kank4/Lmod1/Fgf13/Icam1/Dcx/Vil1/Plxna4/Clec2i/Islr2/Ntrk3/Pfn4/Dbn1/Slit1/Mapt/Map1b/Was/Tmsb15a/Nckap1l/Plek/Pclo/Slc6a12/Ngf/Lrp1/Sema3d/Trpv2/Cit	46	Up
GO:0032945	negative regulation of mononuclear cell proliferation	20/1254	97/28891	5.45408e-09	1.40669e-07	8.18452e-08	Tarm1/Sftpd/Il10/Cd80/Il2ra/Pla2g2f/Ripor2/Pla2g2e/Arg1/Cd86/Cd274/Cd37/Crtam/Pde5a/Slfn1/Vsir/Btla/Cd300a/Tnfrsf14/Gpnmb	20	Up
GO:0050864	regulation of B cell activation	25/1254	148/28891	5.53806e-09	1.42161e-07	8.27134e-08	Cd38/Il6/Il10/Cd19/Bst1/Tbc1d10c/Ikzf3/Cd40lg/Ighd/Tlr9/Tnfrsf13c/Samsn1/Sash3/Sfrp1/Il27ra/Nfam1/Themis2/Cd40/Nckap1l/Btla/Cd300a/Ighm/Chrnb2/Bank1/Tbx21	25	Up
GO:0001667	ameboidal-type cell migration	50/1254	471/28891	6.32313e-09	1.61552e-07	9.39955e-08	Cxcl13/Tacstd2/Egr3/Has2/Angpt2/Crb2/Ptgs2/Sema3a/Ltb4r2/Pax6/Has1/Sema3e/Sox10/Folr1/Pak3/Cdh2/Fgf2/Foxc2/Ret/Ccn3/Mmp9/Tnf/Fgf1/Angpt4/Isl1/Cyp1b1/Edn3/Mesp1/Vil1/Hyal1/Cxcr4/Serpine1/S100a9/Itgb7/Acta2/Adgra2/Prox1/Cd40/Apoa1/Epha2/Mmrn2/Slc8a1/Gata3/Lpxn/Agt/Sema3d/Serpinf1/Fstl1/Timp1/Atoh8	50	Up
GO:0002366	leukocyte activation involved in immune response	40/1254	333/28891	6.77119e-09	1.72191e-07	1.00186e-07	Cd177/Rab44/Nlrp3/Gapt/Clec4e/Milr1/Slamf6/Pglyrp1/Il6/Il10/Nr4a3/Cd19/Ccr7/Gm13283/Irf4/Il18r1/Tnf/Il18/Batf/Cd40lg/Cd180/Icam1/Il33/Il27ra/Fcgr4/Lbp/H2-M3/Cd40/Nckap1l/6030468B19Rik/Cplx2/Pglyrp2/Cd300a/Lfng/Gata3/Fgr/Lat/Notch2/Tbx21/Bcl3	40	Up
GO:0002686	negative regulation of leukocyte migration	14/1254	47/28891	6.98478e-09	1.76796e-07	1.02865e-07	Gcsam/Tnfaip6/Hoxa7/Ccn3/Cd200r1/Ripor2/Ccl28/Gpr18/Cd200/Il33/Il27ra/C5ar2/Cd300a/Apod	14	Up
GO:0022898	regulation of transmembrane transporter activity	37/1254	294/28891	7.07945e-09	1.78363e-07	1.03777e-07	Hamp/Scn3b/Kcnab1/Nrxn1/Mapk8ip2/Prrt1/Pln/Gem/Alox5/Stac/Kcnk3/Ehd3/Kcnj11/Scn2b/Mmp9/Kcnj8/Pde4b/Ank2/Abcc8/Fgf13/Cacng8/Gpr35/Dlg4/Tlr9/Abcb1a/Rgs9/Kcnc1/Jph2/Stac2/Grip1/Atp1b2/Kcne3/Cacna1a/Fhl1/Myo5a/Stom/Tcaf1	37	Up
GO:0032970	regulation of actin filament-based process	45/1254	402/28891	7.20668e-09	1.80732e-07	1.05155e-07	Tacstd2/Nox4/Pak3/Alox15/Pln/Tmod4/Wasf1/Fam107a/Bst1/Ccl24/Fhod3/Myo3b/Pde4b/Efna5/Ank2/Kank4/Lmod1/Fgf13/Icam1/Trpm2/Wnt4/Myoc/Vil1/Tmeff2/Clec2i/Pfn4/Dbn1/Gpr65/Mylk2/Cacna1c/Acta2/Was/Prox1/Gja5/Apoa1/Tmsb15a/Nckap1l/Ccn2/Plek/Hck/Fgr/Tgfb3/Lrp1/Synpo2/Cit	45	Up
GO:1990868	response to chemokine	18/1254	80/28891	7.30655e-09	1.81563e-07	1.05639e-07	Ppbp/Cxcl13/Ccl4/Gpr75/Ccr1/Ccl3/Cxcl1/Ackr1/Ccl22/Ccl24/Lox/Ripor2/Cxcl5/Gpr35/Cxcr4/Ackr3/Cxcl10/Ccl12	18	Up
GO:1990869	cellular response to chemokine	18/1254	80/28891	7.30655e-09	1.81563e-07	1.05639e-07	Ppbp/Cxcl13/Ccl4/Gpr75/Ccr1/Ccl3/Cxcl1/Ackr1/Ccl22/Ccl24/Lox/Ripor2/Cxcl5/Gpr35/Cxcr4/Ackr3/Cxcl10/Ccl12	18	Up
GO:0050851	antigen receptor-mediated signaling pathway	28/1254	184/28891	7.65554e-09	1.8937e-07	1.10181e-07	Itk/Cd38/Btnl2/Gcsam/Cd19/Skint3/Ccr7/Sh2b2/Sla2/Pde4b/Zap70/Cd3e/Lax1/Skap1/Pvrig/Clec2i/Tespa1/Nfam1/Themis2/Nckap1l/Cd79a/Cd300a/Gata3/Lat/Lpxn/Fcrl5/Btnl6/Ighm	28	Up
GO:0046888	negative regulation of hormone secretion	20/1254	99/28891	7.90659e-09	1.94695e-07	1.13279e-07	Il6/Il11/Gnao1/Ffar3/Cartpt/Il1b/Lif/Inha/Kcnj11/Lep/Ccn3/Abcc8/Edn3/Ffar4/Sfrp1/Npy1r/Kcnb1/Adipoq/Sytl4/Gnaz	20	Up
GO:0001505	regulation of neurotransmitter levels	31/1254	220/28891	8.11587e-09	1.98948e-07	1.15754e-07	Syt5/Gfap/Rims2/Slc22a3/Rab3b/Nrxn1/Syt4/Snap25/Sv2a/Syn1/Cadps/Cplx1/Rims3/Camk2a/Syt11/Kcnj8/Abcc8/Edn3/Kmo/Syngr3/Kcnj10/Syt7/Ntrk2/Stx1b/Npy1r/Npy/Cplx2/Cacna1a/Pclo/Ngf/Syt1	31	Up
GO:0002705	positive regulation of leukocyte mediated immunity	29/1254	197/28891	8.98534e-09	2.19029e-07	1.27437e-07	Cd177/Il18rap/H2-Q10/Nlrp3/Klrd1/Slamf6/Scimp/Cxcl1/Il6/Hpx/Il1b/Il18r1/Tnf/Il18/Arg1/Sash3/Crtam/Klrc1/Lag3/H2-M3/Cd40/6030468B19Rik/Vav1/Gata3/H2-Q6/Cd1d1/Klri1/H2-Q7/Tbx21	29	Up
GO:0042130	negative regulation of T cell proliferation	18/1254	81/28891	9.01552e-09	2.19029e-07	1.27437e-07	Tarm1/Sftpd/Cd80/Il2ra/Pla2g2f/Ripor2/Pla2g2e/Arg1/Cd86/Cd274/Cd37/Crtam/Pde5a/Slfn1/Vsir/Btla/Tnfrsf14/Gpnmb	18	Up
GO:0035418	protein localization to synapse	20/1254	100/28891	9.48344e-09	2.29373e-07	1.33456e-07	Mapk10/Nrxn1/Dlgap1/Snap25/Map1a/Lgi1/Kif5a/Zdhhc2/Cplx1/Camk2a/Lhfpl4/Nptx1/Dlg4/Adam22/Mapt/Stx1b/Mpp4/Rapgef4/Grip1/Pclo	20	Up
GO:0030099	myeloid cell differentiation	50/1254	480/28891	1.17696e-08	2.83407e-07	1.64895e-07	Cd101/Prtn3/Gpr171/Ccr1/Ccl3/Il1rl1/Tnfrsf11b/Cd4/Tnfaip6/Cartpt/Ccr7/Lif/Clec2g/Gpr55/Irf4/Csf2/Hoxa7/Lox/Lep/Klf1/Tnf/Gab3/Tal1/Batf/Clec1b/Pilrb1/Alas2/Tspan2/Clec2i/Cd300lf/Car2/Il33/Sfrp1/Ypel4/Ccn4/Nckap1l/Hhex/Tnfrsf11a/Epha2/Fgfr3/Gata3/Tubb1/Bmyc/Csf3r/Adipoq/Maf/Notch2/Gp1bb/Ikzf1/Spib	50	Up
GO:1904062	regulation of monoatomic cation transmembrane transport	42/1254	367/28891	1.19744e-08	2.87068e-07	1.67025e-07	Hamp/Scn3b/Kcnab1/Cd19/Cd4/Pln/Gem/Alox5/Stac/Kcnk3/Dpp6/Ehd3/Kcnj11/Scn2b/Mmp9/Kcnj8/Pde4b/Ank2/Abcc8/Fgf13/Edn3/Gpr35/Ffar1/Tlr9/Rgs9/Kcnc1/Jph2/Cxcl10/Stac2/Cacna1c/F2r/Grip1/Cemip/Atp1b2/Kcne3/Cacna1a/Slc8a1/Fhl1/Fcrl5/Ngf/Myo5a/Stom	42	Up
GO:0002456	T cell mediated immunity	26/1254	165/28891	1.24219e-08	2.96492e-07	1.72508e-07	Il18rap/H2-Q10/Nlrp3/Klrd1/Il7r/Il6/Cd80/Il1b/Il18r1/Il18/Icam1/Arg1/Sash3/Was/H2-M3/Nckap1l/Vsir/Gata3/Myo1g/Gzmb/H2-Q6/Cd1d1/Il31ra/H2-Q7/Tbx21/Tnfrsf1b	26	Up
GO:0034329	cell junction assembly	50/1254	481/28891	1.25954e-08	2.99319e-07	1.74153e-07	Bdnf/Gabrb3/Lrrc4/Cdh3/Nrxn1/Gap43/Vstm5/Il1b/Actn3/Fam107a/Cdh2/Zdhhc2/Tnf/Gpm6a/Adgrb3/Ache/Lhfpl4/Oxtr/Epb41l3/Kcnj8/Nptx1/Efna5/Adgrb2/Fzd1/Fgf13/Cldn5/Ptpro/Bhlhb9/Dlg4/Wnt4/Myoc/Ctnnd2/Ntrk3/Ntrk2/Mapt/Myo9a/Gpbar1/Cdh19/Gja5/Abi3bp/Cldn2/Apod/Epha2/Cacna1a/Amigo2/Pclo/Lrp1/Agt/Chrnb2/Thbs2	50	Up
GO:0033674	positive regulation of kinase activity	46/1254	426/28891	1.50739e-08	3.56662e-07	2.07517e-07	Htr2a/Cass4/Nox4/Lrp8/Nrxn1/Mst1r/Cd19/Cd4/Cartpt/Ccr7/Il1b/Eef1a2/Fgf2/Pkd1/Ret/Lep/Tnf/Fgf1/Lilra5/Il18/Edn3/Dlg4/Cd86/Gprc5b/Ntrk3/Ntrk2/Stil/Tpx2/Mmd/Prox1/Cemip/Cd40/Pde5a/Ccn1/Cd300a/Tnfrsf11a/Epha2/Fgfr3/Fgr/Lat/Adipoq/Agt/Igtp/Gas6/Notch2/Pdgfra	46	Up
GO:0042100	B cell proliferation	22/1254	123/28891	1.53258e-08	3.59771e-07	2.09325e-07	Gapt/Cd38/Il7r/Il10/Cd19/Bst1/Gm13283/Ikzf3/Cd40lg/Cd180/Ighd/Tlr9/Tnfrsf13c/Sash3/Cd40/Cfb/Nckap1l/Cd79a/Btla/Cd300a/Ighm/Chrnb2	22	Up
GO:0050766	positive regulation of phagocytosis	19/1254	93/28891	1.53375e-08	3.59771e-07	2.09325e-07	Cd209b/Sftpd/Gm5150/Ahsg/Fpr2/Sirpb1b/Ccr7/Il1b/Colec11/Tnf/Ptx3/Cd300lf/Lbp/Apoa1/Nckap1l/Lrp1/Gas6/Sirpb1c/C2	19	Up
GO:0050777	negative regulation of immune response	32/1254	239/28891	1.64621e-08	3.84491e-07	2.23708e-07	Acod1/H2-Q10/Pdcd1/Klrd1/Ccr1/Pglyrp1/Il7r/Il1rl1/Il10/Cd80/Alox15/Susd4/Olfm4/Aurkb/Oas1g/Masp1/Arg1/Dcst1/Samsn1/Il33/Il27ra/Clec12b/Npy/Nckap1l/Vsir/Pglyrp2/Cd300a/Tnfrsf14/Oas3/H2-Q6/H2-Q7/Tbx21	32	Up
GO:0045058	T cell selection	15/1254	58/28891	1.72677e-08	4.01585e-07	2.33654e-07	Slamf6/Il6/Cd4/Ccr7/Cd3d/Irf4/Zap70/Batf/Cd3e/Cd3g/Gata3/Btnl6/H2-DMa/Cd1d1/Tbx21	15	Up
GO:0032496	response to lipopolysaccharide	44/1254	401/28891	1.92161e-08	4.42543e-07	2.57485e-07	Mmp8/Ppbp/Cxcl13/Acod1/Nlrp3/Wfdc21/S100a14/Ptgs2/Scimp/Cxcl1/Il6/Defa24/Il10/Cd80/Trim30b/Trim30c/Ccr7/Il1b/Cited1/Elane/Tnf/Kcnj8/Pde4b/Cxcl5/Cd180/S100a8/Cd86/Cd274/Trim30d/Serpine1/S100a9/Nos2/Cxcl10/Fcgr4/Lbp/F2r/Cd300lb/Cfh/Tnfrsf11a/Igtp/Ptger1/Palm3/Gbp6/Tnfrsf1b	44	Up
GO:0046634	regulation of alpha-beta T cell activation	24/1254	146/28891	1.927e-08	4.42543e-07	2.57485e-07	Tarm1/H2-Q10/Nlrp3/Il6/Cd80/Il2ra/Ccr7/Il18/Zap70/Cd3e/Cd274/Runx3/Sash3/Crtam/Nckap1l/Vsir/Btla/Cd300a/Tnfrsf14/Gata3/H2-Q6/Cd1d1/H2-Q7/Tbx21	24	Up
GO:0010001	glial cell differentiation	36/1254	292/28891	1.93541e-08	4.42543e-07	2.57485e-07	Mmp24/Zfp365/Gfap/Cntn1/Egr2/Pax6/Sox10/Gap43/Il1b/Lif/Aspa/Cdh2/Fgf2/Mal/Tal1/Nkx2-2/S100a8/Kcnj10/Myoc/Tspan2/Cxcr4/Lgi4/Ntrk3/Adam22/S100a9/Ntrk2/Il33/Hapln3/Rnf112/Fgfr3/Vcan/Lrp1/Agt/Ptn/Notch2/Tnfrsf1b	36	Up
GO:0060560	developmental growth involved in morphogenesis	36/1254	292/28891	1.93541e-08	4.42543e-07	2.57485e-07	Bdnf/Rims2/Tnr/Sema3a/Tmem108/Nrn1/Sema3e/Syt4/Wasf1/Fgf1/Aurka/Sfrp2/Efna5/Fgf13/Edn3/Dcx/Mesp1/Plxna4/Tnc/Postn/Cxcr4/Islr2/Ntrk3/Sfrp5/Dbn1/Slit1/Mapt/Sfrp1/Dclk1/Map1b/Ngf/Lrp1/Sema3d/Syt1/Trpv2/Sh3gl2	36	Up
GO:0042832	defense response to protozoan	13/1254	43/28891	1.97773e-08	4.50326e-07	2.62013e-07	Il6/Il10/Ccdc88b/Irf4/Batf/Arg1/Gbp8/Cd37/Cd40/Iigp1/Igtp/Gbp6/Bcl3	13	Up
GO:0061138	morphogenesis of a branching epithelium	31/1254	229/28891	2.11691e-08	4.8001e-07	2.79284e-07	Tacstd2/Sema3a/Il6/Il10/Sema3e/Hhip/Sox10/Vdr/Wnt2/Fgf2/Pkd1/Foxc2/Tnf/Tcf21/Greb1l/Fgf1/Wnt6/Sfrp2/Sulf1/Npnt/Wnt4/Wnt2b/Tnc/Wt1/Cxcr4/Sfrp1/Prox1/Hhex/Epha2/Agt/Pdgfra	31	Up
GO:0002274	myeloid leukocyte activation	35/1254	280/28891	2.13484e-08	4.82066e-07	2.8048e-07	Mmp8/Hamp/Cd177/Il18rap/Cxcr2/Rab44/Milr1/Il1rl1/Il10/Nr4a3/Il16/Irf4/Csf2/Tnf/Syt11/Il18/Kcnj8/Batf/Pilrb1/Tlr9/Ptpre/Cd200/Cd300lf/Cd37/Il33/Fcgr4/Lbp/Npy/Cd300lb/Cplx2/Cd300a/Fgr/Lat/Cd1d1/Notch2	35	Up
GO:0010038	response to metal ion	38/1254	320/28891	2.18934e-08	4.92329e-07	2.86452e-07	Hamp/Fga/Syt5/Fgb/Gabrb3/Fosb/Nrxn1/Syt4/Alox15/Gipr/Pln/Kcnma1/Cybrd1/Akr1c14/Mmp9/Syt11/Nptx1/Aanat/Abcc8/Dlg4/Syt13/Trpm2/Haao/Akr1c18/Kcnj10/Cacna1g/Syt7/Mapt/Ncam1/Aoc1/Abat/Slc30a8/Cpne8/Kcnb1/Tat/Syt1/Cp/Mylk	38	Up
GO:0007188	adenylate cyclase-modulating G protein-coupled receptor signaling pathway	32/1254	242/28891	2.22687e-08	4.98708e-07	2.90163e-07	Htr7/Gpr171/Rims2/Adgrf2/Mrap/Fpr2/Gpr176/Gnao1/Gipr/Pln/Sstr4/Ffar3/Adgrg5/Adgrd1/Pth2r/Gnat1/Adgrb3/Pde4b/Adgrb2/Galr1/Tshr/Cxcl10/Gpr65/Gnat2/Adgre4/Grk5/Rapgef4/Ptger1/Adra1d/Gnaz/Adgre1/S1pr3	32	Up
GO:0050878	regulation of body fluid levels	40/1254	348/28891	2.34845e-08	5.23782e-07	3.04752e-07	Fga/Anxa8/Selp/Fgb/Mmp13/Mmrn1/Il6/Comp/Sct/Aqp3/Kcnma1/Tspan8/F10/Vdr/Fbln1/Cdo1/Cd40lg/Tspan18/Csn3/Ptpro/Treml1/Plat/Aqp5/Serpine1/S100a9/Vwf/Papss2/F2r/Fermt3/Gja5/Cfh/Plek/Plaur/Aqp7/Tubb1/Gas6/Gp1bb/Emilin2/Klkb1/Pdgfra	40	Up
GO:0017156	calcium-ion regulated exocytosis	17/1254	77/28891	2.57508e-08	5.71984e-07	3.32797e-07	Syt5/Rims2/Syt4/Snap25/Cadps/Rims3/Syt11/Tspan18/Syt13/Cacna1g/Syt7/Stx1b/Cacna1c/Rapgef4/Kcnb1/Cacna1a/Syt1	17	Up
GO:0048880	sensory system development	46/1254	435/28891	2.8544e-08	6.31448e-07	3.67395e-07	Tenm3/Bdnf/Aldh1a3/Crb2/Chrdl1/Pax6/Celf4/Dio3/Ush1c/Lctl/Tmem215/Lif/Neurod1/Gnat1/Cryba4/Fgf2/Foxc2/Gpm6a/Ache/Isl1/Lmx1b/Pbx4/Cyp1b1/Gdf3/Dcx/Aqp5/Mfap5/Crybb3/Wt1/Ntrk3/Rbp4/Ntrk2/Col8a1/Gnat2/Cacna1c/Prox1/Cfh/Cryab/Epha2/Fgfr3/Gata3/Ptn/Maf/Notch2/Ikzf1/Pdgfra	46	Up
GO:0001909	leukocyte mediated cytotoxicity	27/1254	185/28891	3.48015e-08	7.6676e-07	4.46124e-07	Il18rap/Trem1/Trem3/H2-Q10/Klrd1/Slamf6/Cxcl1/Il7r/Elane/Lep/Il18/Cxcl5/Arg1/Crtam/Cd2/Fcgr4/Klrc1/Lag3/Clec12b/H2-M3/Nckap1l/Vav1/Gzmb/H2-Q6/Cd1d1/Klri1/H2-Q7	27	Up
GO:0019229	regulation of vasoconstriction	18/1254	88/28891	3.58027e-08	7.85637e-07	4.57107e-07	Fga/Htr2a/Htr7/Fgb/Cd38/Ptgs2/Alox5/Lep/Oxtr/Icam1/Edn3/Npy1r/Cacna1c/F2r/Gja5/Pde5a/Adra1d/Tbxas1	18	Up
GO:0072006	nephron development	25/1254	162/28891	3.60796e-08	7.88536e-07	4.58793e-07	Tacstd2/Angpt2/Lif/Cited1/Fgf2/Foxc2/Ret/Tcf21/Greb1l/Fgf1/Wnt6/Sulf1/Npnt/Ptpro/Wnt4/Wnt2b/Wt1/Col4a4/Cfh/Gata3/Adipoq/Agt/Notch2/Irx1/Pdgfra	25	Up
GO:0007416	synapse assembly	30/1254	222/28891	3.70375e-08	8.03209e-07	4.67331e-07	Bdnf/Gabrb3/Lrrc4/Nrxn1/Gap43/Vstm5/Cdh2/Zdhhc2/Gpm6a/Adgrb3/Ache/Lhfpl4/Oxtr/Kcnj8/Nptx1/Efna5/Adgrb2/Fzd1/Fgf13/Bhlhb9/Dlg4/Ntrk3/Ntrk2/Mapt/Abi3bp/Cacna1a/Amigo2/Pclo/Chrnb2/Thbs2	30	Up
GO:0007626	locomotory behavior	34/1254	273/28891	3.70462e-08	8.03209e-07	4.67331e-07	Sez6l/Aldh1a3/Mapk10/Tnr/Elavl4/Cntn1/Snap25/Gnao1/Npas3/Kcnma1/Rasd2/Gpr88/Tal1/Lmx1b/Cend1/Dlg4/Sez6l2/Kcnj10/Gprc5b/En1/Lgi4/Tshr/Adam22/Dbn1/Mapt/Penk/Npy1r/Cacna1c/Abat/Cacna1a/Ngf/Chrnb4/Myo5a/Chrnb2	34	Up
GO:0046849	bone remodeling	20/1254	108/28891	3.73323e-08	8.062e-07	4.69071e-07	Hamp/Nox4/Cd38/Il6/Ahsg/Tnfrsf11b/Cartpt/Gpr55/Lep/Syt7/Car2/Tmem119/Sfrp1/Fcgr4/Ctsk/Tnfrsf11a/Epha2/Fgfr3/Ptn/Notch2	20	Up
GO:0070588	calcium ion transmembrane transport	40/1254	354/28891	3.77117e-08	8.11174e-07	4.71965e-07	Htr2a/Mcoln2/Cd19/Cd4/Pln/Gem/Stac/Fgf2/Xcr1/Pkd1/Ehd3/Nalcn/Kcnj8/Pde4b/Ank2/Cacng8/Gpr35/Ffar1/Trpm2/Tlr9/Cacna1g/Rgs9/Jph2/Cxcl10/Atp2a3/P2rx6/Stac2/Cacna1c/F2r/Cemip/Ccn2/Kcne3/Cacna1a/Slc8a1/Fcrl5/Ngf/Gas6/Myo5a/Gp1bb/Trpv2	40	Up
GO:0007269	neurotransmitter secretion	26/1254	174/28891	3.80729e-08	8.1252e-07	4.72748e-07	Syt5/Rims2/Nrxn1/Syt4/Snap25/Sv2a/Syn1/Cadps/Cplx1/Rims3/Camk2a/Syt11/Kcnj8/Abcc8/Edn3/Kmo/Syt7/Ntrk2/Stx1b/Npy1r/Npy/Cplx2/Cacna1a/Pclo/Ngf/Syt1	26	Up
GO:0099643	signal release from synapse	26/1254	174/28891	3.80729e-08	8.1252e-07	4.72748e-07	Syt5/Rims2/Nrxn1/Syt4/Snap25/Sv2a/Syn1/Cadps/Cplx1/Rims3/Camk2a/Syt11/Kcnj8/Abcc8/Edn3/Kmo/Syt7/Ntrk2/Stx1b/Npy1r/Npy/Cplx2/Cacna1a/Pclo/Ngf/Syt1	26	Up
GO:0010811	positive regulation of cell-substrate adhesion	23/1254	140/28891	3.82973e-08	8.14116e-07	4.73677e-07	Trem1/Vwc2/Has2/Cass4/Alox15/Olfm4/Fbln1/Cd3e/Npnt/Skap1/Ccl28/Ndnf/Wnt4/Myoc/Dbn1/Col8a1/Npy/Apoa1/Abi3bp/Ccn1/Ptn/Spock2/Vit	23	Up
GO:0045907	positive regulation of vasoconstriction	14/1254	53/28891	3.85109e-08	8.15472e-07	4.74466e-07	Fga/Htr2a/Fgb/Cd38/Ptgs2/Alox5/Oxtr/Icam1/Npy1r/F2r/Gja5/Pde5a/Adra1d/Tbxas1	14	Up
GO:0030900	forebrain development	45/1254	425/28891	3.87896e-08	8.15685e-07	4.74589e-07	Aldh1a3/Tnr/Elavl4/Sema3a/Kif1a/Lrp8/Tmem108/Pax6/Sema3e/Crtac1/Sct/Nr4a3/Pax5/Tubb2b/Neurod1/Cdh2/Fgf2/Isl1/Phactr1/Fgf13/Lrp2/Dcx/Ndnf/Wnt4/Wnt2b/Plxna4/Cxcr4/Ntrk2/Slit1/Stil/Dclk1/Ncam1/Prox1/Dlx5/Atp1b2/Gli1/Hhex/Dclk2/Akna/Fgfr3/Scn2a/Lhx3/Chrnb2/Pou3f4/Ikzf1	45	Up
GO:0050679	positive regulation of epithelial cell proliferation	31/1254	235/28891	3.88939e-08	8.15685e-07	4.74589e-07	Egr3/Has2/Thbs4/Il6/Cdh3/Il10/Nr4a3/Wnt2/Bnc1/Ptprn/Ccl24/Fgf2/Iqgap3/Tnf/Fgf1/Il18/Arg1/Hyal1/Sfrp1/Gpbar1/Prox1/Dlx5/Pdx1/Fgfr3/Scg2/Bmyc/Ccr3/Ptn/Reg3a/Notch2/Reg3g	31	Up
GO:0050770	regulation of axonogenesis	27/1254	186/28891	3.90521e-08	8.15685e-07	4.74589e-07	Bdnf/Nefm/Tnr/Sema3a/Sema3e/Pak3/Cdh2/Ret/Ache/Map6/Efna5/Fgf13/Dcx/Plxna4/Islr2/Ntrk3/Ntrk2/Dbn1/Slit1/Mapt/Map1b/Cacna1a/Ngf/Lrp1/Sema3d/Chn1/Trpv2	27	Up
GO:0070098	chemokine-mediated signaling pathway	16/1254	70/28891	3.91205e-08	8.15685e-07	4.74589e-07	Ppbp/Cxcl13/Ccl4/Gpr75/Ccr1/Ccl3/Cxcl1/Ackr1/Ccl22/Ccl24/Cxcl5/Gpr35/Cxcr4/Ackr3/Cxcl10/Ccl12	16	Up
GO:0098742	cell-cell adhesion via plasma-membrane adhesion molecules	29/1254	211/28891	4.26927e-08	8.86771e-07	5.15949e-07	Cd177/Mmp24/Tenm3/Selp/Igsf21/Lrrc4/Crb2/Cdh3/Nrxn1/Il10/Nrcam/Celsr3/Cdhr1/Cdh2/Ret/Dsg1b/Vcam1/Palld/Efna5/Mpz/Crtam/Cadm3/Cdh19/Mcam/Apoa1/Cldn2/Amigo2/Adipoq/Pcdh10	29	Up
GO:0071675	regulation of mononuclear cell migration	22/1254	130/28891	4.34573e-08	8.9922e-07	5.23192e-07	Cxcl13/Trem1/Tnfsf14/S100a14/Ccr1/Fpr2/Gcsam/Ccr7/Pla2g7/Ccn3/Cd200r1/Ripor2/Defb25/Cd200/Serpine1/Cxcl10/Il27ra/Stk10/Apod/Tnfrsf14/Gas6/Cxcl14	22	Up
GO:0007613	memory	25/1254	164/28891	4.62731e-08	9.53857e-07	5.54982e-07	Htr2a/Bdnf/Htr7/Chrna7/Gabrb3/Ptgs2/Syt4/Snap25/Map1a/Il1b/Slc2a4/Oxtr/Syt11/Lmx1b/Abcc8/Fgf13/Lrrn4/Ntrk2/Mapt/Pde5a/Scn2a/Ngf/Serpinf1/Ptn/Chrnb2	25	Up
GO:0001654	eye development	45/1254	428/28891	4.77747e-08	9.81095e-07	5.7083e-07	Tenm3/Bdnf/Aldh1a3/Crb2/Chrdl1/Pax6/Celf4/Dio3/Ush1c/Lctl/Tmem215/Lif/Neurod1/Gnat1/Cryba4/Fgf2/Foxc2/Gpm6a/Ache/Lmx1b/Pbx4/Cyp1b1/Gdf3/Dcx/Aqp5/Mfap5/Crybb3/Wt1/Ntrk3/Rbp4/Ntrk2/Col8a1/Gnat2/Cacna1c/Prox1/Cfh/Cryab/Epha2/Fgfr3/Gata3/Ptn/Maf/Notch2/Ikzf1/Pdgfra	45	Up
GO:0002793	positive regulation of peptide secretion	24/1254	153/28891	4.88546e-08	9.99499e-07	5.81538e-07	Fga/Fgb/Cd38/Nnat/Sct/Gipr/Gpr27/Lif/Isl1/Abcc8/S100a8/Ffar1/Trpm2/Ffar4/Rbp4/S100a9/Cacna1c/Rapgef4/Abat/Slc30a8/Pdx1/Lrp1/Slc2a2/Gck	24	Up
GO:1990778	protein localization to cell periphery	43/1254	400/28891	5.02174e-08	1.02353e-06	5.95521e-07	Scn3b/Mapk10/Mrap/Rab3b/Nrxn1/Lypd1/Snap25/Plk1/Lgi1/Stac/Cdh2/Dpp6/Zdhhc2/Ehd3/Mal/Cplx1/Kcnj11/Camk2a/Tnf/Lhfpl4/Epb41l3/Prkg2/Nptx1/Ank2/Tspan18/Fgf13/Skap1/Dlg4/Vil1/Adam22/Clip3/Stx1b/Ypel4/Rab38/Stac2/Rapgef4/Grip1/Kcnb1/Epha2/Adipoq/Lrp1/Gas6/Myo5a	43	Up
GO:0032760	positive regulation of tumor necrosis factor production	23/1254	143/28891	5.74672e-08	1.16693e-06	6.78952e-07	Mmp8/H2-Q10/Cd209b/Ccl4/Ccl3/Il6/Card9/Ccr7/Lep/Oas1g/Lilra5/Il18/Isl1/Abcc8/Tlr9/Sash3/Il33/Cd2/Lbp/Ccn1/Oas3/H2-Q6/H2-Q7	23	Up
GO:0150063	visual system development	45/1254	431/28891	5.86966e-08	1.18746e-06	6.90899e-07	Tenm3/Bdnf/Aldh1a3/Crb2/Chrdl1/Pax6/Celf4/Dio3/Ush1c/Lctl/Tmem215/Lif/Neurod1/Gnat1/Cryba4/Fgf2/Foxc2/Gpm6a/Ache/Lmx1b/Pbx4/Cyp1b1/Gdf3/Dcx/Aqp5/Mfap5/Crybb3/Wt1/Ntrk3/Rbp4/Ntrk2/Col8a1/Gnat2/Cacna1c/Prox1/Cfh/Cryab/Epha2/Fgfr3/Gata3/Ptn/Maf/Notch2/Ikzf1/Pdgfra	45	Up
GO:0002709	regulation of T cell mediated immunity	21/1254	122/28891	6.46623e-08	1.29849e-06	7.55502e-07	H2-Q10/Nlrp3/Klrd1/Il7r/Il6/Cd80/Il1b/Il18r1/Il18/Arg1/Sash3/Was/H2-M3/Nckap1l/Vsir/Gata3/H2-Q6/Cd1d1/H2-Q7/Tbx21/Tnfrsf1b	21	Up
GO:0032612	interleukin-1 production	21/1254	122/28891	6.46623e-08	1.29849e-06	7.55502e-07	Mefv/Nlrp3/Chrna7/Il1r2/Ccl3/Il6/Ccr7/Il1b/Il16/Tnf/Lilra5/Isl1/Ighd/Ffar1/Ffar4/Aim2/F2r/Apoa1/Ccn1/Gas6/S1pr3	21	Up
GO:0050830	defense response to Gram-positive bacterium	28/1254	203/28891	6.72497e-08	1.34549e-06	7.82845e-07	Hamp/H2-Q10/Nlrp3/Pglyrp1/Il7r/Defa24/Card9/Il1b/Tnf/Tnfsf8/Il18/Rnase10/Gbp8/Stab2/Il27ra/Lbp/Npy/Pglyrp2/Epha2/Tnfrsf14/Mmp7/Hck/Fgr/H2-Q6/Rnase1/H2-Q7/Reg3g/Gbp6	28	Up
GO:1905330	regulation of morphogenesis of an epithelium	16/1254	73/28891	7.35573e-08	1.4663e-06	8.53135e-07	Tacstd2/Wnt2/Lif/Itgax/Fgf2/Tnf/Fgf1/Sulf1/Wnt4/Wnt2b/Cxcl10/Sfrp1/Mmrn2/Gata3/Agt/Pdgfra	16	Up
GO:0048562	embryonic organ morphogenesis	38/1254	335/28891	7.41296e-08	1.47231e-06	8.56634e-07	Aldh1a3/Crb2/Pax6/Ush1c/Nr4a3/Folr1/Pax5/Chst11/Neurod1/Prrx2/Hoxa7/Foxc2/Hoxd3/Tcf21/Ripor2/Myo3b/Fzd2/Col11a1/Tecta/Hoxc4/Mfap5/Mesp1/Hyal1/Tshr/Rbp4/Stil/Lhfpl5/Hoxa2/Prox1/Dlx5/Gli1/Epha2/Gata3/Foxh1/Tgfb3/Pou3f4/Notch2/Pdgfra	38	Up
GO:1903557	positive regulation of tumor necrosis factor superfamily cytokine production	23/1254	145/28891	7.48213e-08	1.48064e-06	8.61483e-07	Mmp8/H2-Q10/Cd209b/Ccl4/Ccl3/Il6/Card9/Ccr7/Lep/Oas1g/Lilra5/Il18/Isl1/Abcc8/Tlr9/Sash3/Il33/Cd2/Lbp/Ccn1/Oas3/H2-Q6/H2-Q7	23	Up
GO:2000027	regulation of animal organ morphogenesis	22/1254	134/28891	7.61435e-08	1.50135e-06	8.7353e-07	Tacstd2/Sp6/Tnfrsf11b/Celsr3/Wnt2/Fgf2/Apcdd1/Tnf/Fgf1/Sfrp2/Sulf1/Ajap1/Fzd1/Fzd2/Wnt4/Wnt2b/Mesp1/Wt1/Sfrp5/Sfrp1/Gata3/Agt	22	Up
GO:0090596	sensory organ morphogenesis	37/1254	322/28891	7.87067e-08	1.54629e-06	8.99677e-07	Tenm3/Bdnf/Aldh1a3/Crb2/Pax6/Dio3/Ush1c/Nr4a3/Lctl/Tmem215/Gnat1/Fgf2/Prrx2/Ripor2/Myo3b/Fzd2/Col11a1/Tecta/Aqp5/Mfap5/Tshr/Rbp4/Ntrk2/Col8a1/Lhfpl5/Gnat2/Hoxa2/Prox1/Dlx5/Cfh/Epha2/Fgfr3/Gata3/Ptn/Pou3f4/Notch2/Ikzf1	37	Up
GO:0090594	inflammatory response to wounding	11/1254	33/28891	7.90451e-08	1.54735e-06	9.00295e-07	Il6/Clec10a/Alox5/Tnf/Il33/F2r/Abi3bp/Cfh/Reg3a/Reg3g/Timp1	11	Up
GO:0099504	synaptic vesicle cycle	30/1254	230/28891	8.26987e-08	1.61307e-06	9.38531e-07	Syt5/Rims2/Rab3b/Nrxn1/Syt4/Snap25/Sv2a/Syn1/Cadps/Slc2a4/Cdh2/Atp6v0e2/Cplx1/Rims3/Camk2a/Ddc/Syt11/Sh3gl3/Syt7/Stx1b/Npy1r/Npy/Rapgef4/Scrn1/Cplx2/Cacna1a/Pclo/Syt1/Prkar1b/Sh3gl2	30	Up
GO:0001562	response to protozoan	13/1254	48/28891	8.52121e-08	1.65026e-06	9.60173e-07	Il6/Il10/Ccdc88b/Irf4/Batf/Arg1/Gbp8/Cd37/Cd40/Iigp1/Igtp/Gbp6/Bcl3	13	Up
GO:0014046	dopamine secretion	13/1254	48/28891	8.52121e-08	1.65026e-06	9.60173e-07	Syt5/Htr2a/Xlr4a/Syt4/Gnat1/Kcna2/Syt11/Syt13/Syt7/Abat/Syt1/Myo5a/Chrnb2	13	Up
GO:0043523	regulation of neuron apoptotic process	36/1254	310/28891	8.99932e-08	1.73668e-06	1.01045e-06	Htr2a/Bdnf/Egln3/Ccl3/Il6/Il10/Sema3e/Sct/Nr4a3/Pak3/Kcnma1/Barhl1/Il1b/Vstm2l/Cited1/Tnf/Il18/Isl1/Fzd1/Bhlhb9/Ndnf/En1/Hrk/Ntrk2/Il27ra/Star/F2r/Kcnb1/Cacna1a/Fgfr3/Gata3/Amigo2/Tgfb3/Ngf/Lrp1/Agt	36	Up
GO:0015872	dopamine transport	15/1254	65/28891	9.0475e-08	1.7398e-06	1.01227e-06	Syt5/Htr2a/Slc22a3/Rab3b/Xlr4a/Syt4/Gnat1/Kcna2/Syt11/Syt13/Syt7/Abat/Syt1/Myo5a/Chrnb2	15	Up
GO:0099003	vesicle-mediated transport in synapse	33/1254	270/28891	9.18745e-08	1.7605e-06	1.02431e-06	Syt5/Mapk10/Rims2/Rab3b/Nrxn1/Syt4/Snap25/Sv2a/Syn1/Cadps/Slc2a4/Cdh2/Atp6v0e2/Cplx1/Rims3/Camk2a/Ddc/Syt11/Sh3gl3/Syt7/Stx1b/Npy1r/Hip1/Npy/Rapgef4/Grip1/Scrn1/Cplx2/Cacna1a/Pclo/Syt1/Prkar1b/Sh3gl2	33	Up
GO:0045927	positive regulation of growth	37/1254	324/28891	9.22961e-08	1.76237e-06	1.0254e-06	Hamp/Bdnf/Cd38/Rims2/Dio3/Syt4/Lgi1/Actn3/Wnt2/Fgf2/Lep/Sfrp2/Efna5/Dcx/Vil1/Hyal1/Wt1/Cxcr4/Islr2/Ntrk3/Sash3/Tshr/Serpine1/Dbn1/Mapt/Sfrp1/Ncam1/Map1b/Ccn4/Prox1/Gli1/Ngf/Lrp1/Agt/Syt1/Trpv2/Ikzf1	37	Up
GO:0046887	positive regulation of hormone secretion	27/1254	194/28891	9.51112e-08	1.80406e-06	1.04965e-06	Fga/Fgb/Cd38/Nnat/Cyp2j5/Sct/Snap25/Gipr/Vdr/Gpr27/Lif/Isl1/Galr1/Abcc8/Edn3/Ffar1/Trpm2/Ffar4/Rbp4/Cacna1c/Rapgef4/Abat/Slc30a8/Pdx1/Lrp1/Slc2a2/Gck	27	Up
GO:0002708	positive regulation of lymphocyte mediated immunity	25/1254	170/28891	9.51473e-08	1.80406e-06	1.04965e-06	Il18rap/H2-Q10/Nlrp3/Klrd1/Slamf6/Il6/Hpx/Il1b/Il18r1/Tnf/Il18/Sash3/Crtam/Klrc1/Lag3/H2-M3/Cd40/6030468B19Rik/Vav1/Gata3/H2-Q6/Cd1d1/Klri1/H2-Q7/Tbx21	25	Up
GO:1905477	positive regulation of protein localization to membrane	20/1254	114/28891	9.54737e-08	1.80406e-06	1.04965e-06	Nrxn1/Tnfaip6/Stac/Dpp6/Zdhhc2/Kcnj11/Tnf/Dlg4/Vil1/Clip3/Stac2/Grip1/Cemip/Kcnb1/Epha2/Lrp1/Ptn/Myo5a/Stom/Tcaf1	20	Up
GO:0035743	CD4-positive, alpha-beta T cell cytokine production	10/1254	27/28891	9.82666e-08	1.8504e-06	1.07662e-06	Il18rap/Nlrp3/Il6/Il1b/Il18r1/Il18/Arg1/Gata3/Il31ra/Tbx21	10	Up
GO:0042593	glucose homeostasis	35/1254	298/28891	1.02391e-07	1.92141e-06	1.11793e-06	Nox4/Il6/Pax6/Ffar3/Cartpt/Gpr27/Slc2a4/Alox5/Neurod1/Ptprn/Sh2b2/Lep/Vcam1/Oas1g/Efna5/Abcc8/Icam1/Ffar1/Myt1/Hk3/Gprc5b/Rbp4/Mlxipl/G6pc2/Ccn4/Cacna1c/Pdx1/Kcnb1/Cacna1a/Adipoq/Lrp1/Gas6/Slc2a2/Gck/Bace2	35	Up
GO:0032677	regulation of interleukin-8 production	16/1254	75/28891	1.09937e-07	2.05593e-06	1.1962e-06	Il6/Il1b/Tlr7/Elane/Lep/Tnf/Il18/Tlr9/Serpine1/Nos2/Cd2/C5ar2/Lbp/F2r/Adipoq/Bcl3	16	Up
GO:0033500	carbohydrate homeostasis	35/1254	299/28891	1.11219e-07	2.06884e-06	1.20371e-06	Nox4/Il6/Pax6/Ffar3/Cartpt/Gpr27/Slc2a4/Alox5/Neurod1/Ptprn/Sh2b2/Lep/Vcam1/Oas1g/Efna5/Abcc8/Icam1/Ffar1/Myt1/Hk3/Gprc5b/Rbp4/Mlxipl/G6pc2/Ccn4/Cacna1c/Pdx1/Kcnb1/Cacna1a/Adipoq/Lrp1/Gas6/Slc2a2/Gck/Bace2	35	Up
GO:0002369	T cell cytokine production	13/1254	49/28891	1.11387e-07	2.06884e-06	1.20371e-06	Il18rap/Nlrp3/Il6/Il1b/Il18r1/Il18/Arg1/Sash3/Vsir/Gata3/Il31ra/Tbx21/Tnfrsf1b	13	Up
GO:0019730	antimicrobial humoral response	29/1254	221/28891	1.18613e-07	2.19556e-06	1.27744e-06	Ppbp/Cxcl13/Hamp/Fga/Acod1/Ivl/H2-Q10/Wfdc21/Fgb/Cxcl1/Pglyrp1/Defa24/Ccl22/Colec11/Elane/Cxcl5/Ccl28/Jchain/S100a9/Cxcl10/Npy/Mmp7/Reg3a/Ighm/H2-Q6/H2-Q7/Cxcl14/Reg3g/Bcl3	29	Up
GO:0032652	regulation of interleukin-1 production	20/1254	116/28891	1.28599e-07	2.37232e-06	1.38028e-06	Mefv/Nlrp3/Chrna7/Il1r2/Ccl3/Il6/Ccr7/Il16/Tnf/Lilra5/Isl1/Ighd/Ffar1/Ffar4/Aim2/F2r/Apoa1/Ccn1/Gas6/S1pr3	20	Up
GO:0032757	positive regulation of interleukin-8 production	14/1254	58/28891	1.32629e-07	2.43841e-06	1.41874e-06	Il6/Il1b/Tlr7/Elane/Lep/Tnf/Il18/Tlr9/Serpine1/Nos2/Cd2/Lbp/F2r/Adipoq	14	Up
GO:0032637	interleukin-8 production	16/1254	76/28891	1.33678e-07	2.44942e-06	1.42514e-06	Il6/Il1b/Tlr7/Elane/Lep/Tnf/Il18/Tlr9/Serpine1/Nos2/Cd2/C5ar2/Lbp/F2r/Adipoq/Bcl3	16	Up
GO:0002821	positive regulation of adaptive immune response	25/1254	174/28891	1.50765e-07	2.75323e-06	1.60191e-06	H2-Q10/Nlrp3/Clec4n/Il6/Card9/Cd4/Hpx/Il1b/Il18r1/Tnf/Il18/Skap1/Cd274/Tnfrsf13c/Sash3/Il27ra/H2-M3/Cd40/6030468B19Rik/Gata3/H2-DMa/H2-Q6/Cd1d1/H2-Q7/Tbx21	25	Up
GO:1990138	neuron projection extension	28/1254	211/28891	1.53742e-07	2.79821e-06	1.62808e-06	Bdnf/Rims2/Tnr/Sema3a/Tmem108/Nrn1/Sema3e/Syt4/Wasf1/Aurka/Edn3/Dcx/Plxna4/Postn/Cxcr4/Islr2/Ntrk3/Dbn1/Slit1/Mapt/Dclk1/Map1b/Ngf/Lrp1/Sema3d/Syt1/Trpv2/Sh3gl2	28	Up
GO:0045619	regulation of lymphocyte differentiation	29/1254	224/28891	1.58997e-07	2.88421e-06	1.67812e-06	Nlrp3/Egr3/Pglyrp1/Il7r/Il6/Il10/Il2ra/Ccr7/Ikzf3/Il18/Zap70/Tlr9/H2-Oa/Runx3/Sash3/Crtam/Sfrp1/Tespa1/Nfam1/Ctla2a/Lag3/Nckap1l/Vsir/Pglyrp2/Gata3/Gas6/H2-DMa/Cd1d1/Tbx21	29	Up
GO:2000351	regulation of endothelial cell apoptotic process	14/1254	59/28891	1.66976e-07	3.01888e-06	1.75648e-06	Fga/Fgb/Il10/Akr1c14/Tnf/Cd40lg/Icam1/Ndnf/Akr1c18/Serpine1/Cd40/Gata3/Scg2/Gas6	14	Up
GO:0032663	regulation of interleukin-2 production	15/1254	68/28891	1.71292e-07	3.08666e-06	1.79591e-06	Sftpd/Btnl2/Card9/Il1b/Irf4/Pde4b/Cd3e/Defb25/Pnp2/Clec2i/Sash3/Lag3/Gata3/Cd1d1/Tbx21	15	Up
GO:0097120	receptor localization to synapse	17/1254	87/28891	1.72375e-07	3.09592e-06	1.8013e-06	Mapk10/Anks1b/Nrxn1/Snap25/Lgi1/Kif5a/Cplx1/Camk2a/Lhfpl4/Nptx1/Cacng8/Dlg4/Adam22/Dbn1/Stx1b/Rapgef4/Grip1	17	Up
GO:0048588	developmental cell growth	34/1254	291/28891	1.75804e-07	3.14712e-06	1.83109e-06	Hamp/Bdnf/Rims2/Tnr/Sema3a/Tmem108/Nrn1/Sema3e/Syt4/Wasf1/Aurka/Efna5/Fgf13/Edn3/Dcx/Plxna4/Postn/Cxcr4/Islr2/Ntrk3/Dbn1/Slit1/Mapt/Pi16/Dclk1/Map1b/Ccn4/Ngf/Lrp1/Agt/Sema3d/Syt1/Trpv2/Sh3gl2	34	Up
GO:1902107	positive regulation of leukocyte differentiation	28/1254	213/28891	1.87664e-07	3.33747e-06	1.94184e-06	Cd101/Nlrp3/Egr3/Ccr1/Ccl3/Il7r/Il6/Il10/Cd4/Il2ra/Ccr7/Lif/Tnf/Il18/Zap70/Cd40lg/Runx3/Sash3/Car2/Tespa1/Nckap1l/Vsir/Gata3/Gas6/H2-DMa/Cd1d1/Notch2/Ikzf1	28	Up
GO:1903708	positive regulation of hemopoiesis	28/1254	213/28891	1.87664e-07	3.33747e-06	1.94184e-06	Cd101/Nlrp3/Egr3/Ccr1/Ccl3/Il7r/Il6/Il10/Cd4/Il2ra/Ccr7/Lif/Tnf/Il18/Zap70/Cd40lg/Runx3/Sash3/Car2/Tespa1/Nckap1l/Vsir/Gata3/Gas6/H2-DMa/Cd1d1/Notch2/Ikzf1	28	Up
GO:0017157	regulation of exocytosis	29/1254	226/28891	1.9266e-07	3.39937e-06	1.97785e-06	Cd177/Fga/Syt5/Fgb/Rims2/Rab3b/Syt4/Syn1/Cadps/Lgi3/Cplx1/Rims3/Syt11/Syt13/Cacna1g/Syt7/Stx1b/Npy1r/Npy/Rapgef4/Nckap1l/Kcnb1/Cd300a/Cacna1a/Fgr/Pclo/Syt1/Myo5a/Sytl4	29	Up
GO:0007411	axon guidance	31/1254	252/28891	1.93018e-07	3.39937e-06	1.97785e-06	Bdnf/Sema3a/Cntn1/Egr2/Pax6/Sema3e/Nr4a3/Nrcam/Celsr3/Gap43/Lgi1/Kif5a/Tubb2b/Tubb3/Efna5/Isl1/Lrp2/Ptpro/Edn3/Plxna4/Runx3/Cxcr4/Slit1/Ncam1/Hoxa2/Dlx5/Gata3/Lrp1/Sema3d/Lhx3/Chn1	31	Up
GO:0097485	neuron projection guidance	31/1254	252/28891	1.93018e-07	3.39937e-06	1.97785e-06	Bdnf/Sema3a/Cntn1/Egr2/Pax6/Sema3e/Nr4a3/Nrcam/Celsr3/Gap43/Lgi1/Kif5a/Tubb2b/Tubb3/Efna5/Isl1/Lrp2/Ptpro/Edn3/Plxna4/Runx3/Cxcr4/Slit1/Ncam1/Hoxa2/Dlx5/Gata3/Lrp1/Sema3d/Lhx3/Chn1	31	Up
GO:0007178	transmembrane receptor protein serine/threonine kinase signaling pathway	42/1254	405/28891	1.93709e-07	3.40052e-06	1.97852e-06	Grem2/Vwc2/Crb2/Chrdl1/Comp/Folr1/Zcchc12/Tnfaip6/Chst11/Cited1/Amhr2/Adamtsl2/Lox/Ccn3/Sfrp2/Sulf1/Fzd1/Cilp/Npnt/Lrp2/Cldn5/Gdf3/Sfrp1/Htra3/Dlx5/Onecut2/Ccn1/Ltbp1/Vsir/Sfrp4/Foxh1/Tgfb3/Lpxn/Gdf6/Lrp1/Gas6/Fstl1/Notch2/Ltbp4/Pmepa1/Smad9/Atoh8	42	Up
GO:0002820	negative regulation of adaptive immune response	14/1254	60/28891	2.09135e-07	3.65953e-06	2.12922e-06	Klrd1/Il7r/Il1rl1/Cd80/Alox15/Susd4/Arg1/Samsn1/Il33/Il27ra/Nckap1l/Vsir/Tnfrsf14/Tbx21	14	Up
GO:0002285	lymphocyte activation involved in immune response	29/1254	227/28891	2.11871e-07	3.68954e-06	2.14668e-06	Nlrp3/Gapt/Clec4e/Slamf6/Pglyrp1/Il6/Il10/Cd19/Ccr7/Gm13283/Irf4/Il18r1/Il18/Batf/Cd40lg/Cd180/Icam1/Il27ra/Fcgr4/H2-M3/Cd40/Nckap1l/6030468B19Rik/Pglyrp2/Lfng/Gata3/Notch2/Tbx21/Bcl3	29	Up
GO:0045165	cell fate commitment	35/1254	307/28891	2.12206e-07	3.68954e-06	2.14668e-06	Slamf6/Chrdl1/Il6/Pax6/Gap43/Glis1/Wnt2/Neurod1/Irf4/Fgf2/Foxc2/Tal1/Wnt6/Sfrp2/Batf/Isl1/Ptch2/Fgf13/Nkx2-2/Gdf3/Wnt4/Wnt2b/Mesp1/Wt1/Ntrk3/Sfrp1/Hoxa2/Prox1/Onecut2/Tlx1/Fgfr3/Gata3/Lhx3/Notch2/Tbx21	35	Up
GO:0034104	negative regulation of tissue remodeling	10/1254	29/28891	2.15497e-07	3.73482e-06	2.17303e-06	Hamp/Cd38/Il6/Tnfrsf11b/Cartpt/Tmem119/Sfrp1/Ypel4/Abi3bp/Agt	10	Up
GO:0014812	muscle cell migration	21/1254	131/28891	2.27035e-07	3.9223e-06	2.28211e-06	Fga/Has2/Nox4/Thbs4/Tafa5/Nr4a3/Ndrg4/Ccn3/Il18/Cyp1b1/Plat/Postn/Serpine1/Ccn4/Rapgef4/Adamts1/Adipoq/Lrp1/Agt/Myo5a/Megf10	21	Up
GO:0001822	kidney development	37/1254	336/28891	2.32325e-07	4.00099e-06	2.3279e-06	Cxcr2/Tacstd2/Bdnf/Angpt2/Lif/Cited1/Fgf2/Pkd1/Foxc2/Ret/Mmp9/Tcf21/Greb1l/Fgf1/Wnt6/Sulf1/Npnt/Lrp2/Ptpro/Wnt4/Wnt2b/Wt1/Cxcr4/Sfrp1/Col4a4/Cfh/Adamts1/Gata3/Vcan/Gdf6/Adipoq/Agt/Notch2/Irx1/Bicc1/Smad9/Pdgfra	37	Up
GO:0006941	striated muscle contraction	25/1254	178/28891	2.35269e-07	4.02668e-06	2.34284e-06	Synm/Scn3b/Pln/Actn3/Stac/Ehd3/Scn2b/Klk1b1/Kcnj8/Pde4b/Ank2/Fgf13/Cacna1g/Cxcr4/Tnnt1/Mylk2/Stac2/Cacna1c/Gja5/Pde5a/Ccn2/Myl1/Kcne3/Rcsd1/Slc8a1	25	Up
GO:0002218	activation of innate immune response	33/1254	281/28891	2.35614e-07	4.02668e-06	2.34284e-06	Acod1/Mefv/Nlrp3/S100a14/Clec4e/Clec4n/Klrd1/Scimp/Trim30b/Trim30c/Tlr7/Irf4/Tnf/Oas1g/Kcnj8/Ifi206/Tlr9/Cd86/Aim2/Trim30d/Cd300lf/Klrc1/Lbp/Oasl1/Ifi203/Cd40/Cd300a/Oas3/Igtp/Ifi211/Klri1/Reg3g/Lacc1	33	Up
GO:0002824	positive regulation of adaptive immune response based on somatic recombination of immune receptors built from immunoglobulin superfamily domains	24/1254	166/28891	2.36037e-07	4.02668e-06	2.34284e-06	H2-Q10/Nlrp3/Clec4n/Il6/Card9/Cd4/Hpx/Il1b/Il18r1/Tnf/Il18/Cd274/Tnfrsf13c/Sash3/Il27ra/H2-M3/Cd40/6030468B19Rik/Gata3/H2-DMa/H2-Q6/Cd1d1/H2-Q7/Tbx21	24	Up
GO:0006953	acute-phase response	12/1254	44/28891	2.46399e-07	4.19032e-06	2.43805e-06	Ptgs2/Il6/Ahsg/Il1b/Tnf/Orm1/Lbp/Hp/Tnfrsf11a/Cd163/Reg3a/Reg3g	12	Up
GO:0034764	positive regulation of transmembrane transport	33/1254	282/28891	2.55933e-07	4.3389e-06	2.5245e-06	Nr4a3/Cd19/Cd4/Alox5/Stac/Aoc3/Kcnk3/Dpp6/Ehd3/Kcnj11/Ank2/Abcc8/Fgf13/Cacng8/Edn3/Ffar1/Abcb1a/Rgs9/Kcnc1/Car2/Jph2/Clip3/Cxcl10/Stac2/Cacna1c/F2r/Cemip/Atp1b2/Kcne3/Adipoq/Agt/Myo5a/Tcaf1	33	Up
GO:0010812	negative regulation of cell-substrate adhesion	14/1254	61/28891	2.6064e-07	4.40498e-06	2.56295e-06	Tacstd2/Angpt2/Sema3e/Fam107a/Fbln1/Hoxa7/Efna5/Ajap1/Myoc/Postn/Serpine1/Plet1/Apod/Lrp1	14	Up
GO:0060562	epithelial tube morphogenesis	41/1254	395/28891	2.63464e-07	4.43892e-06	2.58269e-06	Cxcr2/Tacstd2/Sema3e/Hhip/Folr1/Vdr/Wnt2/Itgax/Fgf2/Pkd1/Foxc2/Ret/Tnf/Tcf21/Greb1l/Fgf1/Wnt6/Sfrp2/Fzd1/Npnt/Lrp2/Fzd2/Wnt4/Wnt2b/Mesp1/Tnc/Wt1/Cxcr4/Sfrp5/Cxcl10/Sfrp1/Stil/Hhex/Epha2/Mmrn2/Gata3/Foxh1/Agt/Notch2/Irx1/Pdgfra	41	Up
GO:0072001	renal system development	38/1254	352/28891	2.66429e-07	4.47502e-06	2.6037e-06	Cxcr2/Tacstd2/Bdnf/Angpt2/Lif/Cited1/Fgf2/Pkd1/Foxc2/Ret/Mmp9/Tcf21/Greb1l/Fgf1/Wnt6/Sulf1/Npnt/Lrp2/Ptpro/Wnt4/Wnt2b/Wt1/Cxcr4/Rbp4/Sfrp1/Col4a4/Cfh/Adamts1/Gata3/Vcan/Gdf6/Adipoq/Agt/Notch2/Irx1/Bicc1/Smad9/Pdgfra	38	Up
GO:0045807	positive regulation of endocytosis	27/1254	204/28891	2.68764e-07	4.50034e-06	2.61843e-06	Hamp/Cd209b/Sftpd/Gm5150/Ahsg/Fpr2/Sirpb1b/Ccr7/Il1b/Colec11/Tnf/Lrp2/Dcx/Ptx3/Cd300lf/Serpine1/Clip3/Lbp/Hip1/Apoa1/Nckap1l/Sfrp4/Lrp1/Gas6/Ighm/Sirpb1c/C2	27	Up
GO:0045123	cellular extravasation	16/1254	80/28891	2.82601e-07	4.67648e-06	2.72092e-06	Cd177/Trem1/Trem3/Selp/Prtn3/Lyve1/Elane/Lep/Vcam1/Tnf/Ripor2/Icam1/Ccl28/Itgb7/Il27ra/Podxl2	16	Up
GO:1903036	positive regulation of response to wounding	16/1254	80/28891	2.82601e-07	4.67648e-06	2.72092e-06	Duox1/Foxc2/Plat/Cxcr4/Ntrk3/Serpine1/S100a9/Vwf/Ccn4/F2r/Lrp1/Ptn/Reg3a/Mylk/Reg3g/Emilin2	16	Up
GO:0007612	learning	26/1254	192/28891	2.8272e-07	4.67648e-06	2.72092e-06	Bdnf/Chrna7/Gabrb3/Ptgs2/Tnr/Elavl4/Nrxn1/Mapk8ip2/Sct/Snap25/Map1a/Gpr88/Ndrg4/Adgrb3/Syt11/Abcc8/Fgf13/Lrrn4/En1/Ctnnd2/Ntrk2/Cacna1c/Prkar2b/Agt/Ptn/Chrnb2	26	Up
GO:0048813	dendrite morphogenesis	26/1254	192/28891	2.8272e-07	4.67648e-06	2.72092e-06	Zfp365/Sult4a1/Chrna7/Elavl4/Sema3a/Kif1a/Lrp8/Mapk8ip2/Pak3/Camk2a/Adgrb3/Ache/Map6/Phactr1/Bhlhb9/Dlg4/Dcx/Ctnnd2/Dbn1/Dclk1/Grip1/Abi3bp/Cacna1a/Ptn/Chrnb2/Cit	26	Up
GO:0002724	regulation of T cell cytokine production	11/1254	37/28891	2.97582e-07	4.9074e-06	2.85527e-06	Nlrp3/Il6/Il1b/Il18r1/Il18/Arg1/Sash3/Vsir/Gata3/Tbx21/Tnfrsf1b	11	Up
GO:2001257	regulation of cation channel activity	22/1254	145/28891	3.17194e-07	5.21501e-06	3.03425e-06	Kcnab1/Pln/Gem/Stac/Kcnk3/Ehd3/Kcnj11/Mmp9/Kcnj8/Pde4b/Ank2/Abcc8/Fgf13/Gpr35/Kcnc1/Jph2/Stac2/Grip1/Kcne3/Cacna1a/Myo5a/Stom	22	Up
GO:0051402	neuron apoptotic process	39/1254	369/28891	3.22533e-07	5.28314e-06	3.07388e-06	Htr2a/Bdnf/Egln3/Ccl3/Il6/Il10/Dio3/Sema3e/Sct/Nr4a3/Pak3/Kcnma1/Barhl1/Il1b/Vstm2l/Cited1/Tnf/Il18/Isl1/Fzd1/Bhlhb9/Ndnf/En1/Hrk/Ntrk2/Il27ra/Star/F2r/Kcnb1/Cacna1a/Fgfr3/Gata3/Amigo2/Tgfb3/Scn2a/Ngf/Lrp1/Agt/Cit	39	Up
GO:0072577	endothelial cell apoptotic process	14/1254	62/28891	3.23279e-07	5.28314e-06	3.07388e-06	Fga/Fgb/Il10/Akr1c14/Tnf/Cd40lg/Icam1/Ndnf/Akr1c18/Serpine1/Cd40/Gata3/Scg2/Gas6	14	Up
GO:0048732	gland development	47/1254	489/28891	3.52768e-07	5.7478e-06	3.34424e-06	Aldh1a3/Sema3a/Il6/Pax6/Sox10/Vdr/Fgf2/Pkd1/Hoxd3/Iqgap3/Klf1/Tnf/Mki67/Tcf21/Fgf1/Aurka/Il18/Isl1/Cdo1/Sulf1/Csn3/Wnt4/Mesp1/Tnc/Wt1/Sfrp1/Vwf/Prox1/Apoa1/Hp/Onecut2/Gli1/Pdx1/Hhex/Plaur/Tnfrsf11a/Epha2/Gata3/Tubb1/Tgfb3/Upb1/Serpinf1/Ptn/Lhx3/Notch2/Ikzf1/Pdgfra	47	Up
GO:0034114	regulation of heterotypic cell-cell adhesion	9/1254	24/28891	3.84814e-07	6.25122e-06	3.63714e-06	Fga/Fgb/Il10/Alox15/Il1b/Tnf/Skap1/Apoa1/Adipoq	9	Up
GO:0140059	dendrite arborization	7/1254	13/28891	3.89137e-07	6.30262e-06	3.66705e-06	Zfp365/Sult4a1/Chrna7/Sema3a/Phactr1/Grip1/Ptn	7	Up
GO:0002637	regulation of immunoglobulin production	19/1254	113/28891	3.95122e-07	6.38057e-06	3.7124e-06	H2-Q10/Il6/Il10/Hpx/Tnf/Cd40lg/Tlr9/Cd86/Sash3/Cd37/Rbp4/Il33/Il27ra/Cd40/6030468B19Rik/Ighm/H2-Q6/H2-Q7/Tbx21	19	Up
GO:0035458	cellular response to interferon-beta	14/1254	63/28891	3.99128e-07	6.42619e-06	3.73895e-06	Acod1/Traf3ip3/F830016B08Rik/Camk2a/Oas1g/Ifi206/Aim2/Ifi203/Iigp1/Ifi47/Igtp/Gm4841/Ifi211/Gbp6	14	Up
GO:0008217	regulation of blood pressure	28/1254	221/28891	4.05255e-07	6.50559e-06	3.78515e-06	Chrna7/Ptgs2/Cyp2j5/Tacr3/Ffar3/Cartpt/Aoc3/Lep/Klk1b1/Tnf/Oxtr/Kcnj8/Ptpro/Edn3/Klk1b5/Postn/Nos2/Npy1r/Cacna1c/Acta2/Npy/F2r/Gja5/Abat/Adipoq/Agt/Gas6/Adra1d	28	Up
GO:0034767	positive regulation of monoatomic ion transmembrane transport	27/1254	209/28891	4.39181e-07	7.02947e-06	4.08996e-06	Cd19/Cd4/Alox5/Stac/Kcnk3/Dpp6/Ehd3/Kcnj11/Ank2/Abcc8/Fgf13/Cacng8/Edn3/Ffar1/Abcb1a/Rgs9/Kcnc1/Jph2/Cxcl10/Stac2/Cacna1c/F2r/Cemip/Atp1b2/Kcne3/Myo5a/Tcaf1	27	Up
GO:0002720	positive regulation of cytokine production involved in immune response	19/1254	114/28891	4.55051e-07	7.26214e-06	4.22533e-06	H2-Q10/Nlrp3/Scimp/Il6/Card9/Nr4a3/Ffar3/Il1b/Tlr7/Il18r1/Il18/Gprc5b/Sash3/Tnfrsf14/Gata3/H2-Q6/H2-Q7/Lacc1/Tbx21	19	Up
GO:0030888	regulation of B cell proliferation	15/1254	73/28891	4.58108e-07	7.28954e-06	4.24127e-06	Cd38/Il10/Bst1/Ikzf3/Cd40lg/Ighd/Tlr9/Tnfrsf13c/Sash3/Cd40/Nckap1l/Btla/Cd300a/Ighm/Chrnb2	15	Up
GO:0009410	response to xenobiotic stimulus	37/1254	346/28891	4.81535e-07	7.63998e-06	4.44517e-06	Htr2a/Bdnf/Ccl4/Chrna7/Gabrb3/Cd38/Cyp2j5/Card9/Cers1/Il1b/Ugt1a6b/Kcnk3/Kcnj11/Mmp9/Kcnj8/Pde4b/Sfrp2/Ahrr/Fzd1/Cyp1b1/Cyp2c23/Pnp2/Aim2/Serpine1/Nos2/Sfrp1/Ncam1/Abat/Nckap1l/Cyp2f2/Mmp7/Bmyc/Adipoq/Gas6/Mylk/Cyp2s1/Fmo3	37	Up
GO:0051216	cartilage development	28/1254	223/28891	4.88014e-07	7.72026e-06	4.49188e-06	Mmp13/Comp/Col11a2/Chst11/Fgf2/Prrx2/Pkd1/Mustn1/Hoxd3/Lep/Ccn3/Prkg2/Sfrp2/Sulf1/Col11a1/Hoxc4/Runx3/Ccn4/Efemp1/Ccn1/Ctsk/Cfh/Ccn2/Fgfr3/Gata3/Gdf6/Maf/Smad9	28	Up
GO:0046850	regulation of bone remodeling	14/1254	64/28891	4.90586e-07	7.73846e-06	4.50246e-06	Hamp/Cd38/Il6/Ahsg/Tnfrsf11b/Cartpt/Lep/Syt7/Car2/Tmem119/Sfrp1/Fcgr4/Tnfrsf11a/Fgfr3	14	Up
GO:0045834	positive regulation of lipid metabolic process	25/1254	185/28891	4.95164e-07	7.7881e-06	4.53135e-06	Htr2a/Ptgs2/Sct/Nr4a3/Cd19/Abcd2/Il1b/Eef1a2/Fgf2/Ccdc3/Tnf/Fgf1/Apoc2/Wnt4/Mlxipl/Rab38/Star/Apoa1/Ccn1/Fgfr3/Fgr/Adipoq/Abcg4/Agt/Pdgfra	25	Up
GO:0090257	regulation of muscle system process	31/1254	263/28891	4.99023e-07	7.82618e-06	4.5535e-06	Hamp/Htr7/Ptgs2/Tacr3/Nr4a3/Pln/Kcnma1/Actn3/Ehd3/Oxtr/Pde4b/Ank2/Abcc8/Fgf13/Lmcd1/Npnt/Dbn1/Pi16/Tnnt1/Mylk2/Ccn4/Cacna1c/F2r/Gja5/Pde5a/Abat/Ccn2/Slc8a1/Chrnb4/Agt/Tnfrsf1b	31	Up
GO:0140029	exocytic process	18/1254	104/28891	5.09594e-07	7.969e-06	4.6366e-06	Rab44/Rims2/Rab3b/Snap25/Gnao1/Sv2a/Cadps/Cplx1/Camk2a/Syt7/Stx1b/Ncam1/Cplx2/Kcnb1/Plek/Cd300a/Pclo/Syt1	18	Up
GO:0030856	regulation of epithelial cell differentiation	24/1254	173/28891	5.1261e-07	7.97729e-06	4.64142e-06	Pax6/Vdr/Il1b/Lif/Cited1/Fgf2/Hoxa7/Mmp9/Tnf/Ajap1/Ptch2/Cldn5/Nkx2-2/Gdf3/Tlr9/Mesp1/Serpine1/Sfrp4/Fgfr3/Gata3/Reg3a/S1pr3/Reg3g/Atoh8	24	Up
GO:0090277	positive regulation of peptide hormone secretion	22/1254	149/28891	5.13056e-07	7.97729e-06	4.64142e-06	Fga/Fgb/Cd38/Nnat/Sct/Gipr/Gpr27/Lif/Isl1/Abcc8/Ffar1/Trpm2/Ffar4/Rbp4/Cacna1c/Rapgef4/Abat/Slc30a8/Pdx1/Lrp1/Slc2a2/Gck	22	Up
GO:0016079	synaptic vesicle exocytosis	19/1254	115/28891	5.23164e-07	8.11127e-06	4.71938e-06	Syt5/Rims2/Syt4/Snap25/Sv2a/Syn1/Cadps/Cplx1/Rims3/Camk2a/Syt11/Syt7/Stx1b/Npy1r/Npy/Cplx2/Cacna1a/Pclo/Syt1	19	Up
GO:1905475	regulation of protein localization to membrane	27/1254	212/28891	5.84675e-07	9.03921e-06	5.25928e-06	Mrap/Nrxn1/Lypd1/Tnfaip6/Stac/Cdh2/Dpp6/Zdhhc2/Cplx1/Kcnj11/Camk2a/Tnf/Dlg4/Vil1/Dbn1/Clip3/Stac2/Rapgef4/Grip1/Cemip/Kcnb1/Epha2/Lrp1/Ptn/Myo5a/Stom/Tcaf1	27	Up
GO:0002548	monocyte chemotaxis	14/1254	65/28891	6.0042e-07	9.23064e-06	5.37066e-06	S100a14/Ccl4/Ccr1/Ccl3/Fpr2/Ccl22/Pla2g7/Ccl24/Ccn3/Defb25/Ptpro/Serpine1/Cxcl10/Ccl12	14	Up
GO:0014909	smooth muscle cell migration	19/1254	116/28891	6.00449e-07	9.23064e-06	5.37066e-06	Fga/Has2/Nox4/Tafa5/Nr4a3/Ndrg4/Ccn3/Il18/Cyp1b1/Plat/Postn/Serpine1/Ccn4/Rapgef4/Adamts1/Adipoq/Lrp1/Agt/Myo5a	19	Up
GO:0043010	camera-type eye development	39/1254	380/28891	6.81423e-07	1.04459e-05	6.07775e-06	Tenm3/Aldh1a3/Crb2/Pax6/Celf4/Dio3/Ush1c/Lctl/Lif/Neurod1/Gnat1/Cryba4/Fgf2/Foxc2/Gpm6a/Ache/Lmx1b/Cyp1b1/Dcx/Aqp5/Crybb3/Wt1/Ntrk3/Rbp4/Ntrk2/Col8a1/Gnat2/Cacna1c/Prox1/Cfh/Cryab/Epha2/Fgfr3/Gata3/Ptn/Maf/Notch2/Ikzf1/Pdgfra	39	Up
GO:0032956	regulation of actin cytoskeleton organization	37/1254	351/28891	6.84285e-07	1.04603e-05	6.08613e-06	Tacstd2/Nox4/Pak3/Alox15/Tmod4/Wasf1/Fam107a/Bst1/Ccl24/Fhod3/Myo3b/Efna5/Kank4/Lmod1/Icam1/Trpm2/Wnt4/Myoc/Vil1/Tmeff2/Clec2i/Pfn4/Dbn1/Gpr65/Was/Prox1/Apoa1/Tmsb15a/Nckap1l/Ccn2/Plek/Hck/Fgr/Tgfb3/Lrp1/Synpo2/Cit	37	Up
GO:0030212	hyaluronan metabolic process	11/1254	40/28891	7.13758e-07	1.08565e-05	6.31663e-06	Has2/Has3/Has1/Tnfaip6/Il1b/Lyve1/Fgf2/Hyal1/Stab2/Itih3/Cemip	11	Up
GO:0010721	negative regulation of cell development	35/1254	323/28891	7.14191e-07	1.08565e-05	6.31663e-06	Bdnf/Tnr/Sema3a/Pglyrp1/Pax6/Sema3e/Syt4/Sox10/Tnfrsf11b/Tnfaip6/Cartpt/Il1b/Clec2g/Gpr55/Hoxa7/Cysltr2/Abcc8/Pilrb1/Fgf13/Runx3/Clec2i/Ntrk3/Slit1/Sfrp1/Lag3/Prox1/Pglyrp2/Fgfr3/Bmyc/Adipoq/Sema3d/Ptn/S1pr3/Tbx21/Cit	35	Up
GO:0050807	regulation of synapse organization	34/1254	309/28891	7.20538e-07	1.09225e-05	6.35501e-06	Bdnf/Chrna7/Kif1a/Lrp8/Nrxn1/Il10/Pak3/Nrcam/Vstm5/Cdh2/Rims3/Tnf/Gpm6a/Adgrb3/Dgkb/Lhfpl4/Oxtr/Efna5/Adgrb2/Il10ra/Fzd1/Ptpro/Bhlhb9/Dlg4/Camkv/Ntrk3/Ntrk2/Dbn1/Rapgef4/Abi3bp/Amigo2/Ptn/Chrnb2/Thbs2	34	Up
GO:0030168	platelet activation	17/1254	96/28891	7.51315e-07	1.13574e-05	6.60806e-06	Fga/Selp/Fgb/Mmrn1/Il6/Comp/Cd40lg/Treml1/Vwf/F2r/Fermt3/Cfh/Plek/Tubb1/Gp1bb/Emilin2/Pdgfra	17	Up
GO:0001657	ureteric bud development	18/1254	107/28891	7.87569e-07	1.18396e-05	6.88865e-06	Tacstd2/Bdnf/Fgf2/Foxc2/Ret/Tcf21/Greb1l/Fgf1/Wnt6/Npnt/Wnt4/Wnt2b/Wt1/Sfrp1/Gata3/Vcan/Agt/Smad9	18	Up
GO:0090288	negative regulation of cellular response to growth factor stimulus	18/1254	107/28891	7.87569e-07	1.18396e-05	6.88865e-06	Cxcl13/Grem2/Vwc2/Chrdl1/Tnfaip6/Sfrp2/Sulf1/Fzd1/Lrp2/Gdf3/Wnt4/Sfrp1/Adgra2/Htra3/Hhex/Mmrn2/Gata3/Agt	18	Up
GO:0032623	interleukin-2 production	15/1254	76/28891	7.92046e-07	1.18742e-05	6.90873e-06	Sftpd/Btnl2/Card9/Il1b/Irf4/Pde4b/Cd3e/Defb25/Pnp2/Clec2i/Sash3/Lag3/Gata3/Cd1d1/Tbx21	15	Up
GO:0097696	receptor signaling pathway via STAT	27/1254	216/28891	8.48156e-07	1.26689e-05	7.37114e-06	Hamp/Csf2rb/Il7r/Il6/Il10/Hpx/Lif/Neurod1/Gm13283/Csf2/Pkd1/Ret/Lep/Camk2a/Tnf/Il18/Il22ra2/Isl1/Cxcl5/Il10ra/Cyp1b1/Clec12b/Cd40/Cd300a/Fgfr3/Agt/Bcl3	27	Up
GO:0140058	neuron projection arborization	10/1254	33/28891	8.49715e-07	1.26689e-05	7.37114e-06	Zfp365/Sult4a1/Chrna7/Sema3a/Phactr1/Lrp2/Dlg4/Myo9a/Grip1/Ptn	10	Up
GO:0045860	positive regulation of protein kinase activity	38/1254	369/28891	8.67448e-07	1.2898e-05	7.50441e-06	Htr2a/Cass4/Nox4/Lrp8/Nrxn1/Mst1r/Cd4/Cartpt/Ccr7/Il1b/Fgf2/Pkd1/Lep/Tnf/Fgf1/Lilra5/Il18/Edn3/Dlg4/Cd86/Gprc5b/Ntrk3/Stil/Tpx2/Mmd/Prox1/Cemip/Cd40/Pde5a/Ccn1/Cd300a/Tnfrsf11a/Lat/Adipoq/Agt/Igtp/Gas6/Notch2	38	Up
GO:0006956	complement activation	14/1254	67/28891	8.88383e-07	1.31375e-05	7.64376e-06	C7/Susd4/Il1b/Colec11/Masp1/C6/Fcna/Cfb/Cfh/C1rb/C1ra/C1s2/Ighm/C2	14	Up
GO:0032633	interleukin-4 production	14/1254	67/28891	8.88383e-07	1.31375e-05	7.64376e-06	H2-Q10/Nlrp3/Itk/Irf4/Cd3e/Cd40lg/Sash3/Il33/Gata3/H2-Q6/Cd1d1/Notch2/H2-Q7/Prg2	14	Up
GO:0042552	myelination	25/1254	191/28891	9.06838e-07	1.3374e-05	7.7814e-06	Cntn1/Egr2/Sox10/Gjc3/Abcd2/Itgax/Cdh2/Mal/Tnf/Epb41l3/Cldn5/Mpz/Kcnj10/Myoc/Tspan2/Cxcr4/Lgi4/Ntrk3/Adam22/Ntrk2/Fgfr3/Ptn/Myo5a/Tmem163/Tnfrsf1b	25	Up
GO:0002761	regulation of myeloid leukocyte differentiation	22/1254	154/28891	9.12064e-07	1.34147e-05	7.80509e-06	Cd101/Ccr1/Ccl3/Tnfrsf11b/Cd4/Tnfaip6/Cartpt/Lif/Clec2g/Gpr55/Hoxa7/Tnf/Tal1/Pilrb1/Clec2i/Car2/Sfrp1/Fgfr3/Bmyc/Adipoq/Notch2/Ikzf1	22	Up
GO:0050905	neuromuscular process	26/1254	204/28891	9.26773e-07	1.35943e-05	7.90959e-06	Synm/Aldh1a3/Tnr/Nrxn1/Comp/Ush1c/Nr4a3/Npas3/Kcnma1/Map1a/Gpr88/Actn3/Stac/Kcnj8/Abcc8/Dlg4/Tmem150c/Dbn1/Penk/Tnnt1/Mylk2/Stac2/Cfh/Rcsd1/Cacna1a/Myo5a	26	Up
GO:0043368	positive T cell selection	11/1254	41/28891	9.37295e-07	1.37117e-05	7.97788e-06	Slamf6/Il6/Cd3d/Irf4/Zap70/Batf/Cd3e/Cd3g/H2-DMa/Cd1d1/Tbx21	11	Up
GO:0035710	CD4-positive, alpha-beta T cell activation	20/1254	131/28891	9.73699e-07	1.42061e-05	8.26551e-06	Tarm1/Nlrp3/Slamf6/Il6/Il2ra/Ccr7/Irf4/Il18r1/Il18/Batf/Cd3e/Cd274/Runx3/Sash3/Nckap1l/Vsir/Tnfrsf14/Gata3/Tbx21/Bcl3	20	Up
GO:0006937	regulation of muscle contraction	23/1254	167/28891	1.00075e-06	1.45229e-05	8.44985e-06	Htr7/Ptgs2/Tacr3/Pln/Kcnma1/Actn3/Ehd3/Oxtr/Pde4b/Ank2/Fgf13/Npnt/Dbn1/Tnnt1/Mylk2/Cacna1c/F2r/Gja5/Pde5a/Abat/Ccn2/Slc8a1/Chrnb4	23	Up
GO:0031099	regeneration	23/1254	167/28891	1.00075e-06	1.45229e-05	8.44985e-06	Gfap/Bdnf/Tnr/Myoz1/Il6/Folr1/Gap43/Lif/Gnat1/Mustn1/Ccn3/Aurka/Cxcl5/Bex1/Tnc/Ntrk3/Serpine1/Tmem182/Gnat2/Apoa1/Gli1/Lrp1/Ptn	23	Up
GO:0072009	nephron epithelium development	19/1254	120/28891	1.025e-06	1.48352e-05	8.63157e-06	Tacstd2/Lif/Cited1/Fgf2/Foxc2/Tcf21/Greb1l/Fgf1/Wnt6/Npnt/Ptpro/Wnt4/Wnt2b/Wt1/Gata3/Adipoq/Agt/Notch2/Irx1	19	Up
GO:0048608	reproductive structure development	36/1254	343/28891	1.06798e-06	1.54163e-05	8.96964e-06	Tex15/Adam21/Sema3a/Ahsg/Nup210l/Tnfaip6/Ptprn/Inha/Lep/Tcf21/Greb1l/Sfrp2/Sulf1/Lrp2/Icam1/Rnase10/Wnt4/Tnc/Ptx3/Wt1/Rbp4/Pcyt1b/Asmt/Serpine1/Spink2/Sfrp1/Adamts1/Plaur/Tsx/Gas2/Adam25/Lfng/Gata3/Agt/Serpinf1/Pdgfra	36	Up
GO:0008406	gonad development	30/1254	259/28891	1.09701e-06	1.57935e-05	9.1891e-06	Adam21/Sema3a/Ahsg/Nup210l/Tnfaip6/Ptprn/Inha/Lep/Tcf21/Sfrp2/Lrp2/Icam1/Rnase10/Wnt4/Ptx3/Wt1/Rbp4/Pcyt1b/Asmt/Serpine1/Spink2/Sfrp1/Adamts1/Tsx/Gas2/Adam25/Lfng/Gata3/Agt/Pdgfra	30	Up
GO:0051897	positive regulation of phosphatidylinositol 3-kinase/protein kinase B signal transduction	25/1254	193/28891	1.10247e-06	1.58303e-05	9.21051e-06	Selp/Cass4/Nox4/Il6/Nrxn1/Mst1r/Sema3e/Rasd2/F10/Fgf2/Ret/Lep/Akr1c14/Tnf/Il18/Lrp2/Akr1c18/Myoc/Ntrk3/Ntrk2/F2r/Gata3/Fgr/Agt/Gas6	25	Up
GO:0033628	regulation of cell adhesion mediated by integrin	12/1254	50/28891	1.11453e-06	1.59612e-05	9.28672e-06	Cxcl13/Lif/Foxc2/Ret/Cd3e/Cyp1b1/Skap1/Serpine1/Fermt3/Nckap1l/Epha2/Lpxn	12	Up
GO:0034612	response to tumor necrosis factor	26/1254	206/28891	1.11799e-06	1.59688e-05	9.2911e-06	Mmp8/Acod1/Wfdc21/Ccl4/Ccl3/Il6/St18/Slc2a4/Gsdme/Ccl22/Ccl24/Ccdc3/Tnf/Npnt/Aim2/Tnfrsf13c/Nos2/Dbn1/Sfrp1/Traf1/Cd40/Apoa1/Tnfrsf11a/Adipoq/Gas6/Ccl12	26	Up
GO:0071772	response to BMP	24/1254	181/28891	1.17697e-06	1.66809e-05	9.70543e-06	Grem2/Vwc2/Crb2/Chrdl1/Comp/Zcchc12/Tnfaip6/Amhr2/Sfrp2/Sulf1/Fzd1/Lrp2/Gdf3/Sfrp1/Htra3/Dlx5/Ccn1/Vsir/Sfrp4/Gata3/Gdf6/Fstl1/Notch2/Smad9	24	Up
GO:0071773	cellular response to BMP stimulus	24/1254	181/28891	1.17697e-06	1.66809e-05	9.70543e-06	Grem2/Vwc2/Crb2/Chrdl1/Comp/Zcchc12/Tnfaip6/Amhr2/Sfrp2/Sulf1/Fzd1/Lrp2/Gdf3/Sfrp1/Htra3/Dlx5/Ccn1/Vsir/Sfrp4/Gata3/Gdf6/Fstl1/Notch2/Smad9	24	Up
GO:0021675	nerve development	17/1254	99/28891	1.17704e-06	1.66809e-05	9.70543e-06	Bdnf/Gabrb3/Sema3a/Egr2/Kcna2/Ret/Hoxd3/Vcam1/Nptx1/Isl1/Sulf1/Plxna4/Ackr3/Fgfr3/Scn2a/Ngf/Chrnb2	17	Up
GO:0099538	synaptic signaling via neuropeptide	6/1254	10/28891	1.19392e-06	1.67444e-05	9.74237e-06	Bdnf/Syt4/Ntrk2/Penk/Npy1r/Npy	6	Up
GO:0031640	killing of cells of another organism	18/1254	110/28891	1.19691e-06	1.67444e-05	9.74237e-06	Ppbp/Cxcl13/Hamp/Trem1/Trem3/Cxcl1/Pglyrp1/Ccl22/Elane/Cxcl5/Arg1/Ccl28/Nos2/Cxcl10/Gzma/Gzmb/Igtp/Cxcl14	18	Up
GO:0072163	mesonephric epithelium development	18/1254	110/28891	1.19691e-06	1.67444e-05	9.74237e-06	Tacstd2/Bdnf/Fgf2/Foxc2/Ret/Tcf21/Greb1l/Fgf1/Wnt6/Npnt/Wnt4/Wnt2b/Wt1/Sfrp1/Gata3/Vcan/Agt/Smad9	18	Up
GO:0072164	mesonephric tubule development	18/1254	110/28891	1.19691e-06	1.67444e-05	9.74237e-06	Tacstd2/Bdnf/Fgf2/Foxc2/Ret/Tcf21/Greb1l/Fgf1/Wnt6/Npnt/Wnt4/Wnt2b/Wt1/Sfrp1/Gata3/Vcan/Agt/Smad9	18	Up
GO:0141061	disruption of cell in another organism	18/1254	110/28891	1.19691e-06	1.67444e-05	9.74237e-06	Ppbp/Cxcl13/Hamp/Trem1/Trem3/Cxcl1/Pglyrp1/Ccl22/Elane/Cxcl5/Arg1/Ccl28/Nos2/Cxcl10/Gzma/Gzmb/Igtp/Cxcl14	18	Up
GO:0007272	ensheathment of neurons	25/1254	194/28891	1.2142e-06	1.68994e-05	9.83255e-06	Cntn1/Egr2/Sox10/Gjc3/Abcd2/Itgax/Cdh2/Mal/Tnf/Epb41l3/Cldn5/Mpz/Kcnj10/Myoc/Tspan2/Cxcr4/Lgi4/Ntrk3/Adam22/Ntrk2/Fgfr3/Ptn/Myo5a/Tmem163/Tnfrsf1b	25	Up
GO:0008366	axon ensheathment	25/1254	194/28891	1.2142e-06	1.68994e-05	9.83255e-06	Cntn1/Egr2/Sox10/Gjc3/Abcd2/Itgax/Cdh2/Mal/Tnf/Epb41l3/Cldn5/Mpz/Kcnj10/Myoc/Tspan2/Cxcr4/Lgi4/Ntrk3/Adam22/Ntrk2/Fgfr3/Ptn/Myo5a/Tmem163/Tnfrsf1b	25	Up
GO:0014059	regulation of dopamine secretion	11/1254	42/28891	1.2202e-06	1.69396e-05	9.85598e-06	Syt5/Htr2a/Syt4/Kcna2/Syt11/Syt13/Syt7/Abat/Syt1/Myo5a/Chrnb2	11	Up
GO:0051969	regulation of transmission of nerve impulse	9/1254	27/28891	1.22593e-06	1.69759e-05	9.87707e-06	Tnr/Il6/Ffar3/Cartpt/Gpr35/Rapgef4/Chrnb4/Agt/Chrnb2	9	Up
GO:0030509	BMP signaling pathway	23/1254	169/28891	1.23565e-06	1.70671e-05	9.93012e-06	Grem2/Vwc2/Crb2/Chrdl1/Comp/Zcchc12/Tnfaip6/Amhr2/Sfrp2/Sulf1/Fzd1/Lrp2/Gdf3/Sfrp1/Htra3/Dlx5/Ccn1/Vsir/Sfrp4/Gdf6/Fstl1/Notch2/Smad9	23	Up
GO:1902414	protein localization to cell junction	20/1254	133/28891	1.24398e-06	1.71386e-05	9.97175e-06	Mapk10/Nrxn1/Dlgap1/Snap25/Map1a/Lgi1/Kif5a/Zdhhc2/Cplx1/Camk2a/Lhfpl4/Nptx1/Dlg4/Adam22/Mapt/Stx1b/Mpp4/Rapgef4/Grip1/Pclo	20	Up
GO:0031341	regulation of cell killing	22/1254	157/28891	1.27147e-06	1.74731e-05	1.01664e-05	Il18rap/H2-Q10/Klrd1/Slamf6/Cxcl1/Il7r/Lep/Cxcl5/Arg1/Nos2/Crtam/Klrc1/Lag3/Clec12b/H2-M3/Nckap1l/Cfh/Vav1/H2-Q6/Cd1d1/Klri1/H2-Q7	22	Up
GO:0035270	endocrine system development	21/1254	145/28891	1.27676e-06	1.75016e-05	1.01829e-05	Il6/Pax6/Gipr/Neurod1/Cdh2/Fgf2/Hoxd3/Isl1/Nkx2-2/Wnt4/Myt1/Wt1/Apoa1/Onecut2/Gli1/Pdx1/Hhex/Gata3/Tubb1/Lhx3/Pdgfra	21	Up
GO:0090092	regulation of transmembrane receptor protein serine/threonine kinase signaling pathway	30/1254	261/28891	1.28925e-06	1.76284e-05	1.02567e-05	Grem2/Vwc2/Crb2/Chrdl1/Folr1/Tnfaip6/Chst11/Adamtsl2/Lox/Ccn3/Sfrp2/Sulf1/Fzd1/Cilp/Npnt/Lrp2/Gdf3/Sfrp1/Htra3/Onecut2/Ccn1/Ltbp1/Vsir/Sfrp4/Tgfb3/Gdf6/Lrp1/Fstl1/Notch2/Pmepa1	30	Up
GO:0050803	regulation of synapse structure or activity	34/1254	317/28891	1.2929e-06	1.76339e-05	1.02599e-05	Bdnf/Chrna7/Kif1a/Lrp8/Nrxn1/Il10/Pak3/Nrcam/Vstm5/Cdh2/Rims3/Tnf/Gpm6a/Adgrb3/Dgkb/Lhfpl4/Oxtr/Efna5/Adgrb2/Il10ra/Fzd1/Ptpro/Bhlhb9/Dlg4/Camkv/Ntrk3/Ntrk2/Dbn1/Rapgef4/Abi3bp/Amigo2/Ptn/Chrnb2/Thbs2	34	Up
GO:0051222	positive regulation of protein transport	36/1254	346/28891	1.31141e-06	1.78417e-05	1.03808e-05	Fga/Fgb/Cd38/Nnat/Ptgs2/Mmp13/Il6/Gipr/Gpr27/Hspa1l/Zdhhc2/Lep/Tnf/Isl1/Abcc8/Lrp2/Ffar1/Trpm2/Rbp4/Wipf1/Cacna1c/Rapgef4/Cemip/Abat/Slc30a8/Pdx1/Kcnb1/Tgfb3/Lrp1/Gas6/Sytl4/Slc2a2/Stom/Myom1/Tcaf1/Gck	36	Up
GO:0001659	temperature homeostasis	25/1254	195/28891	1.33623e-06	1.81341e-05	1.05509e-05	Htr2a/Ptgs2/Dio2/Il1b/Actn3/Pth2r/Irf4/Foxc2/Il18r1/Lep/Tnf/Ache/Oxtr/Il18/Trpm2/Ffar4/Alpl/Cxcr4/Tshr/Abat/Tnfrsf11a/Adipoq/Adamts5/Trpv2/G0s2	25	Up
GO:0007259	receptor signaling pathway via JAK-STAT	26/1254	208/28891	1.34492e-06	1.82066e-05	1.05931e-05	Hamp/Csf2rb/Il7r/Il6/Il10/Hpx/Lif/Neurod1/Gm13283/Csf2/Pkd1/Ret/Lep/Camk2a/Tnf/Il18/Il22ra2/Isl1/Cxcl5/Il10ra/Cyp1b1/Cd40/Cd300a/Fgfr3/Agt/Bcl3	26	Up
GO:0031646	positive regulation of nervous system process	12/1254	51/28891	1.40013e-06	1.88885e-05	1.09899e-05	Rims2/Tnr/Il6/Egr2/Sox10/Ffar3/Cartpt/Itgax/Rapgef4/Abat/Chrnb4/Tnfrsf1b	12	Up
GO:0061458	reproductive system development	36/1254	347/28891	1.40337e-06	1.88885e-05	1.09899e-05	Tex15/Adam21/Sema3a/Ahsg/Nup210l/Tnfaip6/Ptprn/Inha/Lep/Tcf21/Greb1l/Sfrp2/Sulf1/Lrp2/Icam1/Rnase10/Wnt4/Tnc/Ptx3/Wt1/Rbp4/Pcyt1b/Asmt/Serpine1/Spink2/Sfrp1/Adamts1/Plaur/Tsx/Gas2/Adam25/Lfng/Gata3/Agt/Serpinf1/Pdgfra	36	Up
GO:0019228	neuronal action potential	13/1254	60/28891	1.4057e-06	1.88885e-05	1.09899e-05	Chrna7/Kcnma1/Ffar3/Gpr88/Dpp6/Kcna2/Gpr35/Gjd2/Cacna1g/Rapgef4/Scn2a/Chrnb4/Chrnb2	13	Up
GO:0045137	development of primary sexual characteristics	30/1254	263/28891	1.51219e-06	2.02692e-05	1.17932e-05	Adam21/Sema3a/Ahsg/Nup210l/Tnfaip6/Ptprn/Inha/Lep/Tcf21/Sfrp2/Lrp2/Icam1/Rnase10/Wnt4/Ptx3/Wt1/Rbp4/Pcyt1b/Asmt/Serpine1/Spink2/Sfrp1/Adamts1/Tsx/Gas2/Adam25/Lfng/Gata3/Agt/Pdgfra	30	Up
GO:0022604	regulation of cell morphogenesis	31/1254	277/28891	1.53148e-06	2.04774e-05	1.19144e-05	Strip2/Rims2/Ccl3/Lrp8/Il6/Sema3e/Syt4/Pak3/Ccl24/Ache/Epb41l3/Efna5/Icam1/Fmnl2/Bhlhb9/Dlg4/Vil1/Plxna4/Cxcr4/Dbn1/Myo9a/Ypel4/Palmd/Grip1/Gas2/Hck/Fgr/Syt1/Ptn/Palm3/Ighm	31	Up
GO:0002027	regulation of heart rate	18/1254	112/28891	1.5682e-06	2.07968e-05	1.21002e-05	Scn3b/Chrna7/Sema3a/Tacr3/Pln/Ffar3/Scn2b/Tnf/Kcnj8/Isl1/Ank2/Edn3/Cacna1g/Cacna1c/Gja5/Kcne3/Slc8a1/Agt	18	Up
GO:0030203	glycosaminoglycan metabolic process	17/1254	101/28891	1.57128e-06	2.07968e-05	1.21002e-05	Has2/Pglyrp1/Has3/Has1/Tnfaip6/Chst11/Il1b/Lyve1/Fgf2/B3gnt7/Ndnf/Hyal1/Stab2/Hs3st1/Itih3/Cemip/Pglyrp2	17	Up
GO:0032611	interleukin-1 beta production	17/1254	101/28891	1.57128e-06	2.07968e-05	1.21002e-05	Mefv/Nlrp3/Chrna7/Ccl3/Il6/Ccr7/Il1b/Tnf/Lilra5/Isl1/Ffar1/Ffar4/Aim2/F2r/Apoa1/Ccn1/S1pr3	17	Up
GO:2000514	regulation of CD4-positive, alpha-beta T cell activation	15/1254	80/28891	1.57261e-06	2.07968e-05	1.21002e-05	Tarm1/Nlrp3/Il6/Il2ra/Ccr7/Il18/Cd3e/Cd274/Runx3/Sash3/Nckap1l/Vsir/Tnfrsf14/Gata3/Tbx21	15	Up
GO:1902903	regulation of supramolecular fiber organization	39/1254	393/28891	1.57447e-06	2.07968e-05	1.21002e-05	Tacstd2/Chrna7/Nox4/Pak3/Alox15/Map1a/Tmod4/Wasf1/Ccl24/Fhod3/Kank4/Lmod1/Fgf13/Icam1/Wnt4/Hdgfl3/Myoc/Vil1/Tmeff2/Clec2i/Pfn4/Dbn1/Clip3/Mapt/Gpr65/Tpx2/Map1b/Was/Prox1/Apoa1/Tmsb15a/Nckap1l/Cryab/Ccn2/Stmn2/Plek/Tgfb3/Synpo2/Cit	39	Up
GO:0007189	adenylate cyclase-activating G protein-coupled receptor signaling pathway	22/1254	159/28891	1.57854e-06	2.08e-05	1.21021e-05	Htr7/Adgrf2/Mrap/Gipr/Pln/Sstr4/Adgrg5/Adgrd1/Adgrb3/Pde4b/Adgrb2/Galr1/Tshr/Cxcl10/Gpr65/Adgre4/Grk5/Rapgef4/Ptger1/Adra1d/Adgre1/S1pr3	22	Up
GO:0008016	regulation of heart contraction	25/1254	197/28891	1.61472e-06	2.12253e-05	1.23495e-05	Scn3b/Chrna7/Sema3a/Tacr3/Gnao1/Pln/Ffar3/Ehd3/Scn2b/Tnf/Kcnj8/Pde4b/Isl1/Ank2/Fgf13/Edn3/Cacna1g/Cacna1c/Gja5/Pde5a/Ccn2/Kcne3/Slc8a1/Agt/Adra1d	25	Up
GO:0045637	regulation of myeloid cell differentiation	28/1254	237/28891	1.67284e-06	2.19363e-05	1.27632e-05	Cd101/Gpr171/Ccr1/Ccl3/Tnfrsf11b/Cd4/Tnfaip6/Cartpt/Lif/Clec2g/Gpr55/Hoxa7/Lox/Lep/Tnf/Tal1/Pilrb1/Clec2i/Car2/Sfrp1/Ypel4/Nckap1l/Fgfr3/Bmyc/Csf3r/Adipoq/Notch2/Ikzf1	28	Up
GO:0032753	positive regulation of interleukin-4 production	12/1254	52/28891	1.74859e-06	2.28746e-05	1.33091e-05	H2-Q10/Nlrp3/Irf4/Cd3e/Cd40lg/Sash3/Il33/Gata3/H2-Q6/Cd1d1/H2-Q7/Prg2	12	Up
GO:0007015	actin filament organization	44/1254	471/28891	1.77011e-06	2.31006e-05	1.34406e-05	Tacstd2/Nox4/Fhdc1/Ush1c/Pak3/Alox15/Catip/Tmod4/Wasf1/Fam107a/Pstpip1/Ccl24/Diaph3/Fhod3/Iqgap3/Phactr1/Kank4/Lmod1/Icam1/Wnt4/Myoc/Vil1/Tmeff2/Clec2i/Pfn4/Dbn1/Gpr65/Hip1/Was/Prox1/Apoa1/Tmsb15a/Nckap1l/Ccn2/Arhgap25/Plek/Gas2/Myo1g/Tgfb3/Dpysl3/Myo5a/Marcksl1/Synpo2/Cit	44	Up
GO:0001910	regulation of leukocyte mediated cytotoxicity	20/1254	136/28891	1.77885e-06	2.31038e-05	1.34425e-05	Il18rap/H2-Q10/Klrd1/Slamf6/Cxcl1/Il7r/Lep/Cxcl5/Arg1/Crtam/Klrc1/Lag3/Clec12b/H2-M3/Nckap1l/Vav1/H2-Q6/Cd1d1/Klri1/H2-Q7	20	Up
GO:0032411	positive regulation of transporter activity	20/1254	136/28891	1.77885e-06	2.31038e-05	1.34425e-05	Alox5/Stac/Kcnk3/Ehd3/Kcnj11/Ank2/Abcc8/Fgf13/Cacng8/Syngr3/Abcb1a/Rgs9/Kcnc1/Jph2/Stac2/Atp1b2/Kcne3/Adipoq/Myo5a/Tcaf1	20	Up
GO:0001823	mesonephros development	18/1254	113/28891	1.79047e-06	2.31443e-05	1.3466e-05	Tacstd2/Bdnf/Fgf2/Foxc2/Ret/Tcf21/Greb1l/Fgf1/Wnt6/Npnt/Wnt4/Wnt2b/Wt1/Sfrp1/Gata3/Vcan/Agt/Smad9	18	Up
GO:0032755	positive regulation of interleukin-6 production	18/1254	113/28891	1.79047e-06	2.31443e-05	1.3466e-05	Scimp/Il6/Card9/Il1b/Il16/Tlr7/Lep/Tnf/Pou2f2/Lilra5/Defb25/Isl1/Tlr9/Nos2/Il33/Lbp/F2r/Ccn1	18	Up
GO:0003015	heart process	29/1254	252/28891	1.87945e-06	2.42369e-05	1.41017e-05	Scn3b/Chrna7/Nox4/Sema3a/Tacr3/Gnao1/Pln/Ffar3/Ehd3/Scn2b/Klk1b1/Tnf/Kcnj8/Pde4b/Isl1/Ank2/Fgf13/Edn3/Cacna1g/Cxcr4/Cacna1c/Gja5/Pde5a/Ccn2/Myl1/Kcne3/Slc8a1/Agt/Adra1d	29	Up
GO:0048705	skeletal system morphogenesis	30/1254	266/28891	1.91396e-06	2.45654e-05	1.42929e-05	Has2/Mmp13/Comp/Hhip/Col11a2/Pax5/Chst11/Vdr/Spef2/Actn3/Prrx2/Pkd1/Hoxa7/Foxc2/Hoxd3/Col11a1/Hoxc4/Alpl/Hyal1/Pappa2/Tmem119/Sfrp1/Hoxa2/Dlx5/Ccn2/Sfrp4/Fgfr3/Fgr/Tgfb3/Pdgfra	30	Up
GO:0051896	regulation of phosphatidylinositol 3-kinase/protein kinase B signal transduction	30/1254	266/28891	1.91396e-06	2.45654e-05	1.42929e-05	Selp/Cass4/Nox4/Il6/Nrxn1/Mst1r/Sema3e/Rasd2/F10/Fgf2/Ret/Lep/Akr1c14/Tnf/Il18/Lrp2/Akr1c18/Myoc/Aim2/Ntrk3/Ntrk2/Sfrp5/F2r/Mmp3/Epha2/Gata3/Fgr/Agt/Gas6/Bank1	30	Up
GO:0048592	eye morphogenesis	24/1254	186/28891	1.92497e-06	2.45908e-05	1.43076e-05	Tenm3/Bdnf/Aldh1a3/Crb2/Pax6/Dio3/Ush1c/Lctl/Tmem215/Gnat1/Fgf2/Aqp5/Mfap5/Rbp4/Ntrk2/Col8a1/Gnat2/Prox1/Cfh/Epha2/Fgfr3/Ptn/Notch2/Ikzf1	24	Up
GO:0071356	cellular response to tumor necrosis factor	24/1254	186/28891	1.92497e-06	2.45908e-05	1.43076e-05	Mmp8/Acod1/Ccl4/Ccl3/Il6/St18/Slc2a4/Gsdme/Ccl22/Ccl24/Ccdc3/Tnf/Npnt/Aim2/Tnfrsf13c/Dbn1/Sfrp1/Traf1/Cd40/Apoa1/Tnfrsf11a/Adipoq/Gas6/Ccl12	24	Up
GO:0060047	heart contraction	28/1254	239/28891	1.97627e-06	2.5187e-05	1.46545e-05	Scn3b/Chrna7/Sema3a/Tacr3/Gnao1/Pln/Ffar3/Ehd3/Scn2b/Klk1b1/Tnf/Kcnj8/Pde4b/Isl1/Ank2/Fgf13/Edn3/Cacna1g/Cxcr4/Cacna1c/Gja5/Pde5a/Ccn2/Myl1/Kcne3/Slc8a1/Agt/Adra1d	28	Up
GO:0007218	neuropeptide signaling pathway	16/1254	92/28891	2.02603e-06	2.57608e-05	1.49884e-05	Gpr84/Ltb4r1/Ltb4r2/Gipr/Sstr4/Cartpt/Cysltr2/Agrp/Galr1/Sstr1/Ppy/Penk/Scg5/Pcsk1n/Npy/Pyy	16	Up
GO:0001558	regulation of cell growth	43/1254	459/28891	2.14917e-06	2.72629e-05	1.58624e-05	Hamp/Bdnf/Csf2rb/Cd38/Rims2/Tnr/Sema3a/Ahsg/Sema3e/Syt4/Lgi1/Fam107a/Gng4/Ccn3/Sfrp2/Efna5/Ptch2/Fgf13/Dcx/Plxna4/Tnc/Hyal1/Wt1/Cxcr4/Islr2/Ntrk3/Dbn1/Slit1/Mapt/Sfrp1/Pi16/Map1b/Ccn4/Plaat1/Cryab/Fhl1/Wfdc1/Ngf/Lrp1/Agt/Sema3d/Syt1/Trpv2	43	Up
GO:0002920	regulation of humoral immune response	12/1254	53/28891	2.1715e-06	2.74821e-05	1.59899e-05	Acod1/Ivl/Susd4/Hpx/Ccr7/Il1b/Tnf/Masp1/C6/Cd37/Cfh/H2-DMa	12	Up
GO:0051588	regulation of neurotransmitter transport	19/1254	126/28891	2.18347e-06	2.75695e-05	1.60407e-05	Gfap/Rims2/Rab3b/Syt4/Syn1/Cplx1/Rims3/Camk2a/Edn3/Kmo/Syngr3/Ntrk2/Stx1b/Npy1r/Npy/Cplx2/Cacna1a/Ngf/Syt1	19	Up
GO:0046632	alpha-beta T cell differentiation	20/1254	138/28891	2.24364e-06	2.82636e-05	1.64446e-05	Nlrp3/Itk/Slamf6/Il6/Ccr7/Irf4/Il18r1/Tnfsf8/Il18/Zap70/Batf/Gpr18/Runx3/Sash3/Nckap1l/Gata3/Igtp/Cd1d1/Tbx21/Bcl3	20	Up
GO:0014015	positive regulation of gliogenesis	16/1254	93/28891	2.34933e-06	2.95267e-05	1.71795e-05	Zfp365/Gfap/Il6/Egr2/Sox10/Il1b/Lif/Aspa/Tnf/Lrp2/Nkx2-2/Cxcr4/Il33/Rnf112/Ptn/Tnfrsf1b	16	Up
GO:0051091	positive regulation of DNA-binding transcription factor activity	30/1254	269/28891	2.41217e-06	3.02466e-05	1.75984e-05	Il18rap/Nlrp3/Bdnf/Rhebl1/Lrp8/Il6/Card9/Il10/Trim30b/Trim30c/Il1b/Wnt2/Neurod1/Il18r1/Camk2a/Tnf/Il18/Cd40lg/Fzd1/Icam1/Fzd2/Tlr9/Aim2/Trim30d/Cd200/Nfam1/Traf1/Cd40/Tnfrsf11a/Ngf	30	Up
GO:0014829	vascular associated smooth muscle contraction	9/1254	29/28891	2.42175e-06	3.02969e-05	1.76276e-05	Htr2a/Htr7/Cd38/Comp/Edn3/Cacna1g/Acta2/Slc8a1/Agt	9	Up
GO:0051928	positive regulation of calcium ion transport	21/1254	151/28891	2.48954e-06	3.10736e-05	1.80795e-05	Ccr1/Cd19/Cd4/Stac/Ehd3/Camk2a/Lilra5/Isl1/Ank2/Ffar1/Cxcr4/Serpine1/Jph2/Cxcl10/Stac2/Cacna1c/F2r/Cemip/Kcne3/Mylk/Trpv2	21	Up
GO:0032655	regulation of interleukin-12 production	13/1254	63/28891	2.52367e-06	3.12844e-05	1.82022e-05	Mefv/Scimp/Il10/Ccr7/Il16/Lep/Lilra5/Defb25/Isl1/Cd40lg/Tlr9/Ltb/Cd40	13	Up
GO:0090303	positive regulation of wound healing	13/1254	63/28891	2.52367e-06	3.12844e-05	1.82022e-05	Duox1/Foxc2/Plat/Cxcr4/Serpine1/S100a9/Vwf/Ccn4/F2r/Reg3a/Mylk/Reg3g/Emilin2	13	Up
GO:1903078	positive regulation of protein localization to plasma membrane	13/1254	63/28891	2.52367e-06	3.12844e-05	1.82022e-05	Nrxn1/Stac/Dpp6/Zdhhc2/Kcnj11/Tnf/Vil1/Clip3/Stac2/Grip1/Epha2/Lrp1/Myo5a	13	Up
GO:0061043	regulation of vascular wound healing	6/1254	11/28891	2.52965e-06	3.12872e-05	1.82038e-05	Tafa5/Alox5/Foxc2/Tnf/Cxcr4/Serpine1	6	Up
GO:0007422	peripheral nervous system development	15/1254	83/28891	2.55241e-06	3.14971e-05	1.83259e-05	Egr3/Bdnf/Egr2/Sox10/Isl1/Adgrb2/Myoc/Plxna4/Lgi4/Ntrk3/Adam22/Ntrk2/Onecut2/Ngf/Agt	15	Up
GO:0045444	fat cell differentiation	30/1254	270/28891	2.60313e-06	3.20503e-05	1.86478e-05	Wfdc21/Htr2a/Ptgs2/Dio2/Mrap/Egr2/Nr4a3/Zbtb7c/Glis1/Slc2a4/Alox5/Sh2b2/Ccdc3/Lep/Tnf/Adig/Kcnj8/Sfrp2/Gdf3/Ffar4/Clip3/Sfrp1/Steap4/Ccn4/Grk5/Gdf6/Adipoq/Runx1t1/Gdf10/Pdgfra	30	Up
GO:0032715	negative regulation of interleukin-6 production	12/1254	54/28891	2.68219e-06	3.2875e-05	1.91276e-05	Chrna7/Il10/Muc16/Tnf/Cd200r1/Syt11/Cd200/Il27ra/C5ar2/Nckap1l/Gas6/Bank1	12	Up
GO:0048247	lymphocyte chemotaxis	12/1254	54/28891	2.68219e-06	3.2875e-05	1.91276e-05	Cxcl13/Tnfsf14/Ccl4/Ccl3/Ch25h/Ccr7/Ccl22/Ccl24/Cxcl10/Gas6/Ccl12/Cxcl14	12	Up
GO:0001953	negative regulation of cell-matrix adhesion	10/1254	37/28891	2.72911e-06	3.33749e-05	1.94185e-05	Sema3e/Fam107a/Hoxa7/Ajap1/Myoc/Postn/Serpine1/Plet1/Apod/Lrp1	10	Up
GO:0014910	regulation of smooth muscle cell migration	17/1254	105/28891	2.73542e-06	3.33771e-05	1.94198e-05	Fga/Has2/Nox4/Tafa5/Nr4a3/Ndrg4/Il18/Cyp1b1/Postn/Serpine1/Ccn4/Rapgef4/Adamts1/Adipoq/Lrp1/Agt/Myo5a	17	Up
GO:0002639	positive regulation of immunoglobulin production	15/1254	84/28891	2.98365e-06	3.63245e-05	2.11346e-05	H2-Q10/Il6/Il10/Hpx/Tlr9/Cd86/Sash3/Cd37/Rbp4/Il33/Cd40/6030468B19Rik/H2-Q6/H2-Q7/Tbx21	15	Up
GO:0042267	natural killer cell mediated cytotoxicity	18/1254	117/28891	2.99348e-06	3.63628e-05	2.1157e-05	Il18rap/H2-Q10/Klrd1/Slamf6/Lep/Il18/Crtam/Cd2/Fcgr4/Klrc1/Lag3/Clec12b/H2-M3/Vav1/Gzmb/H2-Q6/Klri1/H2-Q7	18	Up
GO:0002520	immune system development	29/1254	258/28891	3.01769e-06	3.65753e-05	2.12806e-05	Cxcl13/Acod1/H2-Q10/Pdcd1/Il7r/Il2ra/Ccr7/Ret/Tcf21/Batf/Cd3e/Cd40lg/Barx1/Ighd/Cd86/Cd274/Ltb/Il27ra/Cacna1c/Cd40/Samd9l/Tlx1/Tnfrsf11a/Gata3/H2-Q6/H2-Q7/Tbx21/Ikzf1/Bcl3	29	Up
GO:0048754	branching morphogenesis of an epithelial tube	24/1254	191/28891	3.08689e-06	3.73308e-05	2.17202e-05	Tacstd2/Sema3e/Hhip/Vdr/Wnt2/Fgf2/Pkd1/Foxc2/Tnf/Tcf21/Greb1l/Fgf1/Wnt6/Sfrp2/Npnt/Wnt4/Wnt2b/Tnc/Wt1/Cxcr4/Hhex/Epha2/Agt/Pdgfra	24	Up
GO:0035456	response to interferon-beta	14/1254	74/28891	3.1181e-06	3.76246e-05	2.18911e-05	Acod1/Traf3ip3/F830016B08Rik/Camk2a/Oas1g/Ifi206/Aim2/Ifi203/Iigp1/Ifi47/Igtp/Gm4841/Ifi211/Gbp6	14	Up
GO:1904035	regulation of epithelial cell apoptotic process	19/1254	129/28891	3.12644e-06	3.76418e-05	2.19011e-05	Fga/Fgb/Il10/Neurod1/Akr1c14/Tnf/Isl1/Cd40lg/Icam1/Ndnf/Akr1c18/Serpine1/Cd40/Pdx1/Sfrp4/Gata3/Scg2/Ngf/Gas6	19	Up
GO:0032651	regulation of interleukin-1 beta production	16/1254	95/28891	3.13832e-06	3.77014e-05	2.19358e-05	Mefv/Nlrp3/Chrna7/Ccl3/Il6/Ccr7/Tnf/Lilra5/Isl1/Ffar1/Ffar4/Aim2/F2r/Apoa1/Ccn1/S1pr3	16	Up
GO:0014706	striated muscle tissue development	32/1254	301/28891	3.16699e-06	3.7962e-05	2.20874e-05	Hamp/Bdnf/Nox4/Pln/Wnt2/Fgf2/Fhod3/Foxc2/Kcnj11/Lox/Klk1b1/Fgf1/Kcnj8/Isl1/Lrp2/Col11a1/Mesp1/Wt1/Rbp4/Jph2/Pi16/Mylk2/Ncam1/Ccn4/Prox1/Gja5/Gli1/Slc8a1/Foxh1/Agt/Myh11/Pdgfra	32	Up
GO:0007389	pattern specification process	45/1254	498/28891	3.28884e-06	3.9248e-05	2.28356e-05	Grem2/Crb2/Sema3a/Chrdl1/Egr2/Pax6/Hhip/Folr1/Wnt2/Neurod1/Cited1/Tdrd6/Fgf2/Hoxa7/Foxc2/Hoxd3/Fgf1/Aurka/Wnt6/Sfrp2/Mns1/Isl1/Lmx1b/Barx1/Lrp2/Nkx2-2/Gdf3/Hoxc4/Wnt2b/Mesp1/En1/Wt1/Sfrp1/Stil/Dop1b/Hoxa2/Gli1/Hhex/Lfng/Foxh1/Lhx3/Notch2/Irx1/Bhlhe41/Bicc1	45	Up
GO:0052548	regulation of endopeptidase activity	36/1254	360/28891	3.28895e-06	3.9248e-05	2.28356e-05	Serpina3m/Anxa8/Tnfsf15/Mefv/Nlrp3/Crb2/Ptgs2/Il6/Ahsg/Card9/St18/Ret/Mmp9/Tnf/Sfrp2/S100a8/Aim2/Serpine1/S100a9/Spink2/Atp2a3/Hip1/Pcsk1n/F2r/Ccn1/Vsir/Cryab/Ccn2/Serpina3g/Plaur/Hspa1b/Bmyc/Ngf/Serpinf1/Gas6/Timp1	36	Up
GO:0050853	B cell receptor signaling pathway	12/1254	55/28891	3.29591e-06	3.9248e-05	2.28356e-05	Itk/Cd38/Gcsam/Cd19/Sh2b2/Nfam1/Nckap1l/Cd79a/Cd300a/Lpxn/Fcrl5/Ighm	12	Up
GO:1900120	regulation of receptor binding	8/1254	23/28891	3.36988e-06	4.00413e-05	2.32972e-05	Grem2/Bdnf/Il10/Crtac1/Lox/Mmp9/Atp2a3/Adipoq	8	Up
GO:0150076	neuroinflammatory response	15/1254	85/28891	3.47888e-06	4.11019e-05	2.39143e-05	Mmp8/Ptgs2/Il1b/Tnf/Cd200r1/Syt11/Kcnj8/Tlr9/Cd200/Il33/Gnat2/Lrp1/Agt/Myo5a/Tnfrsf1b	15	Up
GO:0042445	hormone metabolic process	28/1254	246/28891	3.48181e-06	4.11019e-05	2.39143e-05	Aldh1a3/Dio2/Bco2/Dio3/Kcnma1/Ffar3/Lep/Akr1c14/Aanat/Cyp1b1/Wnt4/Akr1c18/Pcsk2/Myt1/Rbp4/Asmt/Scg5/Pcsk1n/Star/Papss2/Dkk3/Slc30a8/Ctsk/Cacna1a/Gata3/Agt/Cyp2s1/Pdgfra	28	Up
GO:1901888	regulation of cell junction assembly	28/1254	246/28891	3.48181e-06	4.11019e-05	2.39143e-05	Bdnf/Nrxn1/Vstm5/Il1b/Fam107a/Tnf/Adgrb3/Lhfpl4/Oxtr/Efna5/Adgrb2/Fzd1/Cldn5/Bhlhb9/Dlg4/Wnt4/Myoc/Ntrk3/Ntrk2/Gpbar1/Abi3bp/Apod/Epha2/Amigo2/Lrp1/Agt/Chrnb2/Thbs2	28	Up
GO:0030048	actin filament-based movement	19/1254	130/28891	3.51444e-06	4.13973e-05	2.40862e-05	Scn3b/Pln/Scn2b/Kcnj8/Pde4b/Ank2/Fgf13/Vil1/Cacna1g/Dbn1/Mylk2/Wipf1/Cacna1c/Acta2/Was/Gja5/Kcne3/Myo1g/Myo5a	19	Up
GO:0043491	phosphatidylinositol 3-kinase/protein kinase B signal transduction	33/1254	317/28891	3.53095e-06	4.1502e-05	2.41471e-05	Htr2a/Selp/Cass4/Nox4/Il6/Nrxn1/Mst1r/Sema3e/Rasd2/F10/Fgf2/Ret/Lox/Lep/Akr1c14/Tnf/Il18/Lrp2/Akr1c18/Myoc/Aim2/Ntrk3/Ntrk2/Sfrp5/F2r/Cd40/Mmp3/Epha2/Gata3/Fgr/Agt/Gas6/Bank1	33	Up
GO:0030510	regulation of BMP signaling pathway	17/1254	107/28891	3.56955e-06	4.18653e-05	2.43585e-05	Grem2/Vwc2/Crb2/Chrdl1/Tnfaip6/Sfrp2/Sulf1/Fzd1/Lrp2/Gdf3/Sfrp1/Htra3/Ccn1/Vsir/Sfrp4/Fstl1/Notch2	17	Up
GO:0032615	interleukin-12 production	13/1254	65/28891	3.65229e-06	4.27435e-05	2.48694e-05	Mefv/Scimp/Il10/Ccr7/Il16/Lep/Lilra5/Defb25/Isl1/Cd40lg/Tlr9/Ltb/Cd40	13	Up
GO:0050805	negative regulation of synaptic transmission	14/1254	75/28891	3.68177e-06	4.2904e-05	2.49628e-05	Htr2a/Bdnf/Cd38/Ptgs2/Tnr/Prrt1/Il1b/Sorcs2/Mapt/Penk/Rapgef4/Kcnb1/Adipoq/Myo5a	14	Up
GO:1904377	positive regulation of protein localization to cell periphery	14/1254	75/28891	3.68177e-06	4.2904e-05	2.49628e-05	Nrxn1/Stac/Dpp6/Zdhhc2/Kcnj11/Tnf/Vil1/Clip3/Rab38/Stac2/Grip1/Epha2/Lrp1/Myo5a	14	Up
GO:0046942	carboxylic acid transport	36/1254	362/28891	3.73186e-06	4.33023e-05	2.51945e-05	Gfap/Bdnf/Ptgs2/Slc16a3/Slc13a3/Slc22a3/Slc27a5/Syt4/Folr1/Sv2a/Sstr4/Slc25a18/Abcd2/Il1b/Crabp1/Lep/Pla2g2f/Tnf/Kcnj8/Abcc8/Lrp2/Kmo/Pla2g2e/Arg1/Abcb1a/Kcnj10/Nos2/Ntrk2/Gnat2/Abat/Tnfrsf11a/Cacna1a/Slc6a12/Agt/Slco2a1/Slc16a12	36	Up
GO:1904951	positive regulation of establishment of protein localization	36/1254	362/28891	3.73186e-06	4.33023e-05	2.51945e-05	Fga/Fgb/Cd38/Nnat/Ptgs2/Mmp13/Il6/Gipr/Gpr27/Hspa1l/Zdhhc2/Lep/Tnf/Isl1/Abcc8/Lrp2/Ffar1/Trpm2/Rbp4/Wipf1/Cacna1c/Rapgef4/Cemip/Abat/Slc30a8/Pdx1/Kcnb1/Tgfb3/Lrp1/Gas6/Sytl4/Slc2a2/Stom/Myom1/Tcaf1/Gck	36	Up
GO:0014013	regulation of gliogenesis	20/1254	143/28891	3.92559e-06	4.54534e-05	2.64461e-05	Zfp365/Gfap/Il6/Egr2/Sox10/Il1b/Lif/Aspa/Tnf/Cysltr2/Abcc8/Lrp2/Nkx2-2/Cxcr4/Ntrk3/Il33/Rnf112/Fgfr3/Ptn/Tnfrsf1b	20	Up
GO:0141060	disruption of anatomical structure in another organism	21/1254	156/28891	4.21788e-06	4.87339e-05	2.83548e-05	Ppbp/Cxcl13/Hamp/Trem1/Trem3/Cxcl1/Pglyrp1/Defa24/Ccl22/Elane/Cxcl5/Arg1/Ccl28/Nos2/Cxcl10/Gzma/Gzmb/Igtp/Reg3a/Cxcl14/Reg3g	21	Up
GO:0015849	organic acid transport	36/1254	364/28891	4.22928e-06	4.87622e-05	2.83713e-05	Gfap/Bdnf/Ptgs2/Slc16a3/Slc13a3/Slc22a3/Slc27a5/Syt4/Folr1/Sv2a/Sstr4/Slc25a18/Abcd2/Il1b/Crabp1/Lep/Pla2g2f/Tnf/Kcnj8/Abcc8/Lrp2/Kmo/Pla2g2e/Arg1/Abcb1a/Kcnj10/Nos2/Ntrk2/Gnat2/Abat/Tnfrsf11a/Cacna1a/Slc6a12/Agt/Slco2a1/Slc16a12	36	Up
GO:0002228	natural killer cell mediated immunity	18/1254	120/28891	4.33055e-06	4.98243e-05	2.89892e-05	Il18rap/H2-Q10/Klrd1/Slamf6/Lep/Il18/Crtam/Cd2/Fcgr4/Klrc1/Lag3/Clec12b/H2-M3/Vav1/Gzmb/H2-Q6/Klri1/H2-Q7	18	Up
GO:2000401	regulation of lymphocyte migration	13/1254	66/28891	4.36863e-06	5.01563e-05	2.91824e-05	Cxcl13/Tnfsf14/Gcsam/Ccr7/Cd200r1/Ripor2/Cd200/Cxcl10/Il27ra/Stk10/Apod/Tnfrsf14/Cxcl14	13	Up
GO:0007548	sex differentiation	34/1254	335/28891	4.42037e-06	5.06434e-05	2.94658e-05	Tex15/Adam21/Sema3a/Ahsg/Nup210l/Tnfaip6/Ptprn/Amhr2/Inha/Lep/Tcf21/Greb1l/Sfrp2/Lrp2/Icam1/Rnase10/Wnt4/Ptx3/Wt1/Rbp4/Pcyt1b/Asmt/Serpine1/Spink2/Sfrp1/Adamts1/Tsx/Gas2/Adam25/Lfng/Gata3/Agt/Smad9/Pdgfra	34	Up
GO:0030183	B cell differentiation	23/1254	182/28891	4.46451e-06	5.08281e-05	2.95733e-05	Il6/Il10/Cd19/Gm13283/Pou2f2/Ikzf3/Igkc/Cd40lg/Tlr9/Tshr/Sfrp1/Lyl1/Nfam1/Nckap1l/6030468B19Rik/Cd79a/Hhex/Lfng/Ighm/Notch2/Ikzf1/Spib/Bcl3	23	Up
GO:0045766	positive regulation of angiogenesis	23/1254	182/28891	4.46451e-06	5.08281e-05	2.95733e-05	Cxcr2/Angpt2/Il10/Il1b/Itgax/Ccl24/Fgf2/Foxc2/Mmp9/Cysltr2/Fgf1/Angpt4/Sfrp2/Isl1/Cyp1b1/C6/Hyal1/Cxcr4/Serpine1/Cd40/Ptgis/Ccr3/Emilin2	23	Up
GO:1904018	positive regulation of vasculature development	23/1254	182/28891	4.46451e-06	5.08281e-05	2.95733e-05	Cxcr2/Angpt2/Il10/Il1b/Itgax/Ccl24/Fgf2/Foxc2/Mmp9/Cysltr2/Fgf1/Angpt4/Sfrp2/Isl1/Cyp1b1/C6/Hyal1/Cxcr4/Serpine1/Cd40/Ptgis/Ccr3/Emilin2	23	Up
GO:0052547	regulation of peptidase activity	42/1254	457/28891	4.54743e-06	5.16641e-05	3.00597e-05	Serpina3m/Anxa8/Tnfsf15/Mefv/Nlrp3/Crb2/Ptgs2/Pi15/Il6/Ahsg/Card9/St18/Ret/Mmp9/Tnf/Sfrp2/S100a8/Pzp/Aim2/Serpine1/S100a9/Spink2/Pi16/Atp2a3/Hip1/Pcsk1n/F2r/Itih3/Ccn1/Ctsk/Vsir/Cryab/Ccn2/Serpina3g/Plaur/Hspa1b/Bmyc/Wfdc1/Ngf/Serpinf1/Gas6/Timp1	42	Up
GO:0008361	regulation of cell size	26/1254	222/28891	4.5574e-06	5.16695e-05	3.00628e-05	Bdnf/Tnr/Sema3a/Il7r/Sema3e/Sct/Kcnma1/Ret/Iqgap3/Prkg2/Efna5/Fgf13/Dcx/Plxna4/Islr2/Ntrk3/Dbn1/Slit1/Mapt/Map1b/Plek/Slc6a12/Ngf/Lrp1/Sema3d/Trpv2	26	Up
GO:0006835	dicarboxylic acid transport	16/1254	98/28891	4.7702e-06	5.39697e-05	3.14012e-05	Gfap/Bdnf/Slc13a3/Syt4/Folr1/Slc25a18/Il1b/Tnf/Kcnj8/Abcc8/Lrp2/Kmo/Kcnj10/Ntrk2/Gnat2/Abat	16	Up
GO:0002698	negative regulation of immune effector process	22/1254	170/28891	4.8434e-06	5.46842e-05	3.18169e-05	H2-Q10/Klrd1/Pglyrp1/Il7r/Il10/Cd80/Susd4/Tnf/Masp1/Arg1/Il33/Clec12b/Apoa1/Nckap1l/Vsir/Pglyrp2/Cd300a/Tgfb3/H2-Q6/H2-Q7/Prg2/Tbx21	22	Up
GO:0051971	positive regulation of transmission of nerve impulse	6/1254	12/28891	4.87267e-06	5.47873e-05	3.18769e-05	Tnr/Il6/Ffar3/Cartpt/Rapgef4/Chrnb4	6	Up
GO:2000402	negative regulation of lymphocyte migration	6/1254	12/28891	4.87267e-06	5.47873e-05	3.18769e-05	Gcsam/Cd200r1/Ripor2/Cd200/Il27ra/Apod	6	Up
GO:1903539	protein localization to postsynaptic membrane	13/1254	67/28891	5.20647e-06	5.84198e-05	3.39903e-05	Mapk10/Snap25/Lgi1/Zdhhc2/Cplx1/Camk2a/Lhfpl4/Nptx1/Dlg4/Adam22/Stx1b/Rapgef4/Grip1	13	Up
GO:0072088	nephron epithelium morphogenesis	15/1254	88/28891	5.43451e-06	6.08002e-05	3.53754e-05	Tacstd2/Lif/Cited1/Fgf2/Tcf21/Greb1l/Fgf1/Wnt6/Npnt/Wnt4/Wnt2b/Wt1/Gata3/Agt/Irx1	15	Up
GO:0048738	cardiac muscle tissue development	30/1254	280/28891	5.44096e-06	6.08002e-05	3.53754e-05	Hamp/Nox4/Pln/Wnt2/Fgf2/Fhod3/Foxc2/Kcnj11/Klk1b1/Fgf1/Kcnj8/Isl1/Lrp2/Col11a1/Mesp1/Wt1/Rbp4/Jph2/Pi16/Mylk2/Ncam1/Ccn4/Prox1/Gja5/Gli1/Slc8a1/Foxh1/Agt/Myh11/Pdgfra	30	Up
GO:0030574	collagen catabolic process	10/1254	40/28891	5.89805e-06	6.57729e-05	3.82686e-05	Mmp8/Mmp25/Mmp24/Prtn3/Mmp13/Mmp9/Ctsk/Vsir/Mmp3/Mmp7	10	Up
GO:0061042	vascular wound healing	7/1254	18/28891	5.95847e-06	6.63109e-05	3.85816e-05	Tafa5/Alox5/Foxc2/Tnf/Ndnf/Cxcr4/Serpine1	7	Up
GO:0031295	T cell costimulation	9/1254	32/28891	6.02953e-06	6.69647e-05	3.8962e-05	Tnfsf14/Cd80/Ccr7/Cd5/Cd3e/Cd86/Cd274/Tnfrsf13c/Tnfrsf14	9	Up
GO:0014911	positive regulation of smooth muscle cell migration	13/1254	68/28891	6.18316e-06	6.82531e-05	3.97116e-05	Fga/Has2/Nox4/Nr4a3/Il18/Cyp1b1/Postn/Ccn4/Rapgef4/Adamts1/Lrp1/Agt/Myo5a	13	Up
GO:0062237	protein localization to postsynapse	13/1254	68/28891	6.18316e-06	6.82531e-05	3.97116e-05	Mapk10/Snap25/Lgi1/Zdhhc2/Cplx1/Camk2a/Lhfpl4/Nptx1/Dlg4/Adam22/Stx1b/Rapgef4/Grip1	13	Up
GO:1900046	regulation of hemostasis	13/1254	68/28891	6.18316e-06	6.82531e-05	3.97116e-05	Fga/Fgb/Comp/Tspan8/Plat/Serpine1/S100a9/Vwf/F2r/Plaur/Emilin2/Klkb1/Pdgfra	13	Up
GO:0051258	protein polymerization	30/1254	282/28891	6.27269e-06	6.90788e-05	4.01921e-05	Fga/Fgb/Fhdc1/Pak3/Alox15/Catip/Tmod4/Fam107a/Pstpip1/Ccl24/Diaph3/Fhod3/Kank4/Lmod1/Fgf13/Icam1/Hdgfl3/Vil1/Clec2i/Pfn4/Dbn1/Clip3/Mapt/Tpx2/Map1b/Was/Tmsb15a/Nckap1l/Stmn2/Tubb1	30	Up
GO:0030890	positive regulation of B cell proliferation	11/1254	49/28891	6.28335e-06	6.90788e-05	4.01921e-05	Cd38/Bst1/Cd40lg/Ighd/Tlr9/Tnfrsf13c/Sash3/Cd40/Nckap1l/Ighm/Chrnb2	11	Up
GO:0046661	male sex differentiation	23/1254	186/28891	6.44736e-06	7.07389e-05	4.1158e-05	Tex15/Adam21/Sema3a/Ahsg/Nup210l/Inha/Tcf21/Greb1l/Sfrp2/Lrp2/Icam1/Rnase10/Wnt4/Wt1/Rbp4/Asmt/Spink2/Sfrp1/Tsx/Adam25/Gata3/Smad9/Pdgfra	23	Up
GO:0016358	dendrite development	33/1254	327/28891	6.85235e-06	7.50311e-05	4.36553e-05	Zfp365/Sult4a1/Bdnf/Chrna7/Elavl4/Sema3a/Kif1a/Lrp8/Mapk8ip2/Pak3/Map1a/Sdk1/Camk2a/Adgrb3/Ache/Map6/Cd3e/Phactr1/Bhlhb9/Dlg4/Dcx/Ctnnd2/Ntrk2/Dbn1/Dclk1/Map1b/Rapgef4/Grip1/Abi3bp/Cacna1a/Ptn/Chrnb2/Cit	33	Up
GO:0003205	cardiac chamber development	24/1254	200/28891	6.89631e-06	7.53609e-05	4.38472e-05	Wnt2/Foxc2/Klk1b1/Greb1l/Kcnj8/Sfrp2/Isl1/Ank2/Fzd1/Lrp2/Fzd2/Col11a1/Mesp1/Cxcr4/Rbp4/Prox1/Gja5/Ccn1/Ltbp1/Adamts1/Gata3/Foxh1/Lrp1/Notch2	24	Up
GO:0007229	integrin-mediated signaling pathway	16/1254	101/28891	7.12369e-06	7.76896e-05	4.52021e-05	Cd177/Itgax/Cd40lg/Itgae/Itgbl1/Itga9/Itgb7/Fermt3/Apoa1/Ccn2/Vav1/Plek/Fgr/Lat/Ptn/Timp1	16	Up
GO:0032673	regulation of interleukin-4 production	12/1254	59/28891	7.16487e-06	7.79825e-05	4.53725e-05	H2-Q10/Nlrp3/Irf4/Cd3e/Cd40lg/Sash3/Il33/Gata3/H2-Q6/Cd1d1/H2-Q7/Prg2	12	Up
GO:0072028	nephron morphogenesis	15/1254	90/28891	7.23225e-06	7.85587e-05	4.57078e-05	Tacstd2/Lif/Cited1/Fgf2/Tcf21/Greb1l/Fgf1/Wnt6/Npnt/Wnt4/Wnt2b/Wt1/Gata3/Agt/Irx1	15	Up
GO:0010631	epithelial cell migration	33/1254	328/28891	7.30812e-06	7.90179e-05	4.59749e-05	Cxcl13/Tacstd2/Egr3/Has2/Angpt2/Ptgs2/Sema3a/Ltb4r2/Fgf2/Foxc2/Ccn3/Mmp9/Tnf/Fgf1/Angpt4/Cyp1b1/Vil1/Hyal1/Cxcr4/Serpine1/S100a9/Adgra2/Prox1/Cd40/Apoa1/Epha2/Mmrn2/Gata3/Lpxn/Agt/Serpinf1/Fstl1/Atoh8	33	Up
GO:0072678	T cell migration	13/1254	69/28891	7.31808e-06	7.90179e-05	4.59749e-05	Cxcl13/Tnfsf14/Ccr7/Cd200r1/Ripor2/Icam1/Cd200/Itgb7/Cxcl10/Il27ra/Apod/Tnfrsf14/Myo1g	13	Up
GO:1903556	negative regulation of tumor necrosis factor superfamily cytokine production	13/1254	69/28891	7.31808e-06	7.90179e-05	4.59749e-05	Chrna7/Il10/Syt11/Gpr18/Cd274/Il27ra/C5ar2/Lbp/Vsir/Gpnmb/Adipoq/Gas6/Bcl3	13	Up
GO:0001709	cell fate determination	10/1254	41/28891	7.49829e-06	8.08034e-05	4.70138e-05	Chrdl1/Pax6/Isl1/Ptch2/Nkx2-2/Mesp1/Hoxa2/Prox1/Gata3/Notch2	10	Up
GO:0021700	developmental maturation	37/1254	389/28891	7.65737e-06	8.23545e-05	4.79163e-05	Igsf21/Sez6l/Ptgs2/Chrdl1/Cdh3/Nrxn1/Syt4/Sox10/Nrcam/Mreg/Kcnma1/Actn3/Bnc1/Ptprn/Tdrd6/Atp6v0e2/Ret/Lep/Klf1/Adgrb3/Pou2f2/Aurka/Tal1/Cend1/Dlg4/Sez6l2/Myoc/Runx3/Lgi4/Lyl1/Rab38/Kcnb1/Cacna1a/Fgfr3/Gata3/Ngf/Myo5a	37	Up
GO:0030282	bone mineralization	19/1254	137/28891	7.69474e-06	8.25933e-05	4.80552e-05	Ccr1/Ptgs2/Mmp13/Ahsg/Comp/Alox15/Vdr/Actn3/Alox5/Lox/Lep/Wnt4/Alpl/Tmem119/Ccn1/Slc8a1/Fgfr3/Fgr/Ptn	19	Up
GO:0050714	positive regulation of protein secretion	23/1254	188/28891	7.71287e-06	8.26035e-05	4.80611e-05	Fga/Fgb/Cd38/Nnat/Mmp13/Gipr/Gpr27/Isl1/Abcc8/Ffar1/Trpm2/Rbp4/Cacna1c/Rapgef4/Abat/Slc30a8/Pdx1/Tgfb3/Lrp1/Sytl4/Slc2a2/Myom1/Gck	23	Up
GO:0007157	heterophilic cell-cell adhesion via plasma membrane cell adhesion molecules	11/1254	50/28891	7.74123e-06	8.26035e-05	4.80611e-05	Tenm3/Selp/Igsf21/Crb2/Nrxn1/Cdh2/Vcam1/Crtam/Cadm3/Mcam/Amigo2	11	Up
GO:0042092	type 2 immune response	11/1254	50/28891	7.74123e-06	8.26035e-05	4.80611e-05	Nlrp3/Il6/Il18/Batf/Arg1/Il33/Il27ra/Gata3/Il31ra/Tbx21/Bcl3	11	Up
GO:0015711	organic anion transport	40/1254	436/28891	7.9294e-06	8.42396e-05	4.90131e-05	Gfap/Bdnf/Ptgs2/Slc16a3/Slc13a3/Slc22a3/Slc2a3/Slc27a5/Syt4/Folr1/Sv2a/Sstr4/Slc25a18/Abcd2/Il1b/Slc2a4/Crabp1/Lep/Pla2g2f/Tnf/Kcnj8/Abcc8/Lrp2/Kmo/Pla2g2e/Arg1/Abcb1a/Kcnj10/Nos2/Ntrk2/Gnat2/Slc37a2/Abat/Tnfrsf11a/Cacna1a/Slc6a12/Agt/Slc2a2/Slco2a1/Slc16a12	40	Up
GO:0051090	regulation of DNA-binding transcription factor activity	40/1254	436/28891	7.9294e-06	8.42396e-05	4.90131e-05	Acod1/Il18rap/Nlrp3/Bdnf/Rhebl1/Lrp8/Il6/Card9/Il10/Trim30b/Trim30c/Il1b/Wnt2/Neurod1/Pkd1/Il18r1/Camk2a/Tnf/Il18/Cd40lg/Fzd1/Icam1/Cyp1b1/Fzd2/Tlr9/Aim2/Trim30d/Cd200/Sfrp5/Nfam1/Traf1/Prox1/Cd40/Ptgis/Tnfrsf11a/Hck/Sfrp4/Foxh1/Ngf/Bcl3	40	Up
GO:0072574	hepatocyte proliferation	9/1254	33/28891	7.97196e-06	8.42396e-05	4.90131e-05	Il6/Tnf/Mki67/Fgf1/Il18/Prox1/Gli1/Ptn/Notch2	9	Up
GO:0072575	epithelial cell proliferation involved in liver morphogenesis	9/1254	33/28891	7.97196e-06	8.42396e-05	4.90131e-05	Il6/Tnf/Mki67/Fgf1/Il18/Prox1/Gli1/Ptn/Notch2	9	Up
GO:2000352	negative regulation of endothelial cell apoptotic process	9/1254	33/28891	7.97196e-06	8.42396e-05	4.90131e-05	Fga/Fgb/Il10/Icam1/Ndnf/Serpine1/Gata3/Scg2/Gas6	9	Up
GO:1903510	mucopolysaccharide metabolic process	14/1254	80/28891	8.09169e-06	8.53391e-05	4.96528e-05	Has2/Has3/Has1/Tnfaip6/Chst11/Il1b/Lyve1/Fgf2/B3gnt7/Ndnf/Hyal1/Stab2/Itih3/Cemip	14	Up
GO:0034446	substrate adhesion-dependent cell spreading	16/1254	102/28891	8.11228e-06	8.53907e-05	4.96828e-05	Tacstd2/Has2/Cass4/Olfm4/Fbln1/Efna5/Myoc/Postn/Parvg/Dbn1/Itgb7/Sfrp1/St6gal1/Fermt3/Apoa1/Lpxn	16	Up
GO:1902075	cellular response to salt	24/1254	202/28891	8.18256e-06	8.59642e-05	5.00165e-05	Syt5/Chrna7/Fosb/Nrxn1/Lypd1/Syt4/Alox15/Akr1c14/Ache/Syt11/Nptx1/Dlg4/Syt13/Trpm2/Tlr9/Akr1c18/Kcnj10/Syt7/Aoc1/Cpne8/Kcnb1/Syt1/Mylk/Chrnb2	24	Up
GO:0001503	ossification	43/1254	484/28891	8.23065e-06	8.63029e-05	5.02136e-05	Ccr1/Ptgs2/Chrdl1/Mmp13/Il6/Ahsg/Egr2/Comp/Alox15/Tnfaip6/Glis1/Vdr/Actn3/Alox5/Cited1/Fgf2/Foxc2/Lox/Lep/Tnf/Sfrp2/Fzd1/Npnt/Wnt4/Ffar4/Myoc/Alpl/Runx3/Tmem119/Sfrp1/Hoxa2/Ccn4/Dlx5/Gli1/Ccn1/Ccn2/Tnfrsf11a/Epha2/Slc8a1/Fgfr3/Fgr/Ptn/Gdf10	43	Up
GO:0090132	epithelium migration	33/1254	330/28891	8.30424e-06	8.68589e-05	5.05371e-05	Cxcl13/Tacstd2/Egr3/Has2/Angpt2/Ptgs2/Sema3a/Ltb4r2/Fgf2/Foxc2/Ccn3/Mmp9/Tnf/Fgf1/Angpt4/Cyp1b1/Vil1/Hyal1/Cxcr4/Serpine1/S100a9/Adgra2/Prox1/Cd40/Apoa1/Epha2/Mmrn2/Gata3/Lpxn/Agt/Serpinf1/Fstl1/Atoh8	33	Up
GO:0071277	cellular response to calcium ion	15/1254	91/28891	8.3156e-06	8.68589e-05	5.05371e-05	Syt5/Fosb/Nrxn1/Syt4/Alox15/Akr1c14/Syt11/Syt13/Trpm2/Akr1c18/Syt7/Cpne8/Kcnb1/Syt1/Mylk	15	Up
GO:0002675	positive regulation of acute inflammatory response	12/1254	60/28891	8.60466e-06	8.97061e-05	5.21936e-05	H2-Q10/Ptgs2/Il6/Ffar3/Ccr7/Il1b/Aoc3/Tnf/C2cd4b/Tnfrsf11a/H2-Q6/H2-Q7	12	Up
GO:0034116	positive regulation of heterotypic cell-cell adhesion	6/1254	13/28891	8.71569e-06	9.06586e-05	5.27478e-05	Fga/Fgb/Alox15/Il1b/Tnf/Skap1	6	Up
GO:0002758	innate immune response-activating signaling pathway	27/1254	244/28891	8.73171e-06	9.06586e-05	5.27478e-05	Acod1/Mefv/Nlrp3/S100a14/Clec4e/Clec4n/Klrd1/Scimp/Tlr7/Irf4/Tnf/Oas1g/Kcnj8/Tlr9/Cd86/Aim2/Cd300lf/Klrc1/Lbp/Oasl1/Cd40/Cd300a/Oas3/Igtp/Klri1/Reg3g/Lacc1	27	Up
GO:0061448	connective tissue development	32/1254	316/28891	8.74601e-06	9.06586e-05	5.27478e-05	Mmp13/Comp/Col11a2/Chst11/Fgf2/Prrx2/Pkd1/Mustn1/Foxc2/Hoxd3/Lox/Lep/Ccn3/Prkg2/Sfrp2/Sulf1/Col11a1/Hoxc4/Runx3/Wt1/Ccn4/Abhd15/Efemp1/Ccn1/Ctsk/Cfh/Ccn2/Fgfr3/Gata3/Gdf6/Maf/Smad9	32	Up
GO:1903169	regulation of calcium ion transmembrane transport	24/1254	203/28891	8.90417e-06	9.21226e-05	5.35997e-05	Cd19/Cd4/Pln/Gem/Stac/Ehd3/Pde4b/Ank2/Gpr35/Ffar1/Tlr9/Rgs9/Jph2/Cxcl10/Stac2/Cacna1c/F2r/Cemip/Kcne3/Cacna1a/Slc8a1/Fcrl5/Ngf/Myo5a	24	Up
GO:0070486	leukocyte aggregation	7/1254	19/28891	9.08027e-06	9.35887e-05	5.44527e-05	Has2/Nr4a3/Il1b/S100a8/S100a9/Stk10/Cfh	7	Up
GO:0071676	negative regulation of mononuclear cell migration	7/1254	19/28891	9.08027e-06	9.35887e-05	5.44527e-05	Gcsam/Ccn3/Cd200r1/Ripor2/Cd200/Il27ra/Apod	7	Up
GO:0048511	rhythmic process	32/1254	317/28891	9.33156e-06	9.59968e-05	5.58538e-05	Hlf/Spsb4/Bdnf/Htr7/Chrna7/Gabrb3/Mapk10/Il6/Gpr176/Tnfaip6/Kcnma1/Cartpt/Ptprn/Csf2/Kcna2/Lep/Prkg2/Aanat/Ptx3/Ntrk3/Nos2/Ntrk2/Prox1/Adamts1/Gas2/Tnfrsf11a/Ngf/Agt/Ptn/Chrnb2/Bhlhe41/Pdgfra	32	Up
GO:0090130	tissue migration	33/1254	332/28891	9.42355e-06	9.67311e-05	5.6281e-05	Cxcl13/Tacstd2/Egr3/Has2/Angpt2/Ptgs2/Sema3a/Ltb4r2/Fgf2/Foxc2/Ccn3/Mmp9/Tnf/Fgf1/Angpt4/Cyp1b1/Vil1/Hyal1/Cxcr4/Serpine1/S100a9/Adgra2/Prox1/Cd40/Apoa1/Epha2/Mmrn2/Gata3/Lpxn/Agt/Serpinf1/Fstl1/Atoh8	33	Up
GO:0051146	striated muscle cell differentiation	34/1254	347/28891	9.43848e-06	9.67311e-05	5.6281e-05	Hamp/Tnfsf14/Bdnf/Nox4/Myoz1/Ankrd2/Flnc/Tmod4/Actn3/Cdh2/Fhod3/Ccn3/Adgrb3/Ripor2/Kcnj8/Isl1/Lmod1/Mesp1/Wt1/Tmem182/Smyd1/Tmem119/Cxcl10/Pi16/Tnnt1/Mylk2/Ccn4/Prox1/Slc8a1/Agt/Adamts5/Myh11/Bhlhe41/Pdgfra	34	Up
GO:0003002	regionalization	41/1254	455/28891	9.45931e-06	9.67624e-05	5.62992e-05	Grem2/Crb2/Sema3a/Egr2/Pax6/Hhip/Folr1/Wnt2/Neurod1/Tdrd6/Fgf2/Hoxa7/Foxc2/Hoxd3/Fgf1/Aurka/Sfrp2/Mns1/Isl1/Lmx1b/Barx1/Lrp2/Nkx2-2/Gdf3/Hoxc4/Wnt2b/Mesp1/En1/Wt1/Sfrp1/Stil/Hoxa2/Gli1/Hhex/Lfng/Foxh1/Lhx3/Notch2/Irx1/Bhlhe41/Bicc1	41	Up
GO:0061005	cell differentiation involved in kidney development	11/1254	51/28891	9.48503e-06	9.68434e-05	5.63463e-05	Lif/Cited1/Foxc2/Mmp9/Tcf21/Ptpro/Wnt4/Wt1/Gata3/Adipoq/Notch2	11	Up
GO:0002726	positive regulation of T cell cytokine production	8/1254	26/28891	9.55793e-06	9.72229e-05	5.65671e-05	Nlrp3/Il6/Il1b/Il18r1/Il18/Sash3/Gata3/Tbx21	8	Up
GO:0072677	eosinophil migration	8/1254	26/28891	9.55793e-06	9.72229e-05	5.65671e-05	Ccl4/Ccl3/Ccl22/Ccl24/Cd300a/Scg2/Ccr3/Ccl12	8	Up
GO:0048167	regulation of synaptic plasticity	37/1254	393/28891	9.6396e-06	9.78708e-05	5.69441e-05	Gfap/Bdnf/Htr7/Chrna7/Cd38/Ptgs2/Rims2/Tnr/Chrdl1/Prrt1/Sct/Syt4/Snap25/Syn1/Map1a/Fam107a/Zdhhc2/Rims3/Sorcs2/Mmp9/Camk2a/Dlg4/Kcnj10/Ctnnd2/Syt7/Ntrk2/Dbn1/Mapt/Penk/Mylk2/Star/Grip1/Cplx2/Kcnb1/Agt/Ptn/Prkar1b	37	Up
GO:0006022	aminoglycan metabolic process	17/1254	115/28891	9.68039e-06	9.79194e-05	5.69724e-05	Has2/Pglyrp1/Has3/Has1/Tnfaip6/Chst11/Il1b/Lyve1/Fgf2/B3gnt7/Ndnf/Hyal1/Stab2/Hs3st1/Itih3/Cemip/Pglyrp2	17	Up
GO:0032024	positive regulation of insulin secretion	17/1254	115/28891	9.68039e-06	9.79194e-05	5.69724e-05	Cd38/Nnat/Gipr/Gpr27/Isl1/Abcc8/Ffar1/Trpm2/Rbp4/Cacna1c/Rapgef4/Abat/Slc30a8/Pdx1/Lrp1/Slc2a2/Gck	17	Up
GO:0016064	immunoglobulin mediated immune response	31/1254	303/28891	9.7829e-06	9.87728e-05	5.74689e-05	H2-Q10/Gapt/Csf2rb/Card9/Cd19/Susd4/Hpx/Tnf/Pou2f2/Batf/Iglc3/Cd40lg/Ighd/Igll1/Il27ra/Iglc1/Cd40/6030468B19Rik/Cfh/C1rb/C1ra/Csf3r/C1s2/H2-DMa/Ighm/H2-Q6/H2-Q7/C2/Tbx21/Iglc2/Bcl3	31	Up
GO:0031294	lymphocyte costimulation	9/1254	34/28891	1.04254e-05	0.000105064	6.11296e-05	Tnfsf14/Cd80/Ccr7/Cd5/Cd3e/Cd86/Cd274/Tnfrsf13c/Tnfrsf14	9	Up
GO:0001889	liver development	19/1254	140/28891	1.05761e-05	0.000106387	6.1899e-05	Il6/Pkd1/Klf1/Tnf/Mki67/Fgf1/Aurka/Il18/Mesp1/Vwf/Prox1/Hp/Onecut2/Gli1/Pdx1/Hhex/Upb1/Ptn/Notch2	19	Up
GO:0071216	cellular response to biotic stimulus	34/1254	349/28891	1.06631e-05	0.000107064	6.22931e-05	Mmp8/Ppbp/Cxcl13/Acod1/Nlrp3/Scimp/Cxcl1/Il6/Defa24/Il10/Cd80/Trim30b/Trim30c/Il1b/Tnf/Pde4b/Defb25/Cxcl5/Cd180/Cd86/Cd274/Trim30d/Serpine1/Nos2/Cxcl10/Eme1/Fcgr4/Lbp/Cd300lb/Cfh/Igtp/Notch2/Gbp6/Tnfrsf1b	34	Up
GO:0002673	regulation of acute inflammatory response	14/1254	82/28891	1.08812e-05	0.000108994	6.34161e-05	H2-Q10/Nlrp3/Ptgs2/Il6/Ffar3/Ccr7/Il1b/Aoc3/Tnf/C2cd4b/Npy/Tnfrsf11a/H2-Q6/H2-Q7	14	Up
GO:0001952	regulation of cell-matrix adhesion	18/1254	128/28891	1.08954e-05	0.000108994	6.34161e-05	Trem1/Sema3e/Fam107a/Bst1/Hoxa7/Efna5/Cd3e/Ajap1/Skap1/Ccl28/Wnt4/Myoc/Postn/Serpine1/Plet1/Onecut2/Apod/Lrp1	18	Up
GO:0090022	regulation of neutrophil chemotaxis	10/1254	43/28891	1.18495e-05	0.000118321	6.88426e-05	Cxcr2/Thbs4/Tnfaip6/Ccr7/Il1b/Bst1/Ripor2/C5ar2/Lbp/Nckap1l	10	Up
GO:0031638	zymogen activation	13/1254	72/28891	1.18997e-05	0.000118501	6.89476e-05	Fga/Fgb/Prss12/Klk1b1/Masp1/Klk1b5/Plat/Serpine1/Vsir/C1rb/Plaur/C1ra/Klkb1	13	Up
GO:0019724	B cell mediated immunity	31/1254	306/28891	1.19111e-05	0.000118501	6.89476e-05	H2-Q10/Gapt/Csf2rb/Card9/Cd19/Susd4/Hpx/Tnf/Pou2f2/Batf/Iglc3/Cd40lg/Ighd/Igll1/Il27ra/Iglc1/Cd40/6030468B19Rik/Cfh/C1rb/C1ra/Csf3r/C1s2/H2-DMa/Ighm/H2-Q6/H2-Q7/C2/Tbx21/Iglc2/Bcl3	31	Up
GO:0032414	positive regulation of ion transmembrane transporter activity	18/1254	129/28891	1.21553e-05	0.000120271	6.99771e-05	Alox5/Stac/Kcnk3/Ehd3/Kcnj11/Ank2/Abcc8/Fgf13/Cacng8/Abcb1a/Rgs9/Kcnc1/Jph2/Stac2/Atp1b2/Kcne3/Myo5a/Tcaf1	18	Up
GO:0061387	regulation of extent of cell growth	18/1254	129/28891	1.21553e-05	0.000120271	6.99771e-05	Bdnf/Tnr/Sema3a/Sema3e/Efna5/Fgf13/Dcx/Plxna4/Islr2/Ntrk3/Dbn1/Slit1/Mapt/Map1b/Ngf/Lrp1/Sema3d/Trpv2	18	Up
GO:1901890	positive regulation of cell junction assembly	18/1254	129/28891	1.21553e-05	0.000120271	6.99771e-05	Bdnf/Nrxn1/Vstm5/Adgrb3/Oxtr/Efna5/Adgrb2/Cldn5/Bhlhb9/Dlg4/Wnt4/Myoc/Ntrk3/Ntrk2/Epha2/Amigo2/Agt/Thbs2	18	Up
GO:0099565	chemical synaptic transmission, postsynaptic	17/1254	117/28891	1.22319e-05	0.000120809	7.02904e-05	Bdnf/Chrna7/Gabrb3/Rims2/Tmem108/Anks1b/Nrxn1/Celf4/Mapk8ip2/Gabra3/Dlg4/Dbn1/Stx1b/Abat/Pclo/Chrnb4/Prkar1b	17	Up
GO:0006813	potassium ion transport	27/1254	249/28891	1.26622e-05	0.000124832	7.26311e-05	Htr2a/Cxcl1/Kcnab1/Kcnma1/Kcnk16/Kcnk3/Dpp6/Kcnu1/Kcna2/Kcnj11/Nalcn/Kcnj8/Ank2/Abcc8/Edn3/Kcnj10/Kcnk13/Kcnc1/Kcna6/Grip1/Gja5/Kcnh3/Atp1b2/Kcnb1/Kcne3/Fhl1/Gck	27	Up
GO:0071219	cellular response to molecule of bacterial origin	32/1254	322/28891	1.28355e-05	0.000126312	7.34921e-05	Mmp8/Ppbp/Cxcl13/Acod1/Nlrp3/Scimp/Cxcl1/Il6/Defa24/Il10/Cd80/Trim30b/Trim30c/Il1b/Tnf/Pde4b/Defb25/Cxcl5/Cd180/Cd86/Cd274/Trim30d/Serpine1/Nos2/Cxcl10/Fcgr4/Lbp/Cd300lb/Cfh/Igtp/Gbp6/Tnfrsf1b	32	Up
GO:0002523	leukocyte migration involved in inflammatory response	8/1254	27/28891	1.30661e-05	0.00012835	7.46778e-05	Ppbp/Alox5/Aoc3/Elane/S100a8/S100a9/Lbp/Ptn	8	Up
GO:0046928	regulation of neurotransmitter secretion	16/1254	106/28891	1.34045e-05	0.000131437	7.64738e-05	Rims2/Syt4/Syn1/Cplx1/Rims3/Camk2a/Edn3/Kmo/Ntrk2/Stx1b/Npy1r/Npy/Cplx2/Cacna1a/Ngf/Syt1	16	Up
GO:0046851	negative regulation of bone remodeling	7/1254	20/28891	1.34458e-05	0.000131605	7.65715e-05	Hamp/Cd38/Il6/Tnfrsf11b/Cartpt/Tmem119/Sfrp1	7	Up
GO:0061008	hepaticobiliary system development	19/1254	143/28891	1.43923e-05	0.000140616	8.18145e-05	Il6/Pkd1/Klf1/Tnf/Mki67/Fgf1/Aurka/Il18/Mesp1/Vwf/Prox1/Hp/Onecut2/Gli1/Pdx1/Hhex/Upb1/Ptn/Notch2	19	Up
GO:0060191	regulation of lipase activity	14/1254	84/28891	1.44886e-05	0.000141303	8.22141e-05	Anxa8/Htr2a/Itk/Gpr55/Fgf2/Apoc2/Cd86/Apoa1/Ccn1/Fgfr3/Lrp1/Agt/Pnlip/Pdgfra	14	Up
GO:0010712	regulation of collagen metabolic process	12/1254	63/28891	1.45525e-05	0.000141419	8.22817e-05	Il6/Mfap4/Il18/Wnt4/Serpine1/F2r/Larp6/Ltbp1/Vsir/Ccn2/Fgfr3/Tgfb3	12	Up
GO:0045954	positive regulation of natural killer cell mediated cytotoxicity	12/1254	63/28891	1.45525e-05	0.000141419	8.22817e-05	Il18rap/H2-Q10/Klrd1/Slamf6/Crtam/Klrc1/Lag3/H2-M3/Vav1/H2-Q6/Klri1/H2-Q7	12	Up
GO:0032735	positive regulation of interleukin-12 production	10/1254	44/28891	1.47409e-05	0.000142995	8.31987e-05	Scimp/Ccr7/Il16/Lep/Defb25/Isl1/Cd40lg/Tlr9/Ltb/Cd40	10	Up
GO:0008584	male gonad development	20/1254	156/28891	1.48121e-05	0.000143175	8.33033e-05	Adam21/Sema3a/Ahsg/Nup210l/Inha/Tcf21/Sfrp2/Lrp2/Icam1/Rnase10/Wnt4/Wt1/Rbp4/Asmt/Spink2/Sfrp1/Tsx/Adam25/Gata3/Pdgfra	20	Up
GO:1904375	regulation of protein localization to cell periphery	20/1254	156/28891	1.48121e-05	0.000143175	8.33033e-05	Mrap/Nrxn1/Lypd1/Plk1/Stac/Dpp6/Zdhhc2/Cplx1/Kcnj11/Camk2a/Tnf/Vil1/Clip3/Rab38/Stac2/Rapgef4/Grip1/Epha2/Lrp1/Myo5a	20	Up
GO:0099173	postsynapse organization	27/1254	252/28891	1.57333e-05	0.00015181	8.83275e-05	Zfp365/Chrna7/Lrrc4/Chrdl1/Kif1a/Lrp8/Tmem108/Nrxn1/Xlr4a/Pak3/Nrcam/Gap43/Cdh2/Zdhhc2/Dgkb/Lhfpl4/Nptx1/Bhlhb9/Dlg4/Ctnnd2/Ntrk3/Dbn1/Myo9a/Rapgef4/Abi3bp/Ptn/Sh3gl2	27	Up
GO:0043524	negative regulation of neuron apoptotic process	24/1254	210/28891	1.58033e-05	0.000152215	8.85633e-05	Bdnf/Il6/Il10/Sema3e/Sct/Nr4a3/Barhl1/Vstm2l/Cited1/Isl1/Fzd1/Bhlhb9/Ndnf/En1/Ntrk2/Il27ra/Star/F2r/Cacna1a/Amigo2/Tgfb3/Ngf/Lrp1/Agt	24	Up
GO:0048839	inner ear development	25/1254	224/28891	1.5996e-05	0.000153799	8.94849e-05	Bdnf/Gabrb3/Aldh1a3/Ush1c/Nr4a3/Kcnma1/Neurod1/Gsdme/Fgf2/Prrx2/Ripor2/Myo3b/Fzd2/Col11a1/Tecta/Tshr/Lhfpl5/Prox1/Dlx5/Fgfr3/Gata3/H2-DMa/Maf/Pou3f4/Cxcl14	25	Up
GO:0042490	mechanoreceptor differentiation	15/1254	96/28891	1.62001e-05	0.000155006	9.0187e-05	Bdnf/Gabrb3/Ush1c/Kcnma1/Gsdme/Fgf2/Ripor2/Myo3b/Fzd2/Tecta/Ntrk3/Tshr/Ntrk2/Lhfpl5/Fgfr3	15	Up
GO:0070555	response to interleukin-1	15/1254	96/28891	1.62001e-05	0.000155006	9.0187e-05	Acod1/Ccl4/Il1r2/Ccl3/Il6/St18/Il1b/Cited1/Ccl22/Ccl24/Hyal1/Serpine1/Cd40/Tnfrsf11a/Ccl12	15	Up
GO:0046640	regulation of alpha-beta T cell proliferation	13/1254	74/28891	1.6207e-05	0.000155006	9.0187e-05	Tarm1/H2-Q10/Cd80/Il2ra/Il18/Zap70/Cd3e/Cd274/Vsir/Btla/Tnfrsf14/H2-Q6/H2-Q7	13	Up
GO:0046546	development of primary male sexual characteristics	20/1254	157/28891	1.62923e-05	0.000155276	9.03441e-05	Adam21/Sema3a/Ahsg/Nup210l/Inha/Tcf21/Sfrp2/Lrp2/Icam1/Rnase10/Wnt4/Wt1/Rbp4/Asmt/Spink2/Sfrp1/Tsx/Adam25/Gata3/Pdgfra	20	Up
GO:0048593	camera-type eye morphogenesis	20/1254	157/28891	1.62923e-05	0.000155276	9.03441e-05	Tenm3/Aldh1a3/Crb2/Pax6/Dio3/Ush1c/Lctl/Gnat1/Aqp5/Rbp4/Ntrk2/Col8a1/Gnat2/Prox1/Cfh/Epha2/Fgfr3/Ptn/Notch2/Ikzf1	20	Up
GO:0018958	phenol-containing compound metabolic process	18/1254	132/28891	1.67544e-05	0.000159401	9.27443e-05	Hdc/Dio2/Tacr3/Cdh3/Dio3/Cited1/Rnf180/Ddc/Pmel/Rab38/Gnat2/Npy/Abat/Ctsk/Gata3/Myo5a/Chrnb2/Maob	18	Up
GO:0061756	leukocyte adhesion to vascular endothelial cell	11/1254	54/28891	1.692e-05	0.000160696	9.34976e-05	Selp/Il6/Alox5/Elane/Lep/Vcam1/Tnf/Icam1/Ccl28/Itgb7/Podxl2	11	Up
GO:0002532	production of molecular mediator involved in inflammatory response	16/1254	108/28891	1.70584e-05	0.000161728	9.40981e-05	Tarm1/Rab44/Mefv/Il1r2/Il6/Card9/Abcd2/Alox5/Lep/Tnf/Serpine1/Nos2/Lbp/Cd300a/Apod/Gpsm3	16	Up
GO:0010517	regulation of phospholipase activity	12/1254	64/28891	1.72088e-05	0.000162587	9.45979e-05	Anxa8/Htr2a/Itk/Gpr55/Fgf2/Apoc2/Cd86/Ccn1/Fgfr3/Lrp1/Agt/Pdgfra	12	Up
GO:1900015	regulation of cytokine production involved in inflammatory response	12/1254	64/28891	1.72088e-05	0.000162587	9.45979e-05	Tarm1/Mefv/Il1r2/Il6/Card9/Abcd2/Alox5/Lep/Tnf/Nos2/Apod/Gpsm3	12	Up
GO:0061351	neural precursor cell proliferation	25/1254	225/28891	1.72671e-05	0.000162855	9.47538e-05	Bdnf/Kif1a/Pax6/Hhip/Sox10/Il1b/Wnt2/Cdh2/Fgf2/Bex1/Fgf13/Lrp2/Cend1/Cxcr4/Ntrk3/Dbn1/Prox1/Gli1/Hapln3/Hhex/Akna/Fgfr3/Vcan/Ptn/Notch2	25	Up
GO:0072576	liver morphogenesis	9/1254	36/28891	1.7303e-05	0.000162911	9.47866e-05	Il6/Tnf/Mki67/Fgf1/Il18/Prox1/Gli1/Ptn/Notch2	9	Up
GO:0071222	cellular response to lipopolysaccharide	31/1254	312/28891	1.74855e-05	0.000164345	9.56209e-05	Mmp8/Ppbp/Cxcl13/Acod1/Nlrp3/Scimp/Cxcl1/Il6/Defa24/Il10/Cd80/Trim30b/Trim30c/Il1b/Tnf/Pde4b/Cxcl5/Cd180/Cd86/Cd274/Trim30d/Serpine1/Nos2/Cxcl10/Fcgr4/Lbp/Cd300lb/Cfh/Igtp/Gbp6/Tnfrsf1b	31	Up
GO:0045061	thymic T cell selection	8/1254	28/28891	1.75978e-05	0.000165116	9.60691e-05	Ccr7/Cd3d/Zap70/Cd3e/Cd3g/Gata3/H2-DMa/Cd1d1	8	Up
GO:0048762	mesenchymal cell differentiation	27/1254	254/28891	1.81414e-05	0.000169923	9.88665e-05	Has2/Crb2/Sp6/Sema3a/Il6/Pax6/Sema3e/Sox10/Folr1/Il1b/Wnt2/Cdh2/Foxc2/Ret/Tcf21/Sfrp2/Isl1/Edn3/Wnt4/Sfrp1/Ncam1/Plaur/Akna/Gata3/Tgfb3/Agt/Sema3d	27	Up
GO:0042692	muscle cell differentiation	41/1254	468/28891	1.83946e-05	0.000171999	0.000100074	Hamp/Tnfsf14/Bdnf/Nox4/Myoz1/Comp/Ankrd2/Flnc/Tmod4/Actn3/Cdh2/Fhod3/Lox/Ccn3/Adgrb3/Ripor2/Kcnj8/Isl1/Ank2/Lmod1/Npnt/Wnt4/Mesp1/Wt1/Tmem182/Smyd1/Tmem119/Cxcl10/Pi16/Tnnt1/Mylk2/Ccn4/Prox1/Cfh/Slc8a1/Agt/Adamts5/Megf10/Myh11/Bhlhe41/Pdgfra	41	Up
GO:0071900	regulation of protein serine/threonine kinase activity	33/1254	343/28891	1.84594e-05	0.000172309	0.000100254	Htr2a/Nox4/Nrxn1/Mst1r/Plk1/Ccr7/Il1b/Tex24/Fgf2/Pkd1/Tnf/Fgf1/Sfrp2/Lax1/Edn3/Ntrk3/Sfrp5/Sfrp1/Stil/Prox1/Cemip/Cd40/Pde5a/Prkar2b/Hhex/Cd300a/Tnfrsf11a/Slc8a1/Adipoq/Agt/Igtp/Prkar1b/Synpo2	33	Up
GO:0034109	homotypic cell-cell adhesion	14/1254	86/28891	1.91121e-05	0.000178096	0.000103621	Fga/Fgb/Mmrn1/Il6/Comp/Ncam1/Fermt3/Cfh/Plek/Plaur/Tubb1/Megf10/Emilin2/Pdgfra	14	Up
GO:0002717	positive regulation of natural killer cell mediated immunity	12/1254	65/28891	2.02781e-05	0.000188317	0.000109568	Il18rap/H2-Q10/Klrd1/Slamf6/Crtam/Klrc1/Lag3/H2-M3/Vav1/H2-Q6/Klri1/H2-Q7	12	Up
GO:0071622	regulation of granulocyte chemotaxis	12/1254	65/28891	2.02781e-05	0.000188317	0.000109568	Trem1/Cxcr2/S100a14/Thbs4/Tnfaip6/Ccr7/Il1b/Bst1/Ripor2/C5ar2/Lbp/Nckap1l	12	Up
GO:0002823	negative regulation of adaptive immune response based on somatic recombination of immune receptors built from immunoglobulin superfamily domains	11/1254	55/28891	2.03261e-05	0.00018844	0.00010964	Klrd1/Il7r/Il1rl1/Cd80/Susd4/Arg1/Il33/Il27ra/Nckap1l/Vsir/Tbx21	11	Up
GO:0060048	cardiac muscle contraction	18/1254	134/28891	2.06282e-05	0.000190916	0.000111081	Scn3b/Pln/Ehd3/Scn2b/Klk1b1/Kcnj8/Pde4b/Ank2/Fgf13/Cacna1g/Cxcr4/Cacna1c/Gja5/Pde5a/Ccn2/Myl1/Kcne3/Slc8a1	18	Up
GO:0051592	response to calcium ion	19/1254	147/28891	2.13864e-05	0.000197597	0.000114968	Fga/Syt5/Fgb/Fosb/Nrxn1/Syt4/Alox15/Gipr/Kcnma1/Akr1c14/Syt11/Syt13/Trpm2/Akr1c18/Syt7/Cpne8/Kcnb1/Syt1/Mylk	19	Up
GO:0007200	phospholipase C-activating G protein-coupled receptor signaling pathway	16/1254	110/28891	2.1571e-05	0.000198965	0.000115764	Cxcr2/Htr2a/P2ry10/Fpr2/Gpr20/Gpr27/Fpr1/Gpr55/Gpr35/Ffar1/Ffar4/Gpr18/Gpr65/C5ar2/F2r/Adra1d	16	Up
GO:0048645	animal organ formation	13/1254	76/28891	2.18251e-05	0.000200968	0.000116929	Folr1/Wnt2/Fgf2/Fgf1/Isl1/Sulf1/Lrp2/Wnt2b/Mesp1/Wt1/Hhex/Tlx1/Foxh1	13	Up
GO:0097553	calcium ion transmembrane import into cytosol	23/1254	201/28891	2.30852e-05	0.000212213	0.000123472	Htr2a/Cd19/Cd4/Pln/Fgf2/Xcr1/Ank2/Ffar1/Trpm2/Cacna1g/Jph2/Cxcl10/Cacna1c/F2r/Cemip/Ccn2/Cacna1a/Slc8a1/Fcrl5/Ngf/Myo5a/Gp1bb/Trpv2	23	Up
GO:0072567	chemokine (C-X-C motif) ligand 2 production	8/1254	29/28891	2.33791e-05	0.00021419	0.000124622	Mcoln2/Tnf/Oas1g/Defb25/Postn/Ccn1/Oas3/Lrp1	8	Up
GO:2000341	regulation of chemokine (C-X-C motif) ligand 2 production	8/1254	29/28891	2.33791e-05	0.00021419	0.000124622	Mcoln2/Tnf/Oas1g/Defb25/Postn/Ccn1/Oas3/Lrp1	8	Up
GO:0070943	neutrophil-mediated killing of symbiont cell	6/1254	15/28891	2.35835e-05	0.000214978	0.00012508	Trem1/Trem3/Cxcl1/Elane/Cxcl5/Arg1	6	Up
GO:0099550	trans-synaptic signaling, modulating synaptic transmission	6/1254	15/28891	2.35835e-05	0.000214978	0.00012508	Bdnf/Nrxn1/Syt4/Plat/Ntrk2/F2r	6	Up
GO:2000343	positive regulation of chemokine (C-X-C motif) ligand 2 production	6/1254	15/28891	2.35835e-05	0.000214978	0.00012508	Mcoln2/Tnf/Defb25/Postn/Ccn1/Lrp1	6	Up
GO:0030193	regulation of blood coagulation	12/1254	66/28891	2.38136e-05	0.000216712	0.000126089	Fga/Fgb/Tspan8/Plat/Serpine1/S100a9/Vwf/F2r/Plaur/Emilin2/Klkb1/Pdgfra	12	Up
GO:0090101	negative regulation of transmembrane receptor protein serine/threonine kinase signaling pathway	19/1254	149/28891	2.59131e-05	0.000235424	0.000136977	Grem2/Vwc2/Chrdl1/Tnfaip6/Chst11/Adamtsl2/Ccn3/Sfrp2/Fzd1/Cilp/Lrp2/Gdf3/Sfrp1/Htra3/Onecut2/Ltbp1/Tgfb3/Lrp1/Pmepa1	19	Up
GO:0045664	regulation of neuron differentiation	26/1254	245/28891	2.6478e-05	0.000240155	0.000139729	Vwc2/Bdnf/Il6/Pax6/Il1b/Neurod1/Fgf2/Ret/Hoxd3/Sfrp2/Isl1/Bex1/Sh3gl3/Nkx2-2/Gprc5b/Sfrp1/Hoxa2/Map1b/Mmd/Prox1/Rnf112/Fgfr3/Gdf6/Ngf/Zfp536/Cit	26	Up
GO:0043542	endothelial cell migration	25/1254	231/28891	2.70102e-05	0.000244575	0.000142301	Cxcl13/Egr3/Angpt2/Ptgs2/Fgf2/Foxc2/Ccn3/Tnf/Fgf1/Angpt4/Cyp1b1/Cxcr4/S100a9/Adgra2/Prox1/Cd40/Apoa1/Epha2/Mmrn2/Gata3/Lpxn/Agt/Serpinf1/Fstl1/Atoh8	25	Up
GO:0048245	eosinophil chemotaxis	7/1254	22/28891	2.74061e-05	0.000247371	0.000143928	Ccl4/Ccl3/Ccl22/Ccl24/Scg2/Ccr3/Ccl12	7	Up
GO:0016055	Wnt signaling pathway	40/1254	460/28891	2.74099e-05	0.000247371	0.000143928	Amer2/Cdh3/Sox10/Folr1/Celsr3/Wnt2/Cdh2/Fgf2/Pkd1/Apcdd1/Wnt6/Sfrp2/Isl1/Sulf1/Fzd1/Barx1/Fzd2/Ptpro/Wnt4/Wnt2b/Myoc/Gprc5b/Mesp1/Cpz/Ctnnd2/Sfrp5/Sfrp1/Ccn4/Dkk3/Adgra2/Dlx5/Grk5/Gli1/Cmah/Hhex/Sfrp4/Fgfr3/Gata3/Lrp1/Bicc1	40	Up
GO:1904064	positive regulation of cation transmembrane transport	21/1254	176/28891	2.75846e-05	0.000248535	0.000144605	Cd19/Cd4/Stac/Kcnk3/Dpp6/Ehd3/Kcnj11/Ank2/Abcc8/Fgf13/Edn3/Ffar1/Kcnc1/Jph2/Cxcl10/Stac2/Cacna1c/F2r/Cemip/Atp1b2/Kcne3	21	Up
GO:0072210	metanephric nephron development	9/1254	38/28891	2.77063e-05	0.000249219	0.000145003	Lif/Cited1/Ret/Tcf21/Wnt4/Wt1/Adipoq/Irx1/Pdgfra	9	Up
GO:0032835	glomerulus development	12/1254	67/28891	2.78733e-05	0.000249896	0.000145397	Angpt2/Foxc2/Ret/Tcf21/Sulf1/Ptpro/Wt1/Col4a4/Cfh/Adipoq/Notch2/Pdgfra	12	Up
GO:0061337	cardiac conduction	12/1254	67/28891	2.78733e-05	0.000249896	0.000145397	Scn3b/Pln/Ehd3/Scn2b/Isl1/Ank2/Cacna1g/Cacna1c/Gja5/Kcne3/Slc8a1/Agt	12	Up
GO:0003158	endothelium development	18/1254	137/28891	2.79422e-05	0.000250101	0.000145516	Il1b/Itgax/Foxc2/Tnf/Fgf1/Fzd1/Barx1/Icam1/Cldn5/Fzd2/Mesp1/Cxcr4/Cxcl10/Prox1/Agt/Fstl1/S1pr3/Atoh8	18	Up
GO:0042269	regulation of natural killer cell mediated cytotoxicity	14/1254	89/28891	2.84806e-05	0.0002541	0.000147843	Il18rap/H2-Q10/Klrd1/Slamf6/Lep/Crtam/Klrc1/Lag3/Clec12b/H2-M3/Vav1/H2-Q6/Klri1/H2-Q7	14	Up
GO:0034341	response to type II interferon	19/1254	150/28891	2.84824e-05	0.0002541	0.000147843	Acod1/Mefv/Ccl4/Ccl3/Hpx/Cited1/Ccl22/Ccl24/Camk2a/Tnf/Arg1/Gbp8/Nos2/Was/Cd40/Igtp/Ccl12/H2-Q7/Gbp6	19	Up
GO:0070527	platelet aggregation	11/1254	57/28891	2.89499e-05	0.000257849	0.000150024	Fga/Fgb/Mmrn1/Il6/Comp/Fermt3/Cfh/Plek/Tubb1/Emilin2/Pdgfra	11	Up
GO:0031032	actomyosin structure organization	24/1254	218/28891	2.93574e-05	0.000261051	0.000151887	Tacstd2/Nox4/Myoz1/Fhdc1/Flnc/Tmod4/Fhod3/Iqgap3/Epb41l3/Phactr1/Kank4/Lmod1/Wnt4/Myoc/Tmeff2/Tnnt1/Gpr65/Was/Prox1/Apoa1/Ccn2/Tgfb3/Myh11/Pdgfra	24	Up
GO:0001912	positive regulation of leukocyte mediated cytotoxicity	15/1254	101/28891	3.00949e-05	0.000266304	0.000154943	Il18rap/H2-Q10/Klrd1/Slamf6/Cxcl1/Arg1/Crtam/Klrc1/Lag3/H2-M3/Vav1/H2-Q6/Cd1d1/Klri1/H2-Q7	15	Up
GO:0050772	positive regulation of axonogenesis	15/1254	101/28891	3.00949e-05	0.000266304	0.000154943	Bdnf/Ache/Map6/Efna5/Dcx/Plxna4/Islr2/Ntrk3/Ntrk2/Dbn1/Mapt/Map1b/Ngf/Lrp1/Trpv2	15	Up
GO:0070252	actin-mediated cell contraction	15/1254	101/28891	3.00949e-05	0.000266304	0.000154943	Scn3b/Pln/Scn2b/Kcnj8/Pde4b/Ank2/Fgf13/Vil1/Cacna1g/Dbn1/Mylk2/Cacna1c/Acta2/Gja5/Kcne3	15	Up
GO:0198738	cell-cell signaling by wnt	40/1254	462/28891	3.02274e-05	0.000267041	0.000155373	Amer2/Cdh3/Sox10/Folr1/Celsr3/Wnt2/Cdh2/Fgf2/Pkd1/Apcdd1/Wnt6/Sfrp2/Isl1/Sulf1/Fzd1/Barx1/Fzd2/Ptpro/Wnt4/Wnt2b/Myoc/Gprc5b/Mesp1/Cpz/Ctnnd2/Sfrp5/Sfrp1/Ccn4/Dkk3/Adgra2/Dlx5/Grk5/Gli1/Cmah/Hhex/Sfrp4/Fgfr3/Gata3/Lrp1/Bicc1	40	Up
GO:0031343	positive regulation of cell killing	16/1254	113/28891	3.03272e-05	0.000267489	0.000155633	Il18rap/H2-Q10/Klrd1/Slamf6/Cxcl1/Arg1/Nos2/Crtam/Klrc1/Lag3/H2-M3/Vav1/H2-Q6/Cd1d1/Klri1/H2-Q7	16	Up
GO:0030316	osteoclast differentiation	18/1254	138/28891	3.08488e-05	0.000271649	0.000158053	Ccr1/Ccl3/Tnfrsf11b/Tnfaip6/Cartpt/Clec2g/Gpr55/Tnf/Pilrb1/Clec2i/Cd300lf/Car2/Sfrp1/Ccn4/Tnfrsf11a/Epha2/Fgfr3/Notch2	18	Up
GO:0009266	response to temperature stimulus	20/1254	164/28891	3.09509e-05	0.000272108	0.00015832	Mmp24/Tfec/Htr2a/Chrna7/Stac/Hspa1a/Scn2b/Ano3/Fgf1/Lrp11/Trpm2/Cxcr4/Mapt/Hspb2/Pcsk1n/Cryab/Hspa1b/Agt/Scara5/Trpv2	20	Up
GO:0070091	glucagon secretion	5/1254	10/28891	3.20804e-05	0.00028113	0.00016357	Il6/Cartpt/Lep/Ffar4/Syt7	5	Up
GO:0070092	regulation of glucagon secretion	5/1254	10/28891	3.20804e-05	0.00028113	0.00016357	Il6/Cartpt/Lep/Ffar4/Syt7	5	Up
GO:0032720	negative regulation of tumor necrosis factor production	12/1254	68/28891	3.25212e-05	0.000284535	0.000165551	Chrna7/Il10/Syt11/Gpr18/Il27ra/C5ar2/Lbp/Vsir/Gpnmb/Adipoq/Gas6/Bcl3	12	Up
GO:0046633	alpha-beta T cell proliferation	13/1254	79/28891	3.34374e-05	0.000292081	0.000169941	Tarm1/H2-Q10/Cd80/Il2ra/Il18/Zap70/Cd3e/Cd274/Vsir/Btla/Tnfrsf14/H2-Q6/H2-Q7	13	Up
GO:0021782	glial cell development	18/1254	139/28891	3.40212e-05	0.000296704	0.000172631	Gfap/Cntn1/Sox10/Il1b/Mal/Nkx2-2/S100a8/Kcnj10/Myoc/Tspan2/Lgi4/Ntrk3/Adam22/S100a9/Ntrk2/Fgfr3/Lrp1/Agt	18	Up
GO:0036037	CD8-positive, alpha-beta T cell activation	11/1254	58/28891	3.43351e-05	0.000298009	0.00017339	H2-Q10/Tnfsf8/Gpr18/Cd274/Runx3/Crtam/Nckap1l/Vsir/Igtp/H2-Q6/H2-Q7	11	Up
GO:0045687	positive regulation of glial cell differentiation	11/1254	58/28891	3.43351e-05	0.000298009	0.00017339	Zfp365/Egr2/Il1b/Lif/Aspa/Nkx2-2/Cxcr4/Il33/Rnf112/Ptn/Tnfrsf1b	11	Up
GO:0050922	negative regulation of chemotaxis	11/1254	58/28891	3.43351e-05	0.000298009	0.00017339	Cxcl13/Angpt2/Sema3a/Sema3e/Tnfaip6/Ccn3/Gpr18/Slit1/C5ar2/St6gal1/Sema3d	11	Up
GO:0033138	positive regulation of peptidyl-serine phosphorylation	17/1254	127/28891	3.62988e-05	0.000314551	0.000183015	Bdnf/Chrna7/Ptgs2/Il6/Nrxn1/Il11/Lif/Gm13283/Ret/Tnf/Sfrp2/Isl1/Ntrk3/Ntrk2/Ngf/Agt/Igtp	17	Up
GO:0001656	metanephros development	14/1254	91/28891	3.67728e-05	0.000318152	0.00018511	Cxcr2/Lif/Cited1/Foxc2/Ret/Tcf21/Greb1l/Wnt4/Wt1/Gata3/Gdf6/Adipoq/Irx1/Pdgfra	14	Up
GO:0030101	natural killer cell activation	18/1254	140/28891	3.74803e-05	0.000323759	0.000188372	H2-Q10/Klrd1/Slamf6/Pglyrp1/Gm13283/Il18r1/Lep/Il18/Cd2/Fcgr4/Klrc1/Pglyrp2/Gata3/Fgr/Gas6/H2-Q6/H2-Q7/Ikzf1	18	Up
GO:0022600	digestive system process	16/1254	115/28891	3.77861e-05	0.000325882	0.000189608	Hamp/Mmp13/Sct/Tff3/Kcnma1/Vdr/Neurod1/Lep/Il10ra/Tlr9/Aqp5/Vil1/Rbp4/Muc13/Apoa1/Pnlip	16	Up
GO:0002922	positive regulation of humoral immune response	7/1254	23/28891	3.7922e-05	0.000326537	0.000189989	Acod1/Hpx/Ccr7/Il1b/Tnf/C6/H2-DMa	7	Up
GO:0110053	regulation of actin filament organization	28/1254	280/28891	3.89916e-05	0.000335217	0.000195039	Tacstd2/Nox4/Pak3/Alox15/Tmod4/Wasf1/Ccl24/Fhod3/Kank4/Lmod1/Icam1/Wnt4/Myoc/Vil1/Tmeff2/Clec2i/Pfn4/Dbn1/Gpr65/Was/Apoa1/Tmsb15a/Nckap1l/Ccn2/Plek/Tgfb3/Synpo2/Cit	28	Up
GO:1900024	regulation of substrate adhesion-dependent cell spreading	11/1254	59/28891	4.05616e-05	0.000348164	0.000202572	Tacstd2/Has2/Cass4/Olfm4/Fbln1/Efna5/Myoc/Postn/Dbn1/St6gal1/Apoa1	11	Up
GO:0045621	positive regulation of lymphocyte differentiation	18/1254	141/28891	4.12483e-05	0.000353501	0.000205677	Nlrp3/Egr3/Il7r/Il6/Il10/Il2ra/Ccr7/Il18/Zap70/Runx3/Sash3/Tespa1/Nckap1l/Vsir/Gata3/Gas6/H2-DMa/Cd1d1	18	Up
GO:0002715	regulation of natural killer cell mediated immunity	14/1254	92/28891	4.16606e-05	0.000355914	0.000207081	Il18rap/H2-Q10/Klrd1/Slamf6/Lep/Crtam/Klrc1/Lag3/Clec12b/H2-M3/Vav1/H2-Q6/Klri1/H2-Q7	14	Up
GO:0046209	nitric oxide metabolic process	14/1254	92/28891	4.16606e-05	0.000355914	0.000207081	Mmp8/Ptgs2/Il6/Il10/Il1b/Tnf/Icam1/Cyp1b1/Ptx3/Nos2/Npy/H2-M3/Ptgis/Agt	14	Up
GO:0009913	epidermal cell differentiation	26/1254	252/28891	4.29061e-05	0.000364905	0.000212312	Ivl/Ptgs2/Cdh3/Pax6/Sprr1a/Ush1c/Kcnma1/Vdr/Gsdme/Fgf2/Hoxa7/Ripor2/Palld/Myo3b/Cdsn/Ptch2/Gdf3/Tecta/Lhfpl5/Gli1/Tgm3/Epha2/Sfrp4/Fgfr3/Reg3a/Reg3g	26	Up
GO:0010714	positive regulation of collagen metabolic process	9/1254	40/28891	4.29813e-05	0.000364905	0.000212312	Il18/Wnt4/Serpine1/F2r/Larp6/Ltbp1/Vsir/Ccn2/Tgfb3	9	Up
GO:0035850	epithelial cell differentiation involved in kidney development	9/1254	40/28891	4.29813e-05	0.000364905	0.000212312	Lif/Cited1/Foxc2/Mmp9/Ptpro/Wt1/Gata3/Adipoq/Notch2	9	Up
GO:1905332	positive regulation of morphogenesis of an epithelium	9/1254	40/28891	4.29813e-05	0.000364905	0.000212312	Lif/Itgax/Fgf2/Wnt4/Wnt2b/Mmrn2/Gata3/Agt/Pdgfra	9	Up
GO:0002534	cytokine production involved in inflammatory response	12/1254	70/28891	4.38674e-05	0.000370324	0.000215465	Tarm1/Mefv/Il1r2/Il6/Card9/Abcd2/Alox5/Lep/Tnf/Nos2/Apod/Gpsm3	12	Up
GO:0032732	positive regulation of interleukin-1 production	12/1254	70/28891	4.38674e-05	0.000370324	0.000215465	Mefv/Nlrp3/Ccl3/Il6/Ccr7/Il16/Tnf/Lilra5/Isl1/Ighd/Aim2/Ccn1	12	Up
GO:0045453	bone resorption	13/1254	81/28891	4.38917e-05	0.000370324	0.000215465	Hamp/Nox4/Cd38/Il6/Ahsg/Tnfrsf11b/Cartpt/Gpr55/Car2/Tmem119/Fcgr4/Ctsk/Tnfrsf11a	13	Up
GO:0071347	cellular response to interleukin-1	13/1254	81/28891	4.38917e-05	0.000370324	0.000215465	Acod1/Ccl4/Il1r2/Ccl3/Il6/St18/Il1b/Ccl22/Ccl24/Hyal1/Serpine1/Cd40/Ccl12	13	Up
GO:0018209	peptidyl-serine modification	32/1254	343/28891	4.47793e-05	0.000377228	0.000219482	Galnt16/Bdnf/Chrna7/Mast1/Ptgs2/Il6/Nrxn1/Il11/Plk1/Lif/Gm13283/Tssk6/Pkd1/Ret/Camk2a/Tnf/Prkg2/Myo3b/Aurka/Sfrp2/Isl1/Ndnf/Camkv/Ttk/Ntrk3/Ntrk2/Mlxipl/Dclk1/Dclk2/Ngf/Agt/Igtp	32	Up
GO:0043547	positive regulation of GTPase activity	26/1254	253/28891	4.58849e-05	0.000385944	0.000224554	Cxcl13/Rgs16/Prtn3/Ccl4/Ccl3/Gnao1/Ccr7/Ccl22/Tbc1d10c/Ccl24/Icam1/Wnt4/Rgs9/Ntrk3/Myo9a/Rasgrp4/Gpr65/F2r/Rapgef4/Cd40/Arhgap45/Vav1/Arhgap25/Epha2/Chn1/Ccl12	26	Up
GO:0050680	negative regulation of epithelial cell proliferation	20/1254	169/28891	4.77252e-05	0.000400803	0.000233199	Pax6/Vdr/Alox5/Muc16/Tnf/Gkn3/Sfrp2/Isl1/Sulf1/Runx3/Sfrp1/Pdx1/Mmrn2/Fgfr3/Gata3/Tgfb3/Wfdc1/Serpinf1/Ptn/Atoh8	20	Up
GO:0072080	nephron tubule development	15/1254	105/28891	4.78936e-05	0.000401598	0.000233662	Tacstd2/Lif/Fgf2/Tcf21/Greb1l/Fgf1/Wnt6/Npnt/Wnt4/Wnt2b/Wt1/Gata3/Agt/Notch2/Irx1	15	Up
GO:0017158	regulation of calcium ion-dependent exocytosis	10/1254	50/28891	4.81697e-05	0.000403291	0.000234647	Syt5/Syt4/Cadps/Syt11/Syt13/Cacna1g/Syt7/Kcnb1/Cacna1a/Syt1	10	Up
GO:0051092	positive regulation of NF-kappaB transcription factor activity	19/1254	156/28891	4.92518e-05	0.000411718	0.00023955	Il18rap/Nlrp3/Rhebl1/Card9/Trim30b/Trim30c/Il1b/Il18r1/Camk2a/Tnf/Il18/Cd40lg/Icam1/Tlr9/Aim2/Trim30d/Traf1/Cd40/Tnfrsf11a	19	Up
GO:0048675	axon extension	18/1254	143/28891	4.98063e-05	0.000415715	0.000241875	Bdnf/Tnr/Sema3a/Sema3e/Edn3/Dcx/Plxna4/Islr2/Ntrk3/Dbn1/Slit1/Mapt/Dclk1/Map1b/Ngf/Lrp1/Sema3d/Trpv2	18	Up
GO:0008154	actin polymerization or depolymerization	22/1254	197/28891	4.99823e-05	0.000416343	0.000242241	Fhdc1/Pak3/Alox15/Catip/Tmod4/Fam107a/Pstpip1/Ccl24/Diaph3/Fhod3/Kank4/Lmod1/Icam1/Vil1/Clec2i/Pfn4/Dbn1/Was/Tmsb15a/Nckap1l/Plek/Cit	22	Up
GO:0051965	positive regulation of synapse assembly	13/1254	82/28891	5.01111e-05	0.000416343	0.000242241	Bdnf/Nrxn1/Vstm5/Adgrb3/Oxtr/Efna5/Adgrb2/Bhlhb9/Dlg4/Ntrk3/Ntrk2/Amigo2/Thbs2	13	Up
GO:0071677	positive regulation of mononuclear cell migration	13/1254	82/28891	5.01111e-05	0.000416343	0.000242241	Cxcl13/Tnfsf14/S100a14/Ccr1/Fpr2/Ccr7/Pla2g7/Defb25/Serpine1/Cxcl10/Tnfrsf14/Gas6/Cxcl14	13	Up
GO:0050818	regulation of coagulation	12/1254	71/28891	5.07249e-05	0.0004208	0.000244834	Fga/Fgb/Tspan8/Plat/Serpine1/S100a9/Vwf/F2r/Plaur/Emilin2/Klkb1/Pdgfra	12	Up
GO:0060384	innervation	8/1254	32/28891	5.10188e-05	0.000422127	0.000245606	Gabrb3/Sema3a/Ret/Vcam1/Nptx1/Isl1/Sulf1/Fgfr3	8	Up
GO:2000116	regulation of cysteine-type endopeptidase activity	25/1254	240/28891	5.10399e-05	0.000422127	0.000245606	Tnfsf15/Mefv/Nlrp3/Ptgs2/Il6/Card9/St18/Ret/Mmp9/Tnf/Sfrp2/S100a8/Aim2/S100a9/Atp2a3/Hip1/F2r/Ccn1/Cryab/Ccn2/Plaur/Hspa1b/Bmyc/Ngf/Gas6	25	Up
GO:0033630	positive regulation of cell adhesion mediated by integrin	7/1254	24/28891	5.15348e-05	0.000424928	0.000247235	Cxcl13/Lif/Foxc2/Ret/Cd3e/Skap1/Nckap1l	7	Up
GO:0060055	angiogenesis involved in wound healing	7/1254	24/28891	5.15348e-05	0.000424928	0.000247235	Tafa5/Alox5/Foxc2/Tnf/Ndnf/Cxcr4/Serpine1	7	Up
GO:0006865	amino acid transport	20/1254	170/28891	5.19187e-05	0.0004268	0.000248325	Gfap/Bdnf/Slc13a3/Syt4/Sv2a/Slc25a18/Il1b/Lep/Tnf/Kcnj8/Abcc8/Kmo/Arg1/Kcnj10/Ntrk2/Gnat2/Abat/Cacna1a/Slc6a12/Agt	20	Up
GO:0030041	actin filament polymerization	20/1254	170/28891	5.19187e-05	0.0004268	0.000248325	Fhdc1/Pak3/Alox15/Catip/Tmod4/Fam107a/Pstpip1/Ccl24/Diaph3/Fhod3/Kank4/Lmod1/Icam1/Vil1/Clec2i/Pfn4/Dbn1/Was/Tmsb15a/Nckap1l	20	Up
GO:0045666	positive regulation of neuron differentiation	16/1254	118/28891	5.20115e-05	0.000426918	0.000248393	Vwc2/Bdnf/Il6/Pax6/Neurod1/Fgf2/Hoxd3/Sh3gl3/Nkx2-2/Gprc5b/Map1b/Mmd/Prox1/Rnf112/Gdf6/Ngf	16	Up
GO:0002446	neutrophil mediated immunity	9/1254	41/28891	5.29609e-05	0.00043249	0.000251635	Cd177/Trem1/Trem3/Cxcl1/Card9/Elane/Cxcl5/Arg1/Cd300lb	9	Up
GO:0032689	negative regulation of type II interferon production	9/1254	41/28891	5.29609e-05	0.00043249	0.000251635	Pglyrp1/Il1rl1/Il10/Cd274/Il33/Vsir/Pglyrp2/Gata3/Gas6	9	Up
GO:0032743	positive regulation of interleukin-2 production	9/1254	41/28891	5.29609e-05	0.00043249	0.000251635	Btnl2/Il1b/Irf4/Pde4b/Cd3e/Defb25/Pnp2/Sash3/Cd1d1	9	Up
GO:0048708	astrocyte differentiation	14/1254	94/28891	5.31672e-05	0.00043249	0.000251635	Gfap/Pax6/Gap43/Il1b/Lif/Tal1/Nkx2-2/S100a8/Tspan2/Ntrk3/S100a9/Fgfr3/Lrp1/Agt	14	Up
GO:0050871	positive regulation of B cell activation	14/1254	94/28891	5.31672e-05	0.00043249	0.000251635	Cd38/Il6/Il10/Bst1/Cd40lg/Ighd/Tlr9/Tnfrsf13c/Sash3/Cd40/Nckap1l/Ighm/Chrnb2/Tbx21	14	Up
GO:2001057	reactive nitrogen species metabolic process	14/1254	94/28891	5.31672e-05	0.00043249	0.000251635	Mmp8/Ptgs2/Il6/Il10/Il1b/Tnf/Icam1/Cyp1b1/Ptx3/Nos2/Npy/H2-M3/Ptgis/Agt	14	Up
GO:0031214	biomineral tissue development	21/1254	184/28891	5.34448e-05	0.0004341	0.000252572	Ccr1/Ptgs2/Mmp13/Ahsg/Comp/Alox15/Vdr/Actn3/Alox5/Lox/Lep/Wnt6/Wnt4/Alpl/Tmem119/Ccn1/Slc8a1/Fgfr3/Fgr/Ptn/Gas6	21	Up
GO:0043281	regulation of cysteine-type endopeptidase activity involved in apoptotic process	23/1254	212/28891	5.36381e-05	0.000434373	0.000252731	Tnfsf15/Nlrp3/Ptgs2/Il6/Card9/St18/Ret/Mmp9/Tnf/Sfrp2/S100a8/S100a9/Atp2a3/Hip1/F2r/Ccn1/Cryab/Ccn2/Plaur/Hspa1b/Bmyc/Ngf/Gas6	23	Up
GO:0071805	potassium ion transmembrane transport	23/1254	212/28891	5.36381e-05	0.000434373	0.000252731	Kcnab1/Kcnma1/Kcnk16/Kcnk3/Dpp6/Kcnu1/Kcna2/Kcnj11/Nalcn/Kcnj8/Ank2/Abcc8/Edn3/Kcnj10/Kcnk13/Kcnc1/Kcna6/Grip1/Kcnh3/Atp1b2/Kcnb1/Kcne3/Fhl1	23	Up
GO:0045059	positive thymic T cell selection	6/1254	17/28891	5.41078e-05	0.000435584	0.000253436	Cd3d/Zap70/Cd3e/Cd3g/H2-DMa/Cd1d1	6	Up
GO:0050855	regulation of B cell receptor signaling pathway	6/1254	17/28891	5.41078e-05	0.000435584	0.000253436	Gcsam/Cd19/Nfam1/Cd300a/Lpxn/Fcrl5	6	Up
GO:0070942	neutrophil mediated cytotoxicity	6/1254	17/28891	5.41078e-05	0.000435584	0.000253436	Trem1/Trem3/Cxcl1/Elane/Cxcl5/Arg1	6	Up
GO:0098693	regulation of synaptic vesicle cycle	6/1254	17/28891	5.41078e-05	0.000435584	0.000253436	Rab3b/Nrxn1/Syn1/Rapgef4/Scrn1/Prkar1b	6	Up
GO:0060485	mesenchyme development	30/1254	316/28891	5.55653e-05	0.000446656	0.000259878	Has2/Crb2/Sp6/Sema3a/Il6/Pax6/Sema3e/Sox10/Folr1/Il1b/Wnt2/Cdh2/Foxc2/Ret/Tcf21/Sfrp2/Isl1/Edn3/Wnt4/Mesp1/Wt1/Sfrp1/Ncam1/Plaur/Akna/Gata3/Tgfb3/Agt/Sema3d/Adamts5	30	Up
GO:0035744	T-helper 1 cell cytokine production	5/1254	11/28891	5.67061e-05	0.000455154	0.000264822	Il18rap/Il1b/Il18r1/Il18/Tbx21	5	Up
GO:2000404	regulation of T cell migration	10/1254	51/28891	5.7605e-05	0.000461688	0.000268624	Cxcl13/Tnfsf14/Ccr7/Cd200r1/Ripor2/Cd200/Cxcl10/Il27ra/Apod/Tnfrsf14	10	Up
GO:0090278	negative regulation of peptide hormone secretion	12/1254	72/28891	5.84899e-05	0.000468092	0.000272349	Gnao1/Ffar3/Cartpt/Kcnj11/Lep/Ccn3/Abcc8/Ffar4/Sfrp1/Kcnb1/Sytl4/Gnaz	12	Up
GO:0002444	myeloid leukocyte mediated immunity	19/1254	158/28891	5.86949e-05	0.000469042	0.000272903	Cd177/Trem1/Rab44/Trem3/H2-Q10/Milr1/Cxcl1/Card9/Nr4a3/Elane/Cxcl5/Arg1/Cd300lb/Cplx2/Cd300a/Fgr/Lat/H2-Q6/H2-Q7	19	Up
GO:0071695	anatomical structure maturation	30/1254	317/28891	5.88808e-05	0.000469838	0.000273365	Ptgs2/Cdh3/Nrxn1/Syt4/Sox10/Nrcam/Mreg/Kcnma1/Actn3/Bnc1/Ptprn/Tdrd6/Ret/Lep/Klf1/Adgrb3/Pou2f2/Aurka/Tal1/Cend1/Myoc/Runx3/Lgi4/Lyl1/Kcnb1/Cacna1a/Fgfr3/Gata3/Ngf/Myo5a	30	Up
GO:0034219	carbohydrate transmembrane transport	17/1254	132/28891	5.96971e-05	0.000475155	0.000276459	Upk3b/Slc2a3/Nr4a3/Cers1/Aqp3/Il1b/Slc2a4/Aoc3/Sh2b2/Lep/Tnf/Rtn2/Ffar4/Clip3/Aqp7/Adipoq/Slc2a2	17	Up
GO:0043583	ear development	26/1254	257/28891	5.97517e-05	0.000475155	0.000276459	Bdnf/Gabrb3/Aldh1a3/Ush1c/Nr4a3/Kcnma1/Neurod1/Gsdme/Fgf2/Prrx2/Ripor2/Myo3b/Fzd2/Col11a1/Tecta/Tshr/Lhfpl5/Hoxa2/Prox1/Dlx5/Fgfr3/Gata3/H2-DMa/Maf/Pou3f4/Cxcl14	26	Up
GO:0060993	kidney morphogenesis	15/1254	107/28891	5.98469e-05	0.000475155	0.000276459	Tacstd2/Lif/Cited1/Fgf2/Tcf21/Greb1l/Fgf1/Wnt6/Npnt/Wnt4/Wnt2b/Wt1/Gata3/Agt/Irx1	15	Up
GO:0045670	regulation of osteoclast differentiation	14/1254	95/28891	5.98964e-05	0.000475155	0.000276459	Ccr1/Ccl3/Tnfrsf11b/Tnfaip6/Cartpt/Clec2g/Gpr55/Tnf/Pilrb1/Clec2i/Car2/Sfrp1/Fgfr3/Notch2	14	Up
GO:1903076	regulation of protein localization to plasma membrane	16/1254	120/28891	6.39368e-05	0.000506469	0.000294678	Mrap/Nrxn1/Lypd1/Stac/Dpp6/Zdhhc2/Kcnj11/Camk2a/Tnf/Vil1/Clip3/Stac2/Grip1/Epha2/Lrp1/Myo5a	16	Up
GO:0002825	regulation of T-helper 1 type immune response	8/1254	33/28891	6.47938e-05	0.000511767	0.000297761	Il1rl1/Ccr7/Il1b/Il18r1/Il18/Il33/Il27ra/Tbx21	8	Up
GO:0008045	motor neuron axon guidance	8/1254	33/28891	6.47938e-05	0.000511767	0.000297761	Sema3a/Egr2/Plxna4/Cxcr4/Slit1/Hoxa2/Lhx3/Chn1	8	Up
GO:0007517	muscle organ development	34/1254	382/28891	6.75814e-05	0.000533011	0.000310122	Hlf/Bdnf/Myoz1/Il6/Egr2/Unc45b/Ky/Ankrd2/Pax5/Actn3/Wnt2/Lif/Foxc2/Lox/Klk1b1/Tcf21/Ripor2/Isl1/Fzd1/Lrp2/Fzd2/Col11a1/Myt1/Wt1/Tmem182/Jph2/Smyd1/Mylk2/Prox1/Cryab/Foxh1/Fhl1/Megf10/Mylk	34	Up
GO:0071248	cellular response to metal ion	21/1254	187/28891	6.76973e-05	0.000533153	0.000310204	Syt5/Gabrb3/Fosb/Nrxn1/Syt4/Alox15/Akr1c14/Mmp9/Syt11/Nptx1/Dlg4/Syt13/Trpm2/Akr1c18/Kcnj10/Syt7/Aoc1/Cpne8/Kcnb1/Syt1/Mylk	21	Up
GO:0010518	positive regulation of phospholipase activity	10/1254	52/28891	6.85679e-05	0.000539229	0.000313739	Htr2a/Itk/Gpr55/Fgf2/Apoc2/Cd86/Ccn1/Fgfr3/Agt/Pdgfra	10	Up
GO:0002710	negative regulation of T cell mediated immunity	7/1254	25/28891	6.89011e-05	0.000541067	0.000314809	Klrd1/Il7r/Cd80/Arg1/Nckap1l/Vsir/Tbx21	7	Up
GO:0008037	cell recognition	19/1254	160/28891	6.97104e-05	0.000545848	0.00031759	Cd209b/Bdnf/Sftpd/Sema3a/Crtac1/Folr1/Nrcam/Celsr3/Gap43/Ccr7/Colec11/Hspa1l/Dcst1/Ptx3/Clec2i/Crtam/Ncam1/Hspa1b/Megf10	19	Up
GO:0008643	carbohydrate transport	19/1254	160/28891	6.97104e-05	0.000545848	0.00031759	Upk3b/Slc2a3/Nr4a3/Cers1/Aqp3/Il1b/Slc2a4/Aoc3/Sh2b2/Lep/Tnf/Rtn2/Ffar4/Vil1/Clip3/Slc37a2/Aqp7/Adipoq/Slc2a2	19	Up
GO:0060070	canonical Wnt signaling pathway	29/1254	305/28891	7.13868e-05	0.000558171	0.00032476	Amer2/Cdh3/Sox10/Folr1/Wnt2/Cdh2/Fgf2/Wnt6/Sfrp2/Isl1/Fzd1/Fzd2/Ptpro/Wnt4/Wnt2b/Gprc5b/Mesp1/Ctnnd2/Sfrp5/Sfrp1/Dkk3/Adgra2/Dlx5/Gli1/Hhex/Sfrp4/Fgfr3/Gata3/Bicc1	29	Up
GO:1901652	response to peptide	39/1254	464/28891	7.18006e-05	0.000560601	0.000326174	Serpina3m/Chrna7/Ahsg/Egr2/Card9/Fpr2/Nr4a3/Ffar3/Il1b/Slc2a4/Cited1/Sh2b2/Foxc2/Lep/Vcam1/Mmp9/Camk2a/Tnf/Ache/Il18/Kcnj8/Cdo1/Aanat/Icam1/Ptpre/Tshr/Rbp4/Car2/Serpina3g/Cacna1a/Adipoq/Lrp1/Agt/Serpinf1/Myo5a/Reg3a/Soga1/Reg3g/Gck	39	Up
GO:0051017	actin filament bundle assembly	20/1254	174/28891	7.21628e-05	0.00056186	0.000326906	Tacstd2/Nox4/Fhdc1/Ush1c/Fam107a/Phactr1/Kank4/Wnt4/Myoc/Vil1/Tmeff2/Dbn1/Gpr65/Was/Apoa1/Ccn2/Plek/Tgfb3/Dpysl3/Synpo2	20	Up
GO:0007631	feeding behavior	17/1254	134/28891	7.22715e-05	0.00056186	0.000326906	Bdnf/Gpr171/Tacr3/Nr4a3/Cartpt/Aoc3/Lep/Oxtr/Agrp/Ppy/En1/Ntrk2/Npy1r/Npy/Pyy/Agt/Chrnb2	17	Up
GO:0050829	defense response to Gram-negative bacterium	17/1254	134/28891	7.22715e-05	0.00056186	0.000326906	Hamp/Trem1/Trem3/Defa24/Cd4/Elane/Cxcl5/Tlr9/Serpine1/Lbp/Npy/Iigp1/Tnfrsf14/Mmp7/Igtp/Ighm/Reg3g	17	Up
GO:0044344	cellular response to fibroblast growth factor stimulus	14/1254	97/28891	7.5614e-05	0.000587006	0.000341537	Cxcl13/Egr3/Nrxn1/Hhip/Fgf2/Fgf1/Sulf1/Ndnf/Wnt4/Hyal1/Sfrp1/Ccn2/Fgfr3/Gata3	14	Up
GO:1903305	regulation of regulated secretory pathway	19/1254	161/28891	7.58758e-05	0.0005882	0.000342232	Cd177/Syt5/Rims2/Syt4/Syn1/Cadps/Rims3/Syt11/Syt13/Cacna1g/Syt7/Npy1r/Npy/Nckap1l/Kcnb1/Cd300a/Cacna1a/Fgr/Syt1	19	Up
GO:0060193	positive regulation of lipase activity	11/1254	63/28891	7.61577e-05	0.000589545	0.000343015	Htr2a/Itk/Gpr55/Fgf2/Apoc2/Cd86/Ccn1/Fgfr3/Agt/Pnlip/Pdgfra	11	Up
GO:0002792	negative regulation of peptide secretion	12/1254	74/28891	7.71415e-05	0.000594624	0.000345969	Gnao1/Ffar3/Cartpt/Kcnj11/Lep/Ccn3/Abcc8/Ffar4/Sfrp1/Kcnb1/Sytl4/Gnaz	12	Up
GO:0015800	acidic amino acid transport	12/1254	74/28891	7.71415e-05	0.000594624	0.000345969	Bdnf/Syt4/Slc25a18/Il1b/Tnf/Kcnj8/Abcc8/Kmo/Kcnj10/Ntrk2/Gnat2/Abat	12	Up
GO:0060675	ureteric bud morphogenesis	12/1254	74/28891	7.71415e-05	0.000594624	0.000345969	Tacstd2/Fgf2/Tcf21/Greb1l/Fgf1/Wnt6/Npnt/Wnt4/Wnt2b/Wt1/Gata3/Agt	12	Up
GO:0035745	T-helper 2 cell cytokine production	6/1254	18/28891	7.81825e-05	0.000599449	0.000348777	Nlrp3/Il6/Arg1/Gata3/Il31ra/Tbx21	6	Up
GO:0045779	negative regulation of bone resorption	6/1254	18/28891	7.81825e-05	0.000599449	0.000348777	Hamp/Cd38/Il6/Tnfrsf11b/Cartpt/Tmem119	6	Up
GO:0071346	cellular response to type II interferon	16/1254	122/28891	7.82005e-05	0.000599449	0.000348777	Acod1/Ccl4/Ccl3/Hpx/Ccl22/Ccl24/Camk2a/Tnf/Arg1/Gbp8/Nos2/Was/Igtp/Ccl12/H2-Q7/Gbp6	16	Up
GO:0001935	endothelial cell proliferation	20/1254	175/28891	7.82081e-05	0.000599449	0.000348777	Egr3/Thbs4/Il10/Wnt2/Alox5/Ccl24/Fgf2/Lep/Tnf/Sulf1/Arg1/Col8a1/Prox1/Apoa1/Epha2/Mmrn2/Fgfr3/Scg2/Ccr3/Atoh8	20	Up
GO:0034331	cell junction maintenance	10/1254	53/28891	8.12535e-05	0.000620171	0.000360833	Cd177/Prtn3/Rims2/Sema3a/Nrxn1/Adgrb3/Epb41l3/Mpz/Plxna4/F2r	10	Up
GO:0042088	T-helper 1 type immune response	10/1254	53/28891	8.12535e-05	0.000620171	0.000360833	Il18rap/Il1rl1/Ccr7/Il1b/Il18r1/Il18/Il33/Il27ra/Tbx21/Bcl3	10	Up
GO:1904407	positive regulation of nitric oxide metabolic process	10/1254	53/28891	8.12535e-05	0.000620171	0.000360833	Mmp8/Ptgs2/Il6/Il1b/Tnf/Icam1/Ptx3/Npy/H2-M3/Agt	10	Up
GO:0002828	regulation of type 2 immune response	8/1254	34/28891	8.15225e-05	0.000621352	0.000361521	Nlrp3/Il6/Il18/Arg1/Il33/Il27ra/Gata3/Tbx21	8	Up
GO:0031960	response to corticosteroid	15/1254	110/28891	8.26675e-05	0.000629198	0.000366086	Htr7/Zfp747/Acsbg1/Il6/Il10/Pappa/Sstr4/Ugt1a6b/Fam107a/Akr1c14/Tnf/Cdo1/Akr1c18/Alpl/Tat	15	Up
GO:0072078	nephron tubule morphogenesis	13/1254	86/28891	8.32898e-05	0.000633049	0.000368327	Tacstd2/Fgf2/Tcf21/Greb1l/Fgf1/Wnt6/Npnt/Wnt4/Wnt2b/Wt1/Gata3/Agt/Irx1	13	Up
GO:0009749	response to glucose	22/1254	204/28891	8.44122e-05	0.000640685	0.00037277	Nox4/Nnat/Gpr27/Neurod1/Ptprn/Vcam1/Efna5/Abcc8/Icam1/Myt1/Ildr2/Mlxipl/Slc30a8/Pdx1/Gys2/Kcnb1/Adipoq/Lrp1/Gas6/Slc2a2/Reg3g/Gck	22	Up
GO:0002312	B cell activation involved in immune response	14/1254	98/28891	8.47385e-05	0.000641373	0.00037317	Gapt/Il6/Il10/Cd19/Batf/Cd40lg/Cd180/Il27ra/Cd40/6030468B19Rik/Lfng/Notch2/Tbx21/Bcl3	14	Up
GO:0007405	neuroblast proliferation	14/1254	98/28891	8.47385e-05	0.000641373	0.00037317	Bdnf/Pax6/Hhip/Sox10/Fgf2/Bex1/Fgf13/Prox1/Hapln3/Akna/Fgfr3/Vcan/Ptn/Notch2	14	Up
GO:0045580	regulation of T cell differentiation	21/1254	190/28891	8.52373e-05	0.000644252	0.000374845	Nlrp3/Egr3/Il7r/Il6/Il2ra/Ccr7/Il18/Zap70/H2-Oa/Runx3/Sash3/Crtam/Tespa1/Ctla2a/Lag3/Nckap1l/Vsir/Gata3/H2-DMa/Cd1d1/Tbx21	21	Up
GO:1902106	negative regulation of leukocyte differentiation	16/1254	123/28891	8.63257e-05	0.000651574	0.000379105	Pglyrp1/Tnfrsf11b/Tnfaip6/Cartpt/Clec2g/Gpr55/Hoxa7/Pilrb1/Runx3/Clec2i/Sfrp1/Lag3/Pglyrp2/Bmyc/Adipoq/Tbx21	16	Up
GO:1901617	organic hydroxy compound biosynthetic process	25/1254	248/28891	8.69785e-05	0.000655591	0.000381442	Hdc/Ch25h/Slc27a5/Cdh3/Alox15/Cited1/Fgf2/Lep/Akr1c14/Tnf/Ddc/Fgf1/Gprc6a/Wnt4/Akr1c18/Pmel/Rab38/Star/Dkk3/Prox1/Apoa1/Plek/Gata3/Abcg4/Myo5a	25	Up
GO:0006584	catecholamine metabolic process	11/1254	64/28891	8.83924e-05	0.000664408	0.000386572	Hdc/Tacr3/Rnf180/Ddc/Gnat2/Npy/Abat/Gata3/Myo5a/Chrnb2/Maob	11	Up
GO:0009712	catechol-containing compound metabolic process	11/1254	64/28891	8.83924e-05	0.000664408	0.000386572	Hdc/Tacr3/Rnf180/Ddc/Gnat2/Npy/Abat/Gata3/Myo5a/Chrnb2/Maob	11	Up
GO:1904019	epithelial cell apoptotic process	19/1254	163/28891	8.9671e-05	0.000673089	0.000391623	Fga/Fgb/Il10/Neurod1/Akr1c14/Tnf/Isl1/Cd40lg/Icam1/Ndnf/Akr1c18/Serpine1/Cd40/Pdx1/Sfrp4/Gata3/Scg2/Ngf/Gas6	19	Up
GO:0051346	negative regulation of hydrolase activity	32/1254	356/28891	9.07936e-05	0.000680577	0.00039598	Serpina3m/Anxa8/Crb2/Ptgs2/Pi15/Il6/Ahsg/Mmp9/Camk2a/Tnf/Sfrp2/Pzp/Ppp1r36/Ptx3/Serpine1/Spink2/Pi16/Gzma/Pcsk1n/Gpsm1/Itih3/Apoa1/Nckap1l/Cryab/Serpina3g/Plaur/Hspa1b/Wfdc1/Ngf/Serpinf1/Gas6/Timp1	32	Up
GO:0061572	actin filament bundle organization	20/1254	177/28891	9.16613e-05	0.000686136	0.000399214	Tacstd2/Nox4/Fhdc1/Ush1c/Fam107a/Phactr1/Kank4/Wnt4/Myoc/Vil1/Tmeff2/Dbn1/Gpr65/Was/Apoa1/Ccn2/Plek/Tgfb3/Dpysl3/Synpo2	20	Up
GO:0120161	regulation of cold-induced thermogenesis	18/1254	150/28891	9.34564e-05	0.000698612	0.000406473	Dio2/Actn3/Pth2r/Irf4/Foxc2/Il18r1/Lep/Ache/Oxtr/Il18/Ffar4/Alpl/Cxcr4/Tshr/Adipoq/Adamts5/Trpv2/G0s2	18	Up
GO:0043254	regulation of protein-containing complex assembly	37/1254	437/28891	9.36872e-05	0.000698738	0.000406546	Cxcl13/Mefv/Selp/Pak3/Alox15/Tmod4/Csf2/Ccl24/Fhod3/Foxc2/Tnf/Syt11/Tal1/Isl1/Kank4/Lmod1/Icam1/Skap1/Vil1/Hrk/Clec2i/Pfn4/Dbn1/Clip3/Mapt/Stx1b/Ncam1/Map1b/Tmsb15a/Nckap1l/Cryab/Stmn2/Plek/Mmp3/Hck/Igtp/Ikzf1	37	Up
GO:2000551	regulation of T-helper 2 cell cytokine production	5/1254	12/28891	9.373e-05	0.000698738	0.000406546	Nlrp3/Il6/Arg1/Gata3/Tbx21	5	Up
GO:0006809	nitric oxide biosynthetic process	13/1254	87/28891	9.40786e-05	0.000700377	0.0004075	Mmp8/Ptgs2/Il6/Il10/Il1b/Tnf/Icam1/Cyp1b1/Ptx3/Nos2/H2-M3/Ptgis/Agt	13	Up
GO:0043367	CD4-positive, alpha-beta T cell differentiation	14/1254	99/28891	9.48055e-05	0.000704825	0.000410088	Nlrp3/Slamf6/Il6/Ccr7/Irf4/Il18r1/Il18/Batf/Runx3/Sash3/Nckap1l/Gata3/Tbx21/Bcl3	14	Up
GO:0042220	response to cocaine	9/1254	44/28891	9.53321e-05	0.000707772	0.000411803	Htr2a/Bdnf/Tacr3/Xlr4a/Sdk1/Dlg4/Ncam1/Abat/Chrnb2	9	Up
GO:2000177	regulation of neural precursor cell proliferation	17/1254	137/28891	9.55053e-05	0.000708093	0.000411989	Bdnf/Pax6/Sox10/Il1b/Cdh2/Fgf2/Bex1/Lrp2/Cend1/Ntrk3/Prox1/Gli1/Hapln3/Fgfr3/Vcan/Ptn/Notch2	17	Up
GO:0045124	regulation of bone resorption	10/1254	54/28891	9.58748e-05	0.000708925	0.000412473	Hamp/Cd38/Il6/Ahsg/Tnfrsf11b/Cartpt/Car2/Tmem119/Fcgr4/Tnfrsf11a	10	Up
GO:0051098	regulation of binding	35/1254	405/28891	9.58781e-05	0.000708925	0.000412473	Grem2/Bdnf/Pax6/Il10/Crtac1/Traf3ip3/Plk1/Pln/Zbtb7c/Aurkb/Lif/Neurod1/Irf4/Pkd1/Lox/Mmp9/Ripor2/Aurka/Isl1/Cldn5/Ifit2/Pim2/Gzma/Atp2a3/Gpsm1/Larp6/Pdx1/Plaur/Lfng/Gata3/Adipoq/Runx1t1/Spon1/Ngf/Lrp1	35	Up
GO:1902904	negative regulation of supramolecular fiber organization	20/1254	178/28891	9.91264e-05	0.000731948	0.000425869	Tacstd2/Map1a/Tmod4/Fhod3/Kank4/Lmod1/Fgf13/Hdgfl3/Myoc/Vil1/Tmeff2/Pfn4/Dbn1/Clip3/Tpx2/Map1b/Was/Tmsb15a/Cryab/Stmn2	20	Up
GO:0009620	response to fungus	12/1254	76/28891	0.000100702	0.000742576	0.000432053	Hamp/Cd209b/Clec4e/Clec4n/Scimp/Cxcl1/Card9/Elane/Arg1/Ptx3/Npy/Clec4a1	12	Up
GO:0002719	negative regulation of cytokine production involved in immune response	8/1254	35/28891	0.000101679	0.000747034	0.000434646	Il10/Tnf/Arg1/Apoa1/Vsir/Tgfb3/Prg2/Tbx21	8	Up
GO:0035025	positive regulation of Rho protein signal transduction	8/1254	35/28891	0.000101679	0.000747034	0.000434646	P2ry10/Gpr20/Gpr55/Gpr35/Gpr18/Gpr65/F2r/Apoa1	8	Up
GO:0061326	renal tubule development	15/1254	112/28891	0.000101807	0.000747034	0.000434646	Tacstd2/Lif/Fgf2/Tcf21/Greb1l/Fgf1/Wnt6/Npnt/Wnt4/Wnt2b/Wt1/Gata3/Agt/Notch2/Irx1	15	Up
GO:0061844	antimicrobial humoral immune response mediated by antimicrobial peptide	18/1254	151/28891	0.000101872	0.000747034	0.000434646	Ppbp/Cxcl13/Hamp/Ivl/Cxcl1/Pglyrp1/Defa24/Ccl22/Elane/Cxcl5/Ccl28/S100a9/Cxcl10/Npy/Mmp7/Reg3a/Cxcl14/Reg3g	18	Up
GO:0002762	negative regulation of myeloid leukocyte differentiation	11/1254	65/28891	0.000102268	0.000747034	0.000434646	Tnfrsf11b/Tnfaip6/Cartpt/Clec2g/Gpr55/Hoxa7/Pilrb1/Clec2i/Sfrp1/Bmyc/Adipoq	11	Up
GO:0032964	collagen biosynthetic process	11/1254	65/28891	0.000102268	0.000747034	0.000434646	Il6/Il18/Arg1/Wnt4/Adamts3/Serpine1/F2r/Larp6/Ltbp1/Ccn2/Tgfb3	11	Up
GO:0050854	regulation of antigen receptor-mediated signaling pathway	11/1254	65/28891	0.000102268	0.000747034	0.000434646	Btnl2/Gcsam/Cd19/Ccr7/Sla2/Pvrig/Tespa1/Nfam1/Cd300a/Lpxn/Fcrl5	11	Up
GO:0009746	response to hexose	22/1254	207/28891	0.000104733	0.000763643	0.00044431	Nox4/Nnat/Gpr27/Neurod1/Ptprn/Vcam1/Efna5/Abcc8/Icam1/Myt1/Ildr2/Mlxipl/Slc30a8/Pdx1/Gys2/Kcnb1/Adipoq/Lrp1/Gas6/Slc2a2/Reg3g/Gck	22	Up
GO:0045582	positive regulation of T cell differentiation	16/1254	125/28891	0.000104822	0.000763643	0.00044431	Nlrp3/Egr3/Il7r/Il6/Il2ra/Ccr7/Il18/Zap70/Runx3/Sash3/Tespa1/Nckap1l/Vsir/Gata3/H2-DMa/Cd1d1	16	Up
GO:0016485	protein processing	26/1254	266/28891	0.000105572	0.000768079	0.000446891	Fga/Fgb/Il1r2/Ctse/Cpxm2/Comp/Prss12/Klk1b1/Masp1/Klk1b5/Plat/Pcsk2/Cpz/Adamts3/Serpine1/Scg5/Ctla2a/Pcsk1n/Slc30a8/Vsir/C1rb/Plaur/C1ra/Spon1/Bace2/Klkb1	26	Up
GO:0071774	response to fibroblast growth factor	14/1254	100/28891	0.000105895	0.000769401	0.00044766	Cxcl13/Egr3/Nrxn1/Hhip/Fgf2/Fgf1/Sulf1/Ndnf/Wnt4/Hyal1/Sfrp1/Ccn2/Fgfr3/Gata3	14	Up
GO:0030902	hindbrain development	20/1254	179/28891	0.000107124	0.000777294	0.000452253	Zfp365/Gabrb3/Sez6l/Cntn1/Egr2/Nrxn1/Pax6/Neurod1/Fgf2/Cd3e/Lmx1b/Cend1/Sez6l2/En1/Hoxa2/Prox1/Atp1b2/Gli1/Cacna1a/Smad9	20	Up
GO:0042574	retinal metabolic process	6/1254	19/28891	0.000110076	0.000796586	0.000463477	Aldh1a3/Bco2/Akr1c14/Cyp1b1/Akr1c18/Rbp4	6	Up
GO:0045956	positive regulation of calcium ion-dependent exocytosis	6/1254	19/28891	0.000110076	0.000796586	0.000463477	Syt4/Cadps/Cacna1g/Syt7/Kcnb1/Syt1	6	Up
GO:0003206	cardiac chamber morphogenesis	18/1254	152/28891	0.000110947	0.000801822	0.000466524	Wnt2/Foxc2/Klk1b1/Sfrp2/Isl1/Fzd1/Lrp2/Fzd2/Col11a1/Mesp1/Rbp4/Prox1/Gja5/Ccn1/Adamts1/Gata3/Foxh1/Notch2	18	Up
GO:0034284	response to monosaccharide	22/1254	208/28891	0.000112412	0.000811337	0.00047206	Nox4/Nnat/Gpr27/Neurod1/Ptprn/Vcam1/Efna5/Abcc8/Icam1/Myt1/Ildr2/Mlxipl/Slc30a8/Pdx1/Gys2/Kcnb1/Adipoq/Lrp1/Gas6/Slc2a2/Reg3g/Gck	22	Up
GO:0002507	tolerance induction	10/1254	55/28891	0.000112663	0.000811602	0.000472214	Acod1/H2-Q10/Pdcd1/Il2ra/Ccr7/Cd3e/Cd86/Cd274/H2-Q6/H2-Q7	10	Up
GO:0030516	regulation of axon extension	15/1254	113/28891	0.000112747	0.000811602	0.000472214	Bdnf/Tnr/Sema3a/Sema3e/Plxna4/Islr2/Ntrk3/Dbn1/Slit1/Mapt/Map1b/Ngf/Lrp1/Sema3d/Trpv2	15	Up
GO:0002287	alpha-beta T cell activation involved in immune response	12/1254	77/28891	0.000114636	0.000820857	0.000477599	Nlrp3/Slamf6/Il6/Ccr7/Irf4/Il18r1/Il18/Batf/H2-M3/Gata3/Tbx21/Bcl3	12	Up
GO:0046847	filopodium assembly	12/1254	77/28891	0.000114636	0.000820857	0.000477599	Nrxn1/Gap43/Ccr7/Vstm5/Gpm6a/Ripor2/Myo3b/Trpm2/Dbn1/Fgd3/Tgfb3/Dpysl3	12	Up
GO:0080164	regulation of nitric oxide metabolic process	12/1254	77/28891	0.000114636	0.000820857	0.000477599	Mmp8/Ptgs2/Il6/Il10/Il1b/Tnf/Icam1/Ptx3/Npy/H2-M3/Ptgis/Agt	12	Up
GO:1904036	negative regulation of epithelial cell apoptotic process	12/1254	77/28891	0.000114636	0.000820857	0.000477599	Fga/Fgb/Il10/Neurod1/Icam1/Ndnf/Serpine1/Pdx1/Gata3/Scg2/Ngf/Gas6	12	Up
GO:0009743	response to carbohydrate	23/1254	223/28891	0.000116361	0.000832114	0.000484148	Nox4/Nnat/Gpr27/Il1b/Neurod1/Ptprn/Vcam1/Efna5/Abcc8/Icam1/Myt1/Ildr2/Mlxipl/Slc30a8/Pdx1/Gys2/Kcnb1/Adipoq/Lrp1/Gas6/Slc2a2/Reg3g/Gck	23	Up
GO:0043087	regulation of GTPase activity	31/1254	345/28891	0.000116809	0.000834215	0.000485371	Cxcl13/Rgs16/Prtn3/Ccl4/Ccl3/Gnao1/Ccr7/Ccl22/Tbc1d10c/Ccl24/Ripor2/Efna5/Icam1/Wnt4/Plxna4/Rgs9/Ntrk3/Ntrk2/Myo9a/Rasgrp4/Gpr65/Gpsm1/F2r/Rapgef4/Cd40/Arhgap45/Vav1/Arhgap25/Epha2/Chn1/Ccl12	31	Up
GO:1902692	regulation of neuroblast proliferation	11/1254	66/28891	0.000117958	0.00084118	0.000489423	Bdnf/Pax6/Sox10/Fgf2/Bex1/Prox1/Hapln3/Fgfr3/Vcan/Ptn/Notch2	11	Up
GO:0120162	positive regulation of cold-induced thermogenesis	14/1254	101/28891	0.000118093	0.00084118	0.000489423	Dio2/Pth2r/Irf4/Lep/Ache/Oxtr/Il18/Ffar4/Alpl/Cxcr4/Tshr/Adipoq/Trpv2/G0s2	14	Up
GO:0048545	response to steroid hormone	25/1254	253/28891	0.000119606	0.000850843	0.000495046	Acod1/Bdnf/Htr7/Zfp747/Acsbg1/Il6/Il10/Pappa/Sstr4/Ugt1a6b/Fam107a/Lox/Akr1c14/Tnf/Tcf21/Oxtr/Isl1/Cdo1/Akr1c18/Alpl/Ntrk2/Sfrp1/Foxh1/Tgfb3/Tat	25	Up
GO:0051495	positive regulation of cytoskeleton organization	21/1254	195/28891	0.000123548	0.000877739	0.000510694	Nox4/Alox15/Wasf1/Ccl24/Lmod1/Icam1/Wnt4/Myoc/Vil1/Mapt/Stil/Gpr65/Map1b/Prox1/Apoa1/Nckap1l/Ccn2/Stmn2/Plek/Tgfb3/Synpo2	21	Up
GO:0046889	positive regulation of lipid biosynthetic process	15/1254	114/28891	0.000124698	0.000884752	0.000514775	Htr2a/Ptgs2/Abcd2/Il1b/Ccdc3/Tnf/Fgf1/Apoc2/Wnt4/Mlxipl/Rab38/Star/Ccn1/Abcg4/Agt	15	Up
GO:0086091	regulation of heart rate by cardiac conduction	8/1254	36/28891	0.000125786	0.000887996	0.000516662	Scn3b/Scn2b/Isl1/Ank2/Cacna1g/Cacna1c/Gja5/Kcne3	8	Up
GO:0090025	regulation of monocyte chemotaxis	8/1254	36/28891	0.000125786	0.000887996	0.000516662	S100a14/Ccr1/Fpr2/Pla2g7/Ccn3/Defb25/Serpine1/Cxcl10	8	Up
GO:0090183	regulation of kidney development	8/1254	36/28891	0.000125786	0.000887996	0.000516662	Tacstd2/Ret/Wnt4/Wnt2b/Wt1/Gata3/Adipoq/Agt	8	Up
GO:0072659	protein localization to plasma membrane	29/1254	315/28891	0.000125808	0.000887996	0.000516662	Scn3b/Mrap/Rab3b/Nrxn1/Lypd1/Stac/Cdh2/Dpp6/Zdhhc2/Ehd3/Kcnj11/Camk2a/Tnf/Epb41l3/Prkg2/Ank2/Fgf13/Skap1/Vil1/Clip3/Ypel4/Stac2/Grip1/Kcnb1/Epha2/Adipoq/Lrp1/Gas6/Myo5a	29	Up
GO:0018105	peptidyl-serine phosphorylation	30/1254	331/28891	0.000128214	0.000903808	0.000525862	Bdnf/Chrna7/Mast1/Ptgs2/Il6/Nrxn1/Il11/Plk1/Lif/Gm13283/Tssk6/Pkd1/Ret/Camk2a/Tnf/Prkg2/Myo3b/Aurka/Sfrp2/Isl1/Camkv/Ttk/Ntrk3/Ntrk2/Mlxipl/Dclk1/Dclk2/Ngf/Agt/Igtp	30	Up
GO:0030307	positive regulation of cell growth	22/1254	210/28891	0.000129285	0.00091018	0.00052957	Hamp/Bdnf/Cd38/Rims2/Syt4/Lgi1/Sfrp2/Efna5/Dcx/Hyal1/Cxcr4/Islr2/Ntrk3/Dbn1/Mapt/Sfrp1/Map1b/Ccn4/Ngf/Lrp1/Syt1/Trpv2	22	Up
GO:0072171	mesonephric tubule morphogenesis	12/1254	78/28891	0.000130192	0.000915383	0.000532597	Tacstd2/Fgf2/Tcf21/Greb1l/Fgf1/Wnt6/Npnt/Wnt4/Wnt2b/Wt1/Gata3/Agt	12	Up
GO:0106106	cold-induced thermogenesis	18/1254	154/28891	0.000131253	0.000921233	0.000536	Dio2/Actn3/Pth2r/Irf4/Foxc2/Il18r1/Lep/Ache/Oxtr/Il18/Ffar4/Alpl/Cxcr4/Tshr/Adipoq/Adamts5/Trpv2/G0s2	18	Up
GO:0009798	axis specification	14/1254	102/28891	0.00013149	0.000921233	0.000536	Chrdl1/Pax6/Cited1/Tdrd6/Aurka/Wnt6/Mns1/Gdf3/Mesp1/Wt1/Sfrp1/Stil/Hhex/Notch2	14	Up
GO:0042531	positive regulation of tyrosine phosphorylation of STAT protein	10/1254	56/28891	0.000131871	0.000921233	0.000536	Il6/Hpx/Lif/Csf2/Lep/Tnf/Il18/Isl1/Cd40/Fgfr3	10	Up
GO:0051954	positive regulation of amine transport	10/1254	56/28891	0.000131871	0.000921233	0.000536	Rab3b/Syt4/Cartpt/Oxtr/Kmo/Abat/Kcnb1/Agt/Syt1/Chrnb2	10	Up
GO:0099084	postsynaptic specialization organization	10/1254	56/28891	0.000131871	0.000921233	0.000536	Lrrc4/Tmem108/Nrxn1/Gap43/Cdh2/Nptx1/Ntrk3/Dbn1/Myo9a/Abi3bp	10	Up
GO:0031016	pancreas development	13/1254	90/28891	0.000134	0.000934906	0.000543956	Il6/Pax6/Gipr/Neurod1/Cdh2/Isl1/Nkx2-2/Myt1/Ildr2/Prox1/Onecut2/Pdx1/Hhex	13	Up
GO:0001658	branching involved in ureteric bud morphogenesis	11/1254	67/28891	0.000135654	0.000945233	0.000549964	Tacstd2/Fgf2/Tcf21/Greb1l/Fgf1/Wnt6/Npnt/Wnt4/Wnt2b/Wt1/Agt	11	Up
GO:0001776	leukocyte homeostasis	17/1254	141/28891	0.000136547	0.000950061	0.000552774	Cxcr2/Gapt/Il7r/Il6/Il2ra/Sh2b2/Il18/Pde4b/Cxcl5/Aim2/Tnfrsf13c/Sash3/Sit1/F2r/Nckap1l/Cfh/Lat	17	Up
GO:0032656	regulation of interleukin-13 production	9/1254	46/28891	0.000137045	0.000950061	0.000552774	H2-Q10/Nlrp3/Irf4/Lilra5/Il18/Il33/Gata3/H2-Q6/H2-Q7	9	Up
GO:0042554	superoxide anion generation	9/1254	46/28891	0.000137045	0.000950061	0.000552774	Cd177/Nox4/Cxcl1/Duox1/Fpr2/Il18/Ncf4/Mapt/Agt	9	Up
GO:0072538	T-helper 17 type immune response	9/1254	46/28891	0.000137045	0.000950061	0.000552774	Nlrp3/Clec4n/Slamf6/Il6/Card9/Irf4/Batf/Il27ra/Tbx21	9	Up
GO:0032231	regulation of actin filament bundle assembly	15/1254	115/28891	0.000137734	0.000953626	0.000554848	Tacstd2/Nox4/Kank4/Wnt4/Myoc/Vil1/Tmeff2/Dbn1/Gpr65/Was/Apoa1/Ccn2/Plek/Tgfb3/Synpo2	15	Up
GO:1902905	positive regulation of supramolecular fiber organization	20/1254	183/28891	0.000145115	0.00100313	0.000583653	Nox4/Alox15/Wasf1/Ccl24/Lmod1/Icam1/Wnt4/Myoc/Vil1/Mapt/Gpr65/Map1b/Prox1/Apoa1/Nckap1l/Ccn2/Stmn2/Plek/Tgfb3/Synpo2	20	Up
GO:0010950	positive regulation of endopeptidase activity	19/1254	169/28891	0.000145254	0.00100313	0.000583653	Tnfsf15/Mefv/Nlrp3/Card9/St18/Ret/Tnf/Sfrp2/S100a8/Aim2/S100a9/Atp2a3/Hip1/F2r/Ccn1/Vsir/Ccn2/Bmyc/Ngf	19	Up
GO:0046635	positive regulation of alpha-beta T cell activation	14/1254	103/28891	0.000146182	0.00100786	0.000586403	H2-Q10/Nlrp3/Il6/Cd80/Ccr7/Il18/Zap70/Cd3e/Runx3/Sash3/Nckap1l/H2-Q6/Cd1d1/H2-Q7	14	Up
GO:0031652	positive regulation of heat generation	5/1254	13/28891	0.000146864	0.00100786	0.000586403	Ptgs2/Il1b/Tnf/Abat/Tnfrsf11a	5	Up
GO:0032725	positive regulation of granulocyte macrophage colony-stimulating factor production	5/1254	13/28891	0.000146864	0.00100786	0.000586403	Card9/Il1b/Il18/Isl1/Tlr9	5	Up
GO:0048672	positive regulation of collateral sprouting	5/1254	13/28891	0.000146864	0.00100786	0.000586403	Bdnf/Efna5/Dcx/Ngf/Lrp1	5	Up
GO:0072540	T-helper 17 cell lineage commitment	5/1254	13/28891	0.000146864	0.00100786	0.000586403	Slamf6/Il6/Irf4/Batf/Tbx21	5	Up
GO:0021953	central nervous system neuron differentiation	22/1254	212/28891	0.000148364	0.00101687	0.000591647	Elavl4/Sema3a/Nrxn1/Pax6/Sema3e/Lep/Tal1/Isl1/Lmx1b/Nkx2-2/Cend1/Dcx/Ndnf/Plxna4/Ntrk2/Dclk1/Prox1/Cacna1a/Dclk2/Lhx3/Chrnb2/Pou3f4	22	Up
GO:0008360	regulation of cell shape	17/1254	142/28891	0.00014895	0.0010196	0.000593235	Strip2/Ccl3/Il6/Sema3e/Ccl24/Epb41l3/Icam1/Fmnl2/Vil1/Plxna4/Ypel4/Palmd/Gas2/Hck/Fgr/Ptn/Palm3	17	Up
GO:0019216	regulation of lipid metabolic process	34/1254	398/28891	0.000149334	0.00102095	0.000594017	Htr2a/Ptgs2/Ch25h/Sct/Nr4a3/Cd19/Kcnma1/Abcd2/Il1b/Eef1a2/Fgf2/Ccdc3/Lep/Akr1c14/Tnf/Fgf1/Gprc6a/Apoc2/Wnt4/Akr1c18/Mlxipl/Rab38/Star/Dkk3/Prox1/Apoa1/Ccn1/Apod/Fgfr3/Fgr/Adipoq/Abcg4/Agt/Pdgfra	34	Up
GO:0090026	positive regulation of monocyte chemotaxis	7/1254	28/28891	0.000151412	0.00103308	0.000601079	S100a14/Ccr1/Fpr2/Pla2g7/Defb25/Serpine1/Cxcl10	7	Up
GO:0002643	regulation of tolerance induction	6/1254	20/28891	0.000151489	0.00103308	0.000601079	Pdcd1/Il2ra/Ccr7/Cd3e/Cd86/Cd274	6	Up
GO:0007586	digestion	16/1254	129/28891	0.000152448	0.00103444	0.000601868	Hamp/Mmp13/Sct/Tff3/Kcnma1/Vdr/Neurod1/Lep/Il10ra/Tlr9/Aqp5/Vil1/Rbp4/Muc13/Apoa1/Pnlip	16	Up
GO:0009308	amine metabolic process	16/1254	129/28891	0.000152448	0.00103444	0.000601868	Hdc/Tacr3/Aoc3/Rnf180/Vcam1/Ddc/Kmo/Haao/Gnat2/Aoc1/Npy/Abat/Gata3/Myo5a/Chrnb2/Maob	16	Up
GO:0035249	synaptic transmission, glutamatergic	16/1254	129/28891	0.000152448	0.00103444	0.000601868	Htr2a/Ptgs2/Tnr/Nrxn1/Mapk8ip2/Cdh2/Oxtr/Kcnj8/Abcc8/Cacng8/Kmo/Plat/Ntrk2/Cacna1a/Syt1/Myo5a	16	Up
GO:1903707	negative regulation of hemopoiesis	16/1254	129/28891	0.000152448	0.00103444	0.000601868	Pglyrp1/Tnfrsf11b/Tnfaip6/Cartpt/Clec2g/Gpr55/Hoxa7/Pilrb1/Runx3/Clec2i/Sfrp1/Lag3/Pglyrp2/Bmyc/Adipoq/Tbx21	16	Up
GO:0010466	negative regulation of peptidase activity	25/1254	257/28891	0.000153136	0.00103652	0.00060308	Serpina3m/Anxa8/Crb2/Ptgs2/Pi15/Il6/Ahsg/Mmp9/Tnf/Sfrp2/Pzp/Serpine1/Spink2/Pi16/Pcsk1n/Itih3/Cryab/Serpina3g/Plaur/Hspa1b/Wfdc1/Ngf/Serpinf1/Gas6/Timp1	25	Up
GO:0072593	reactive oxygen species metabolic process	25/1254	257/28891	0.000153136	0.00103652	0.00060308	Cd177/Acod1/Nox4/Cxcl1/Bco2/Duox1/Fpr2/Abcd2/Alox5/Lep/Akr1c14/Tnf/Il18/Hbb-bt/Cyp1b1/Akr1c18/Nos2/Ncf4/Mapt/Ccn1/Cryab/Ccn2/Vav1/Mmp3/Agt	25	Up
GO:0002064	epithelial cell development	24/1254	242/28891	0.000153327	0.00103653	0.000603081	Pax6/Nup210l/Kcnma1/Il1b/Cdh2/Foxc2/Tnf/Palld/Cdsn/Icam1/Cldn5/Nkx2-2/Rnase10/Tlr9/Wt1/Cxcr4/Prox1/Onecut2/Epha2/Fgfr3/Adipoq/Agt/Notch2/S1pr3	24	Up
GO:0070509	calcium ion import	10/1254	57/28891	0.000153769	0.00103823	0.00060407	Pln/Isl1/Cacna1g/Cxcr4/Serpine1/Cacna1c/Cacna1a/Slc8a1/Trpv2/Gck	10	Up
GO:0032967	positive regulation of collagen biosynthetic process	8/1254	37/28891	0.00015442	0.00104004	0.000605128	Il18/Wnt4/Serpine1/F2r/Larp6/Ltbp1/Ccn2/Tgfb3	8	Up
GO:0071624	positive regulation of granulocyte chemotaxis	8/1254	37/28891	0.00015442	0.00104004	0.000605128	Cxcr2/S100a14/Thbs4/Ccr7/Il1b/Ripor2/Lbp/Nckap1l	8	Up
GO:0001890	placenta development	20/1254	184/28891	0.000156294	0.00105137	0.000611715	Gjb3/Ptgs2/Gjb5/Il10/Wnt2/Lif/Cited1/Csf2/Pkd1/Lep/Vcam1/Foxd3/Serpine1/Vwf/Ptgis/Ccn1/Slc8a1/Ptn/Lhx3/Notch2	20	Up
GO:0050852	T cell receptor signaling pathway	17/1254	143/28891	0.000162326	0.00109059	0.000634538	Itk/Btnl2/Skint3/Ccr7/Sla2/Pde4b/Zap70/Cd3e/Skap1/Pvrig/Clec2i/Tespa1/Themis2/Cd300a/Gata3/Lat/Btnl6	17	Up
GO:0032616	interleukin-13 production	9/1254	47/28891	0.00016303	0.00109262	0.000635721	H2-Q10/Nlrp3/Irf4/Lilra5/Il18/Il33/Gata3/H2-Q6/H2-Q7	9	Up
GO:1900047	negative regulation of hemostasis	9/1254	47/28891	0.00016303	0.00109262	0.000635721	Fga/Fgb/Comp/Tspan8/Plat/Serpine1/Plaur/Klkb1/Pdgfra	9	Up
GO:0002286	T cell activation involved in immune response	16/1254	130/28891	0.000166954	0.00111617	0.00064942	Nlrp3/Clec4e/Slamf6/Il6/Ccr7/Gm13283/Irf4/Il18r1/Il18/Batf/Icam1/H2-M3/Nckap1l/Gata3/Tbx21/Bcl3	16	Up
GO:0060078	regulation of postsynaptic membrane potential	16/1254	130/28891	0.000166954	0.00111617	0.00064942	Bdnf/Chrna7/Gabrb3/Rims2/Tmem108/Nrxn1/Celf4/Mapk8ip2/Gabra3/Dlg4/Dbn1/Stx1b/Abat/Pclo/Chrnb4/Prkar1b	16	Up
GO:0043271	negative regulation of monoatomic ion transport	18/1254	157/28891	0.000167825	0.00111811	0.00065055	Hamp/Htr2a/Htr7/Ptgs2/Kcnab1/Gnao1/Pln/Gem/Mmp9/Prkg2/Icam1/Gpr35/Tlr9/Grip1/Kcne3/Cd300a/Fcrl5/Maob	18	Up
GO:0050709	negative regulation of protein secretion	13/1254	92/28891	0.000168066	0.00111811	0.00065055	Syt4/Gnao1/Ffar3/Il1b/Kcnj11/Ccn3/Abcc8/Cd200/Sfrp1/F2r/Kcnb1/Sytl4/Gnaz	13	Up
GO:0061333	renal tubule morphogenesis	13/1254	92/28891	0.000168066	0.00111811	0.00065055	Tacstd2/Fgf2/Tcf21/Greb1l/Fgf1/Wnt6/Npnt/Wnt4/Wnt2b/Wt1/Gata3/Agt/Irx1	13	Up
GO:1901019	regulation of calcium ion transmembrane transporter activity	13/1254	92/28891	0.000168066	0.00111811	0.00065055	Pln/Gem/Stac/Ehd3/Pde4b/Ank2/Gpr35/Tlr9/Jph2/Stac2/Kcne3/Cacna1a/Myo5a	13	Up
GO:0051963	regulation of synapse assembly	17/1254	144/28891	0.00017674	0.00117438	0.000683289	Bdnf/Nrxn1/Vstm5/Adgrb3/Lhfpl4/Oxtr/Efna5/Adgrb2/Fzd1/Bhlhb9/Dlg4/Ntrk3/Ntrk2/Abi3bp/Amigo2/Chrnb2/Thbs2	17	Up
GO:0032731	positive regulation of interleukin-1 beta production	10/1254	58/28891	0.000178651	0.00118275	0.000688157	Mefv/Nlrp3/Ccl3/Il6/Ccr7/Tnf/Lilra5/Isl1/Aim2/Ccn1	10	Up
GO:0051489	regulation of filopodium assembly	10/1254	58/28891	0.000178651	0.00118275	0.000688157	Nrxn1/Gap43/Ccr7/Gpm6a/Ripor2/Myo3b/Trpm2/Dbn1/Tgfb3/Dpysl3	10	Up
GO:0070169	positive regulation of biomineral tissue development	10/1254	58/28891	0.000178651	0.00118275	0.000688157	Vdr/Actn3/Alox5/Wnt6/Wnt4/Tmem119/Ccn1/Slc8a1/Fgfr3/Ptn	10	Up
GO:0002711	positive regulation of T cell mediated immunity	13/1254	93/28891	0.000187722	0.00123978	0.000721342	H2-Q10/Nlrp3/Il6/Il1b/Il18r1/Il18/Sash3/H2-M3/Gata3/H2-Q6/Cd1d1/H2-Q7/Tbx21	13	Up
GO:0050848	regulation of calcium-mediated signaling	13/1254	93/28891	0.000187722	0.00123978	0.000721342	Myoz1/Cd4/Actn3/Bst1/Tbc1d10c/Sla2/Tnf/Zap70/Cd3e/Lmcd1/Mapt/Ncam1/Pdgfra	13	Up
GO:0050901	leukocyte tethering or rolling	8/1254	38/28891	0.000188211	0.00124	0.00072147	Selp/Elane/Lep/Vcam1/Tnf/Ccl28/Itgb7/Podxl2	8	Up
GO:0051953	negative regulation of amine transport	8/1254	38/28891	0.000188211	0.00124	0.00072147	Syt4/Il1b/Lep/Tnf/Syt11/Abat/Myo5a/Gck	8	Up
GO:0001941	postsynaptic membrane organization	9/1254	48/28891	0.000192994	0.00126692	0.000737131	Lrrc4/Chrdl1/Nrxn1/Cdh2/Zdhhc2/Lhfpl4/Dlg4/Dbn1/Ptn	9	Up
GO:0002701	negative regulation of production of molecular mediator of immune response	9/1254	48/28891	0.000192994	0.00126692	0.000737131	Il10/Tnf/Arg1/Il33/Apoa1/Vsir/Tgfb3/Prg2/Tbx21	9	Up
GO:0030501	positive regulation of bone mineralization	9/1254	48/28891	0.000192994	0.00126692	0.000737131	Vdr/Actn3/Alox5/Wnt4/Tmem119/Ccn1/Slc8a1/Fgfr3/Ptn	9	Up
GO:0030111	regulation of Wnt signaling pathway	29/1254	323/28891	0.000193468	0.00126849	0.000738048	Amer2/Cdh3/Sox10/Folr1/Cdh2/Fgf2/Apcdd1/Sfrp2/Isl1/Sulf1/Fzd1/Barx1/Ptpro/Gprc5b/Mesp1/Ctnnd2/Sfrp5/Sfrp1/Ccn4/Dkk3/Adgra2/Dlx5/Gli1/Cmah/Hhex/Sfrp4/Fgfr3/Lrp1/Bicc1	29	Up
GO:0070507	regulation of microtubule cytoskeleton organization	18/1254	159/28891	0.000196902	0.00128946	0.000750246	Plk1/Map1a/Fam107a/Hspa1a/Pkd1/Ripor2/Map6/Efna5/Fgf13/Hdgfl3/Clip3/Mapt/Stil/Tpx2/Map1b/Stmn2/Hspa1b/Ska1	18	Up
GO:1990845	adaptive thermogenesis	19/1254	173/28891	0.000197383	0.00129106	0.000751174	Dio2/Sct/Actn3/Pth2r/Irf4/Foxc2/Il18r1/Lep/Ache/Oxtr/Il18/Ffar4/Alpl/Cxcr4/Tshr/Adipoq/Adamts5/Trpv2/G0s2	19	Up
GO:1904659	glucose transmembrane transport	15/1254	119/28891	0.000202447	0.00132151	0.000768895	Upk3b/Slc2a3/Nr4a3/Cers1/Il1b/Slc2a4/Aoc3/Sh2b2/Lep/Tnf/Rtn2/Ffar4/Clip3/Adipoq/Slc2a2	15	Up
GO:0071902	positive regulation of protein serine/threonine kinase activity	21/1254	202/28891	0.000202525	0.00132151	0.000768895	Htr2a/Nox4/Nrxn1/Mst1r/Ccr7/Il1b/Fgf2/Pkd1/Tnf/Fgf1/Edn3/Ntrk3/Stil/Prox1/Cemip/Cd40/Pde5a/Tnfrsf11a/Adipoq/Agt/Igtp	21	Up
GO:0046427	positive regulation of receptor signaling pathway via JAK-STAT	11/1254	70/28891	0.000202871	0.00132218	0.000769284	Il7r/Il6/Il10/Lep/Camk2a/Tnf/Cxcl5/Il10ra/Cyp1b1/Cd300a/Agt	11	Up
GO:0016053	organic acid biosynthetic process	29/1254	324/28891	0.00020388	0.00132685	0.000772003	Got1l1/Aldh1a3/Ptgs2/Acsbg1/Slc27a5/Alox15/Abcd2/Il1b/Alox5/Hacd4/Akr1c14/Apoc2/Cyp2c23/Kmo/Haao/Akr1c18/Mlxipl/Star/Noxred1/Plod2/Prox1/Ptgis/Abat/Ggt5/Upb1/Agt/Myo5a/Tbxas1/Fmo3	29	Up
GO:0035821	modulation of process of another organism	6/1254	21/28891	0.000204319	0.00132685	0.000772003	Cxcl1/Fbln1/Cxcl5/Arg1/S100a9/Nos2	6	Up
GO:0045064	T-helper 2 cell differentiation	6/1254	21/28891	0.000204319	0.00132685	0.000772003	Nlrp3/Il6/Il18/Batf/Gata3/Bcl3	6	Up
GO:0001895	retina homeostasis	10/1254	59/28891	0.000206832	0.00133838	0.000778711	Crb2/Cdh3/Ush1c/Map1a/Cdhr1/Slc28a2/Aipl1/Mak/Gnat2/Atp1b2	10	Up
GO:0030514	negative regulation of BMP signaling pathway	10/1254	59/28891	0.000206832	0.00133838	0.000778711	Grem2/Vwc2/Chrdl1/Tnfaip6/Sfrp2/Fzd1/Lrp2/Gdf3/Sfrp1/Htra3	10	Up
GO:0033619	membrane protein proteolysis	10/1254	59/28891	0.000206832	0.00133838	0.000778711	Prtn3/Napsa/Il10/Il1b/Ret/Tnf/Mmp7/Timp1/Tnfrsf1b/Bace2	10	Up
GO:1904892	regulation of receptor signaling pathway via STAT	17/1254	146/28891	0.000208949	0.00134895	0.00078486	Il7r/Il6/Il10/Lif/Neurod1/Gm13283/Ret/Lep/Camk2a/Tnf/Cxcl5/Il10ra/Cyp1b1/Clec12b/Cd300a/Agt/Bcl3	17	Up
GO:0060041	retina development in camera-type eye	20/1254	188/28891	0.000208961	0.00134895	0.00078486	Crb2/Pax6/Celf4/Dio3/Ush1c/Lif/Neurod1/Gnat1/Gpm6a/Ache/Cyp1b1/Dcx/Rbp4/Ntrk2/Gnat2/Prox1/Cfh/Ptn/Ikzf1/Pdgfra	20	Up
GO:0009615	response to virus	33/1254	389/28891	0.000210828	0.00135778	0.000789996	Acod1/Mefv/Nlrp3/Ifit1bl1/Il6/Card9/Mst1r/Trim30b/Traf3ip3/Trim30c/Il1b/Gsdme/Tlr7/Itgax/Tnf/Pou2f2/Oas1g/Kcnj8/Tlr9/Ifit2/Cd86/Aim2/Hyal1/Trim30d/Cd37/Cxcl10/Il33/Oasl1/Cd40/Klra8/Oas3/Igtp/Bcl3	33	Up
GO:0062012	regulation of small molecule metabolic process	33/1254	389/28891	0.000210828	0.00135778	0.000789996	Htr2a/Ptgs2/Ch25h/Il6/Nr4a3/Tff3/Kcnma1/Abcd2/Il1b/Actn3/Lep/Akr1c14/Tnf/Fgf1/Gprc6a/Apoc2/Wnt4/Akr1c18/Nos2/Mlxipl/Star/Dkk3/Prox1/Apoa1/Nnmt/Plek/Cacna1a/Adipoq/Abcg4/Agt/Soga1/Lacc1/Gck	33	Up
GO:0033135	regulation of peptidyl-serine phosphorylation	18/1254	160/28891	0.000213025	0.00137031	0.000797287	Bdnf/Chrna7/Ptgs2/Il6/Nrxn1/Il11/Lif/Gm13283/Ret/Tnf/Sfrp2/Isl1/Ntrk3/Ntrk2/Mlxipl/Ngf/Agt/Igtp	18	Up
GO:0099072	regulation of postsynaptic membrane neurotransmitter receptor levels	16/1254	133/28891	0.000217913	0.0014001	0.000814619	Mapk10/Snap25/Lgi1/Cplx1/Camk2a/Lhfpl4/Nptx1/Cacng8/Dlg4/Ctnnd2/Adam22/Stx1b/Hip1/Rapgef4/Grip1/Sst	16	Up
GO:0002437	inflammatory response to antigenic stimulus	14/1254	107/28891	0.000220048	0.00140709	0.000818684	Cxcr2/Rab44/H2-Q10/Il10/Il2ra/Ccr7/Elane/Tnf/Icam1/Npy/H2-Q6/Il31ra/Notch2/H2-Q7	14	Up
GO:0070167	regulation of biomineral tissue development	14/1254	107/28891	0.000220048	0.00140709	0.000818684	Ccr1/Ahsg/Comp/Vdr/Actn3/Alox5/Wnt6/Wnt4/Tmem119/Ccn1/Slc8a1/Fgfr3/Ptn/Gas6	14	Up
GO:0014820	tonic smooth muscle contraction	5/1254	14/28891	0.000220293	0.00140709	0.000818684	Htr2a/Cd38/Cacna1g/Agt/Mylk	5	Up
GO:0072224	metanephric glomerulus development	5/1254	14/28891	0.000220293	0.00140709	0.000818684	Ret/Tcf21/Wt1/Adipoq/Pdgfra	5	Up
GO:0090179	planar cell polarity pathway involved in neural tube closure	5/1254	14/28891	0.000220293	0.00140709	0.000818684	Sfrp2/Fzd1/Fzd2/Sfrp5/Sfrp1	5	Up
GO:0008645	hexose transmembrane transport	15/1254	120/28891	0.000222234	0.00141781	0.000824926	Upk3b/Slc2a3/Nr4a3/Cers1/Il1b/Slc2a4/Aoc3/Sh2b2/Lep/Tnf/Rtn2/Ffar4/Clip3/Adipoq/Slc2a2	15	Up
GO:0001666	response to hypoxia	23/1254	233/28891	0.000222995	0.00141934	0.000825815	Egln3/Cd38/Aqp3/Kcnma1/Slc2a4/Lif/Kcnk3/Kcnj11/Il18/Kcnj8/Ndnf/Plat/Alas2/Nos2/Fndc1/Ptgis/Abat/Cryab/Slc8a1/Tgfb3/Bmyc/Scn2a/Chrnb2	23	Up
GO:0002221	pattern recognition receptor signaling pathway	23/1254	233/28891	0.000222995	0.00141934	0.000825815	Acod1/Mefv/Nlrp3/S100a14/Clec4e/Scimp/Tlr7/Irf4/Tnf/Oas1g/Kcnj8/Tlr9/Cd86/Aim2/Cd300lf/Lbp/Oasl1/Cd40/Cd300a/Oas3/Igtp/Reg3g/Lacc1	23	Up
GO:0030901	midbrain development	9/1254	49/28891	0.000227399	0.00144064	0.000838205	Barhl1/Wnt2/Fgf2/Sfrp2/Lmx1b/En1/Sfrp1/Fgfr3/Smad9	9	Up
GO:1903115	regulation of actin filament-based movement	9/1254	49/28891	0.000227399	0.00144064	0.000838205	Pln/Pde4b/Ank2/Fgf13/Dbn1/Mylk2/Cacna1c/Acta2/Gja5	9	Up
GO:1990089	response to nerve growth factor	9/1254	49/28891	0.000227399	0.00144064	0.000838205	Bdnf/Tmem108/Wasf1/Ntrk3/Ntrk2/Grip1/Stmn2/Ngf/Sh3gl2	9	Up
GO:1990090	cellular response to nerve growth factor stimulus	9/1254	49/28891	0.000227399	0.00144064	0.000838205	Bdnf/Tmem108/Wasf1/Ntrk3/Ntrk2/Grip1/Stmn2/Ngf/Sh3gl2	9	Up
GO:0010573	vascular endothelial growth factor production	8/1254	39/28891	0.000227842	0.00144177	0.000838862	Ptgs2/Il6/Il1b/Tnf/Isl1/Sulf1/Cyp1b1/Adamts3	8	Up
GO:0042509	regulation of tyrosine phosphorylation of STAT protein	11/1254	71/28891	0.000230764	0.00145518	0.000846665	Il6/Hpx/Lif/Csf2/Lep/Tnf/Il18/Il22ra2/Isl1/Cd40/Fgfr3	11	Up
GO:0098900	regulation of action potential	11/1254	71/28891	0.000230764	0.00145518	0.000846665	Ffar3/Tnf/Ank2/Fgf13/Gpr35/Cacna1c/Rapgef4/Gja5/Kcnb1/Kcne3/Chrnb2	11	Up
GO:2001259	positive regulation of cation channel activity	11/1254	71/28891	0.000230764	0.00145518	0.000846665	Stac/Kcnk3/Ehd3/Kcnj11/Ank2/Abcc8/Fgf13/Kcnc1/Jph2/Stac2/Kcne3	11	Up
GO:0044403	biological process involved in symbiotic interaction	25/1254	264/28891	0.000232297	0.00146315	0.000851304	Trem1/Trem3/Cd209b/Cd209e/Cd209d/Cxcl1/Ch25h/Pglyrp1/Card9/Cd209c/Trim30b/Cd4/Trim30c/Cd209a/Fbln1/Elane/Cxcl5/Icam1/Arg1/Ptx3/Trim30d/Pglyrp2/Gas6/Stom/Gbp6	25	Up
GO:0019233	sensory perception of pain	13/1254	95/28891	0.000233005	0.00146422	0.000851927	Mmp24/Htr2a/Htr7/Gpr171/Kcna2/Ccn3/Tnf/Il18/Cxcr4/Penk/Npy1r/Ngf/Chrnb2	13	Up
GO:0048644	muscle organ morphogenesis	13/1254	95/28891	0.000233005	0.00146422	0.000851927	Wnt2/Lif/Foxc2/Klk1b1/Isl1/Fzd1/Lrp2/Fzd2/Col11a1/Mylk2/Prox1/Foxh1/Mylk	13	Up
GO:0002292	T cell differentiation involved in immune response	12/1254	83/28891	0.000237978	0.00149374	0.000869105	Nlrp3/Clec4e/Slamf6/Il6/Ccr7/Irf4/Il18r1/Il18/Batf/Gata3/Tbx21/Bcl3	12	Up
GO:0030225	macrophage differentiation	10/1254	60/28891	0.000238652	0.00149452	0.000869558	Il1rl1/Cd4/Lif/Csf2/Gab3/Tspan2/Il33/Gata3/Adipoq/Spib	10	Up
GO:1902622	regulation of neutrophil migration	10/1254	60/28891	0.000238652	0.00149452	0.000869558	Cxcr2/Thbs4/Tnfaip6/Ccr7/Il1b/Bst1/Ripor2/C5ar2/Lbp/Nckap1l	10	Up
GO:0050795	regulation of behavior	14/1254	108/28891	0.000242879	0.00151925	0.000883946	Gpr171/Il6/Tacr3/Nrxn1/Nr4a3/Csf2/Kcna2/Agrp/Dlg4/Aim2/Dbn1/Penk/Npy/Chrnb2	14	Up
GO:0060840	artery development	15/1254	121/28891	0.000243669	0.00152244	0.000885803	Egr2/Comp/Folr1/Prrx2/Foxc2/Lox/Lep/Lrp2/Cxcr4/Prox1/Gja5/Ltbp1/Foxh1/Lrp1/Mylk	15	Up
GO:2001056	positive regulation of cysteine-type endopeptidase activity	17/1254	148/28891	0.000246152	0.00153445	0.000892788	Tnfsf15/Mefv/Nlrp3/Card9/St18/Ret/Tnf/S100a8/Aim2/S100a9/Atp2a3/Hip1/F2r/Ccn1/Ccn2/Bmyc/Ngf	17	Up
GO:0032886	regulation of microtubule-based process	25/1254	265/28891	0.000246155	0.00153445	0.000892788	Fez1/Tacr3/Cfap43/Plk1/Map1a/Fam107a/Hspa1a/Pkd1/Ripor2/Map6/Efna5/Fgf13/Cep295nl/Rnase10/Hdgfl3/Clip3/Mapt/Stil/Tpx2/Map1b/Stmn2/Cfap69/Hspa1b/Rsph4a/Ska1	25	Up
GO:0051494	negative regulation of cytoskeleton organization	19/1254	176/28891	0.000246594	0.00153543	0.000893359	Tacstd2/Map1a/Tmod4/Fhod3/Kank4/Lmod1/Fgf13/Hdgfl3/Myoc/Vil1/Tmeff2/Pfn4/Dbn1/Clip3/Tpx2/Map1b/Was/Tmsb15a/Stmn2	19	Up
GO:0050953	sensory perception of light stimulus	18/1254	162/28891	0.00024876	0.00154714	0.000900174	Ush1c/Lctl/Gnat1/Cryba4/Pde6g/Myo3b/Ppef2/Col11a1/Kcnj10/Gjd2/Crybb3/Rgs9/Rbp4/Gnat2/Rcvrn/Cfh/Myo5a/Chrnb2	18	Up
GO:0010632	regulation of epithelial cell migration	24/1254	250/28891	0.00025045	0.00155588	0.000905255	Cxcl13/Tacstd2/Has2/Angpt2/Ptgs2/Sema3a/Fgf2/Foxc2/Mmp9/Tnf/Fgf1/Angpt4/Vil1/Hyal1/Serpine1/Adgra2/Prox1/Cd40/Epha2/Mmrn2/Gata3/Agt/Serpinf1/Atoh8	24	Up
GO:0051384	response to glucocorticoid	13/1254	96/28891	0.00025895	0.00160685	0.000934913	Htr7/Zfp747/Acsbg1/Il6/Il10/Pappa/Sstr4/Ugt1a6b/Fam107a/Tnf/Cdo1/Alpl/Tat	13	Up
GO:0086003	cardiac muscle cell contraction	11/1254	72/28891	0.00026183	0.00162287	0.000944232	Scn3b/Pln/Scn2b/Kcnj8/Pde4b/Ank2/Fgf13/Cacna1g/Cacna1c/Gja5/Kcne3	11	Up
GO:0001764	neuron migration	21/1254	206/28891	0.00026526	0.00164226	0.000955514	Sema3a/Scrt1/Pax6/Sema3e/Celsr3/Barhl1/Tubb2b/Camk2a/Gpm6a/Phactr1/Lmx1b/Fgf13/Dcx/Ndnf/Cxcr4/Ntrk3/Ntrk2/Mapt/Dclk1/Gata3/Gas6	21	Up
GO:0008585	female gonad development	15/1254	122/28891	0.000266866	0.00165032	0.000960207	Tnfaip6/Ptprn/Inha/Lep/Wnt4/Ptx3/Wt1/Pcyt1b/Serpine1/Sfrp1/Adamts1/Gas2/Lfng/Agt/Pdgfra	15	Up
GO:0006576	biogenic amine metabolic process	14/1254	109/28891	0.000267717	0.00165371	0.000962176	Hdc/Tacr3/Rnf180/Ddc/Kmo/Haao/Gnat2/Aoc1/Npy/Abat/Gata3/Myo5a/Chrnb2/Maob	14	Up
GO:0042730	fibrinolysis	6/1254	22/28891	0.000270661	0.00167	0.000971655	Fga/Fgb/Plat/Serpine1/Plaur/Klkb1	6	Up
GO:0050881	musculoskeletal movement	10/1254	61/28891	0.000274471	0.00169159	0.000984214	Synm/Comp/Map1a/Actn3/Stac/Tnnt1/Mylk2/Stac2/Rcsd1/Cacna1a	10	Up
GO:0051260	protein homooligomerization	20/1254	192/28891	0.000276603	0.0017028	0.000990739	Nlrp3/Aldh1a3/Card9/Comp/Vstm5/Kcna2/Ehd3/Ripor2/Kctd15/Trpm2/Aqp5/Kcnc1/Mapt/Steap4/Tk1/Kcna6/Kcnb1/Rnf112/Upb1/Scara5	20	Up
GO:0006869	lipid transport	36/1254	445/28891	0.000280632	0.00172565	0.00100403	Ptgs2/Cyp2j5/Slc27a5/Sstr4/Apof/Abcd2/Il1b/Crabp1/Lep/Pla2g2f/Ano3/Kcnj8/Esyt3/Galr1/Apoc2/Atp8b4/Pla2g2e/Abcb1a/Rbp4/Syt7/Nos2/Lbp/Star/Apobr/Abca8b/Apoa1/Apod/Tnfrsf11a/Pitpnm3/Msr1/Adipoq/Abcg4/Lrp1/Agt/Pnlip/Slco2a1	36	Up
GO:0051209	release of sequestered calcium ion into cytosol	16/1254	136/28891	0.000281851	0.00173119	0.00100726	Htr2a/Cd19/Pln/Fgf2/Xcr1/Ank2/Trpm2/Jph2/Cxcl10/F2r/Cemip/Slc8a1/Fcrl5/Ngf/Myo5a/Gp1bb	16	Up
GO:0051899	membrane depolarization	13/1254	97/28891	0.000287324	0.00176281	0.00102566	Scn3b/Chrna7/Hsh2d/Scn2b/Myoc/Cacna1g/Cacna1c/Gja5/Cacna1a/Fhl1/Scn2a/Chrnb4/Chrnb2	13	Up
GO:0002062	chondrocyte differentiation	15/1254	123/28891	0.000291941	0.0017851	0.00103863	Comp/Col11a2/Chst11/Mustn1/Ccn3/Prkg2/Sfrp2/Sulf1/Col11a1/Runx3/Ccn4/Efemp1/Ccn2/Gdf6/Maf	15	Up
GO:0015749	monosaccharide transmembrane transport	15/1254	123/28891	0.000291941	0.0017851	0.00103863	Upk3b/Slc2a3/Nr4a3/Cers1/Il1b/Slc2a4/Aoc3/Sh2b2/Lep/Tnf/Rtn2/Ffar4/Clip3/Adipoq/Slc2a2	15	Up
GO:0048709	oligodendrocyte differentiation	15/1254	123/28891	0.000291941	0.0017851	0.00103863	Zfp365/Cntn1/Pax6/Sox10/Aspa/Mal/Nkx2-2/Kcnj10/Tspan2/Cxcr4/Ntrk2/Il33/Fgfr3/Ptn/Tnfrsf1b	15	Up
GO:0010952	positive regulation of peptidase activity	20/1254	193/28891	0.000296245	0.001808	0.00105195	Tnfsf15/Mefv/Nlrp3/Card9/St18/Ret/Tnf/Sfrp2/S100a8/Aim2/S100a9/Atp2a3/Hip1/F2r/Ccn1/Ctsk/Vsir/Ccn2/Bmyc/Ngf	20	Up
GO:0046579	positive regulation of Ras protein signal transduction	11/1254	73/28891	0.00029635	0.001808	0.00105195	P2ry10/Gpr20/Gpr55/Gpr35/Gpr18/Rasgrp4/Gpr65/F2r/Apoa1/Ngf/Notch2	11	Up
GO:2000379	positive regulation of reactive oxygen species metabolic process	12/1254	85/28891	0.000298593	0.00181849	0.00105805	Cd177/Acod1/Nox4/Cxcl1/Fpr2/Lep/Akr1c14/Il18/Cyp1b1/Akr1c18/Mapt/Agt	12	Up
GO:0048863	stem cell differentiation	26/1254	284/28891	0.00029959	0.00181849	0.00105805	Tacstd2/Sema3a/Pax6/Sema3e/Sox10/Folr1/Lif/Cdh2/Fgf2/Hoxa7/Foxc2/Ret/Gpm6a/Tal1/Sfrp2/Batf/Isl1/Fzd1/Edn3/Sfrp1/Pdx1/Vsir/Hhex/Sema3d/Ptn/Pdgfra	26	Up
GO:0006027	glycosaminoglycan catabolic process	7/1254	31/28891	0.000300074	0.00181849	0.00105805	Pglyrp1/Lyve1/Fgf2/Hyal1/Stab2/Cemip/Pglyrp2	7	Up
GO:0031629	synaptic vesicle fusion to presynaptic active zone membrane	7/1254	31/28891	0.000300074	0.00181849	0.00105805	Rims2/Snap25/Cplx1/Syt7/Stx1b/Cplx2/Syt1	7	Up
GO:0043032	positive regulation of macrophage activation	7/1254	31/28891	0.000300074	0.00181849	0.00105805	Mmp8/Hamp/Il1rl1/Il10/Il33/Lbp/Cd1d1	7	Up
GO:0048535	lymph node development	7/1254	31/28891	0.000300074	0.00181849	0.00105805	Cxcl13/Il7r/Ccr7/Ltb/Tlx1/Tnfrsf11a/Ikzf1	7	Up
GO:0008544	epidermis development	33/1254	397/28891	0.000304911	0.00184574	0.00107391	Ivl/Ptgs2/Cdh3/Pax6/Sprr1a/Ush1c/Mreg/Kcnma1/Vdr/Gsdme/Fgf2/Krtdap/Hoxa7/Apcdd1/Tnf/Ripor2/Palld/Myo3b/Il18/Cdsn/Ptch2/Gdf3/Tecta/Runx3/Lhfpl5/Gli1/Tgm3/Epha2/Sfrp4/Fgfr3/Myo5a/Reg3a/Reg3g	33	Up
GO:0051283	negative regulation of sequestering of calcium ion	16/1254	137/28891	0.000306491	0.00185325	0.00107828	Htr2a/Cd19/Pln/Fgf2/Xcr1/Ank2/Trpm2/Jph2/Cxcl10/F2r/Cemip/Slc8a1/Fcrl5/Ngf/Myo5a/Gp1bb	16	Up
GO:0045429	positive regulation of nitric oxide biosynthetic process	9/1254	51/28891	0.000311557	0.00188179	0.00109488	Mmp8/Ptgs2/Il6/Il1b/Tnf/Icam1/Ptx3/H2-M3/Agt	9	Up
GO:0050879	multicellular organismal movement	10/1254	62/28891	0.000314677	0.00189853	0.00110462	Synm/Comp/Map1a/Actn3/Stac/Tnnt1/Mylk2/Stac2/Rcsd1/Cacna1a	10	Up
GO:0045685	regulation of glial cell differentiation	13/1254	98/28891	0.000318307	0.001914	0.00111362	Zfp365/Egr2/Il1b/Lif/Aspa/Nkx2-2/Cxcr4/Ntrk3/Il33/Rnf112/Fgfr3/Ptn/Tnfrsf1b	13	Up
GO:0010838	positive regulation of keratinocyte proliferation	5/1254	15/28891	0.000318648	0.001914	0.00111362	Has2/Cdh3/Reg3a/Notch2/Reg3g	5	Up
GO:0030213	hyaluronan biosynthetic process	5/1254	15/28891	0.000318648	0.001914	0.00111362	Has2/Has3/Has1/Il1b/Hyal1	5	Up
GO:0090178	regulation of establishment of planar polarity involved in neural tube closure	5/1254	15/28891	0.000318648	0.001914	0.00111362	Sfrp2/Fzd1/Fzd2/Sfrp5/Sfrp1	5	Up
GO:0003230	cardiac atrium development	8/1254	41/28891	0.000327657	0.00195731	0.00113882	Wnt2/Isl1/Ank2/Mesp1/Prox1/Gja5/Ccn1/Notch2	8	Up
GO:0009595	detection of biotic stimulus	8/1254	41/28891	0.000327657	0.00195731	0.00113882	Cd209b/Nlrp3/Clec4n/Pglyrp1/Tlr9/Crtam/Lbp/Pglyrp2	8	Up
GO:0010092	specification of animal organ identity	8/1254	41/28891	0.000327657	0.00195731	0.00113882	Wnt2/Fgf2/Fgf1/Isl1/Lrp2/Wnt2b/Mesp1/Foxh1	8	Up
GO:0032692	negative regulation of interleukin-1 production	8/1254	41/28891	0.000327657	0.00195731	0.00113882	Mefv/Nlrp3/Chrna7/Il1r2/Ffar1/Ffar4/Apoa1/Gas6	8	Up
GO:0032736	positive regulation of interleukin-13 production	8/1254	41/28891	0.000327657	0.00195731	0.00113882	H2-Q10/Nlrp3/Irf4/Il18/Il33/Gata3/H2-Q6/H2-Q7	8	Up
GO:0046425	regulation of receptor signaling pathway via JAK-STAT	16/1254	138/28891	0.00033297	0.00198687	0.00115602	Il7r/Il6/Il10/Lif/Neurod1/Gm13283/Ret/Lep/Camk2a/Tnf/Cxcl5/Il10ra/Cyp1b1/Cd300a/Agt/Bcl3	16	Up
GO:0042093	T-helper cell differentiation	11/1254	74/28891	0.000334625	0.00199237	0.00115922	Nlrp3/Slamf6/Il6/Ccr7/Irf4/Il18r1/Il18/Batf/Gata3/Tbx21/Bcl3	11	Up
GO:0045428	regulation of nitric oxide biosynthetic process	11/1254	74/28891	0.000334625	0.00199237	0.00115922	Mmp8/Ptgs2/Il6/Il10/Il1b/Tnf/Icam1/Ptx3/H2-M3/Ptgis/Agt	11	Up
GO:0009952	anterior/posterior pattern specification	23/1254	240/28891	0.00034195	0.00203376	0.0011833	Crb2/Pax6/Wnt2/Neurod1/Tdrd6/Hoxa7/Foxc2/Hoxd3/Aurka/Sfrp2/Barx1/Gdf3/Hoxc4/Wnt2b/Mesp1/En1/Wt1/Sfrp1/Hoxa2/Hhex/Lfng/Foxh1/Bhlhe41	23	Up
GO:0046545	development of primary female sexual characteristics	15/1254	125/28891	0.000348227	0.00206883	0.00120371	Tnfaip6/Ptprn/Inha/Lep/Wnt4/Ptx3/Wt1/Pcyt1b/Serpine1/Sfrp1/Adamts1/Gas2/Lfng/Agt/Pdgfra	15	Up
GO:0048670	regulation of collateral sprouting	6/1254	23/28891	0.000352805	0.00209374	0.0012182	Bdnf/Efna5/Fgf13/Dcx/Ngf/Lrp1	6	Up
GO:0030858	positive regulation of epithelial cell differentiation	10/1254	63/28891	0.00035968	0.0021299	0.00123924	Pax6/Vdr/Lif/Fgf2/Ptch2/Nkx2-2/Mesp1/Serpine1/Sfrp4/Atoh8	10	Up
GO:0098815	modulation of excitatory postsynaptic potential	10/1254	63/28891	0.00035968	0.0021299	0.00123924	Chrna7/Rims2/Tmem108/Nrxn1/Celf4/Dlg4/Dbn1/Stx1b/Pclo/Prkar1b	10	Up
GO:0009582	detection of abiotic stimulus	16/1254	139/28891	0.000361399	0.00213543	0.00124246	Mmp24/Htr2a/Htr7/Gpr88/Gnat1/Pkd1/Aipl1/Ano3/Tnf/Il18/Col11a1/Cxcr4/Rbp4/Lhfpl5/Gnat2/Rcvrn	16	Up
GO:0051282	regulation of sequestering of calcium ion	16/1254	139/28891	0.000361399	0.00213543	0.00124246	Htr2a/Cd19/Pln/Fgf2/Xcr1/Ank2/Trpm2/Jph2/Cxcl10/F2r/Cemip/Slc8a1/Fcrl5/Ngf/Myo5a/Gp1bb	16	Up
GO:0043268	positive regulation of potassium ion transport	9/1254	52/28891	0.000362416	0.00213912	0.0012446	Cxcl1/Kcnk3/Dpp6/Ank2/Abcc8/Edn3/Kcnc1/Atp1b2/Fhl1	9	Up
GO:0048872	homeostasis of number of cells	33/1254	401/28891	0.000364701	0.00214722	0.00124932	Hamp/Cxcr2/Gapt/Tex15/Il7r/Il6/Card9/Il2ra/Ccr7/Cdh2/Sh2b2/Ccn3/Klf1/Tal1/Il18/Pde4b/Cxcl5/Alas2/Gprasp2/Aim2/Ildr2/Tnfrsf13c/Sash3/Sit1/Ypel4/Gnat2/F2r/Nckap1l/Cfh/Gata3/Lat/Fstl1/Ikzf1	33	Up
GO:0001936	regulation of endothelial cell proliferation	17/1254	153/28891	0.000365303	0.00214722	0.00124932	Egr3/Thbs4/Il10/Wnt2/Alox5/Ccl24/Fgf2/Lep/Tnf/Sulf1/Arg1/Prox1/Mmrn2/Fgfr3/Scg2/Ccr3/Atoh8	17	Up
GO:0003231	cardiac ventricle development	17/1254	153/28891	0.000365303	0.00214722	0.00124932	Foxc2/Klk1b1/Greb1l/Sfrp2/Isl1/Fzd1/Lrp2/Fzd2/Col11a1/Mesp1/Cxcr4/Prox1/Gja5/Ccn1/Ltbp1/Gata3/Foxh1	17	Up
GO:0006898	receptor-mediated endocytosis	25/1254	272/28891	0.000365367	0.00214722	0.00124932	Hamp/Cxcr2/Tmem108/Snap25/Ccr7/Wasf1/Lyve1/Ache/Syt11/Apoc2/Lrp2/Cacng8/Sh3gl3/Dlg4/Stab2/Ackr3/Serpine1/Fcgr4/Hip1/Cd300a/Sfrp4/Msr1/Adipoq/Lrp1/Sh3gl2	25	Up
GO:0099500	vesicle fusion to plasma membrane	7/1254	32/28891	0.00036981	0.00217099	0.00126314	Rims2/Snap25/Cplx1/Syt7/Stx1b/Cplx2/Syt1	7	Up
GO:0060415	muscle tissue morphogenesis	12/1254	87/28891	0.000371815	0.00218041	0.00126863	Wnt2/Foxc2/Klk1b1/Isl1/Fzd1/Lrp2/Fzd2/Col11a1/Mylk2/Prox1/Foxh1/Mylk	12	Up
GO:0002294	CD4-positive, alpha-beta T cell differentiation involved in immune response	11/1254	75/28891	0.000376971	0.00219879	0.00127932	Nlrp3/Slamf6/Il6/Ccr7/Irf4/Il18r1/Il18/Batf/Gata3/Tbx21/Bcl3	11	Up
GO:0007260	tyrosine phosphorylation of STAT protein	11/1254	75/28891	0.000376971	0.00219879	0.00127932	Il6/Hpx/Lif/Csf2/Lep/Tnf/Il18/Il22ra2/Isl1/Cd40/Fgfr3	11	Up
GO:0043113	receptor clustering	11/1254	75/28891	0.000376971	0.00219879	0.00127932	Chrdl1/Nrxn1/Tnfaip6/Cdh2/Zdhhc2/Lhfpl4/Dlg4/Clec2i/Itgb7/Cacna1a/Ptn	11	Up
GO:0046637	regulation of alpha-beta T cell differentiation	11/1254	75/28891	0.000376971	0.00219879	0.00127932	Nlrp3/Il6/Ccr7/Il18/Zap70/Runx3/Sash3/Nckap1l/Gata3/Cd1d1/Tbx21	11	Up
GO:1904894	positive regulation of receptor signaling pathway via STAT	11/1254	75/28891	0.000376971	0.00219879	0.00127932	Il7r/Il6/Il10/Lep/Camk2a/Tnf/Cxcl5/Il10ra/Cyp1b1/Cd300a/Agt	11	Up
GO:0043405	regulation of MAP kinase activity	20/1254	197/28891	0.000387523	0.00225792	0.00131372	Htr2a/Nox4/Mst1r/Ccr7/Il1b/Fgf2/Tnf/Fgf1/Sfrp2/Lax1/Edn3/Ntrk3/Sfrp5/Sfrp1/Cd40/Pde5a/Cd300a/Tnfrsf11a/Adipoq/Agt	20	Up
GO:0045638	negative regulation of myeloid cell differentiation	13/1254	100/28891	0.000388881	0.00225976	0.0013148	Gpr171/Tnfrsf11b/Tnfaip6/Cartpt/Clec2g/Gpr55/Hoxa7/Pilrb1/Clec2i/Sfrp1/Ypel4/Bmyc/Adipoq	13	Up
GO:2000377	regulation of reactive oxygen species metabolic process	18/1254	168/28891	0.000389095	0.00225976	0.0013148	Cd177/Acod1/Nox4/Cxcl1/Bco2/Fpr2/Abcd2/Alox5/Lep/Akr1c14/Tnf/Il18/Cyp1b1/Akr1c18/Mapt/Cryab/Mmp3/Agt	18	Up
GO:0030866	cortical actin cytoskeleton organization	8/1254	42/28891	0.0003895	0.00225976	0.0013148	Fhod3/Iqgap3/Tnf/Epb41l3/Fmnl2/Vil1/Nckap1l/Plek	8	Up
GO:0042119	neutrophil activation	8/1254	42/28891	0.0003895	0.00225976	0.0013148	Cd177/Il18rap/Cxcr2/Il16/Tnf/Il18/Fcgr4/Cd300a	8	Up
GO:0021549	cerebellum development	14/1254	113/28891	0.00039009	0.00226077	0.00131539	Zfp365/Gabrb3/Sez6l/Cntn1/Nrxn1/Neurod1/Cd3e/Lmx1b/Cend1/Sez6l2/En1/Prox1/Gli1/Cacna1a	14	Up
GO:0009581	detection of external stimulus	16/1254	140/28891	0.000391895	0.00226882	0.00132007	Mmp24/Htr2a/Htr7/Gpr88/Gnat1/Pkd1/Aipl1/Ano3/Tnf/Il18/Col11a1/Cxcr4/Rbp4/Lhfpl5/Gnat2/Rcvrn	16	Up
GO:0046394	carboxylic acid biosynthetic process	28/1254	321/28891	0.000394925	0.00228393	0.00132886	Got1l1/Aldh1a3/Ptgs2/Acsbg1/Slc27a5/Alox15/Abcd2/Il1b/Alox5/Hacd4/Akr1c14/Apoc2/Cyp2c23/Kmo/Haao/Akr1c18/Mlxipl/Star/Noxred1/Plod2/Prox1/Ptgis/Abat/Ggt5/Upb1/Agt/Myo5a/Tbxas1	28	Up
GO:0032653	regulation of interleukin-10 production	10/1254	64/28891	0.000409919	0.00236061	0.00137347	Il6/Irf4/Lilra5/Cd40lg/Tlr9/Cd274/Sash3/Vsir/Prg2/Bcl3	10	Up
GO:0046622	positive regulation of organ growth	10/1254	64/28891	0.000409919	0.00236061	0.00137347	Hamp/Wnt2/Fgf2/Wt1/Sash3/Ncam1/Ccn4/Prox1/Gli1/Agt	10	Up
GO:0048278	vesicle docking	10/1254	64/28891	0.000409919	0.00236061	0.00137347	Rims2/Rab3b/Gnao1/Ndrg4/Camk2a/Stx1b/Ncam1/Kcnb1/Plek/Syt1	10	Up
GO:0090497	mesenchymal cell migration	10/1254	64/28891	0.000409919	0.00236061	0.00137347	Sema3a/Pax6/Sema3e/Sox10/Folr1/Cdh2/Ret/Isl1/Edn3/Sema3d	10	Up
GO:0030500	regulation of bone mineralization	12/1254	88/28891	0.000413778	0.0023778	0.00138347	Ccr1/Ahsg/Comp/Vdr/Actn3/Alox5/Wnt4/Tmem119/Ccn1/Slc8a1/Fgfr3/Ptn	12	Up
GO:0051966	regulation of synaptic transmission, glutamatergic	12/1254	88/28891	0.000413778	0.0023778	0.00138347	Htr2a/Ptgs2/Tnr/Nrxn1/Mapk8ip2/Cdh2/Oxtr/Cacng8/Kmo/Ntrk2/Syt1/Myo5a	12	Up
GO:0030832	regulation of actin filament length	18/1254	169/28891	0.000418162	0.00240046	0.00139666	Pak3/Alox15/Tmod4/Ccl24/Fhod3/Myo3b/Kank4/Lmod1/Icam1/Vil1/Clec2i/Pfn4/Dbn1/Was/Tmsb15a/Nckap1l/Plek/Cit	18	Up
GO:0046638	positive regulation of alpha-beta T cell differentiation	9/1254	53/28891	0.000419926	0.00240805	0.00140107	Nlrp3/Il6/Ccr7/Il18/Zap70/Runx3/Sash3/Nckap1l/Cd1d1	9	Up
GO:0001960	negative regulation of cytokine-mediated signaling pathway	11/1254	76/28891	0.000423724	0.00242217	0.00140929	Il1r2/Il6/Ccdc3/Oas1g/Arg1/Dcst1/Apoa1/Adipoq/Oas3/Gas6/Palm3	11	Up
GO:0002293	alpha-beta T cell differentiation involved in immune response	11/1254	76/28891	0.000423724	0.00242217	0.00140929	Nlrp3/Slamf6/Il6/Ccr7/Irf4/Il18r1/Il18/Batf/Gata3/Tbx21/Bcl3	11	Up
GO:0021536	diencephalon development	11/1254	76/28891	0.000423724	0.00242217	0.00140929	Sema3a/Pax6/Sema3e/Fgf2/Isl1/Ndnf/Wnt4/Ncam1/Gli1/Lhx3/Chrnb2	11	Up
GO:0051208	sequestering of calcium ion	16/1254	141/28891	0.00042458	0.00242451	0.00141065	Htr2a/Cd19/Pln/Fgf2/Xcr1/Ank2/Trpm2/Jph2/Cxcl10/F2r/Cemip/Slc8a1/Fcrl5/Ngf/Myo5a/Gp1bb	16	Up
GO:0046660	female sex differentiation	17/1254	155/28891	0.00042536	0.00242643	0.00141177	Tnfaip6/Ptprn/Inha/Lep/Lrp2/Wnt4/Ptx3/Wt1/Rbp4/Pcyt1b/Serpine1/Sfrp1/Adamts1/Gas2/Lfng/Agt/Pdgfra	17	Up
GO:0031503	protein-containing complex localization	23/1254	244/28891	0.000432388	0.00246393	0.00143359	Zfp365/Mapk10/Anks1b/Nrxn1/Snap25/Lgi1/Kif5a/Exoc3l4/Cplx1/Camk2a/Lhfpl4/Nptx1/Cacng8/Dlg4/Mak/Adam22/Dbn1/Lca5l/Stx1b/Fcgr4/Hip1/Rapgef4/Grip1	23	Up
GO:0010951	negative regulation of endopeptidase activity	19/1254	184/28891	0.000433619	0.00246836	0.00143617	Serpina3m/Anxa8/Crb2/Ptgs2/Il6/Ahsg/Mmp9/Tnf/Sfrp2/Serpine1/Spink2/Pcsk1n/Cryab/Serpina3g/Plaur/Hspa1b/Serpinf1/Gas6/Timp1	19	Up
GO:0045862	positive regulation of proteolysis	31/1254	372/28891	0.000437924	0.00249026	0.00144891	Tnfsf15/Mefv/Nlrp3/Card9/St18/Plk1/Il1b/Hspa1a/Rnf180/Ret/Tnf/Sh3rf2/Rnf144b/Aurka/Sfrp2/S100a8/Aim2/S100a9/Il33/Atp2a3/Hip1/F2r/Ccn1/Ctsk/Vsir/Ccn2/Hspa1b/Bmyc/Spon1/Ngf/Tnfrsf1b	31	Up
GO:0007406	negative regulation of neuroblast proliferation	5/1254	16/28891	0.000446967	0.00252062	0.00146657	Bdnf/Pax6/Prox1/Fgfr3/Ptn	5	Up
GO:0031650	regulation of heat generation	5/1254	16/28891	0.000446967	0.00252062	0.00146657	Ptgs2/Il1b/Tnf/Abat/Tnfrsf11a	5	Up
GO:0032645	regulation of granulocyte macrophage colony-stimulating factor production	5/1254	16/28891	0.000446967	0.00252062	0.00146657	Card9/Il1b/Il18/Isl1/Tlr9	5	Up
GO:0046642	negative regulation of alpha-beta T cell proliferation	5/1254	16/28891	0.000446967	0.00252062	0.00146657	Tarm1/Cd274/Vsir/Btla/Tnfrsf14	5	Up
GO:0072672	neutrophil extravasation	5/1254	16/28891	0.000446967	0.00252062	0.00146657	Cd177/Trem1/Trem3/Prtn3/Ripor2	5	Up
GO:0090177	establishment of planar polarity involved in neural tube closure	5/1254	16/28891	0.000446967	0.00252062	0.00146657	Sfrp2/Fzd1/Fzd2/Sfrp5/Sfrp1	5	Up
GO:0098840	protein transport along microtubule	5/1254	16/28891	0.000446967	0.00252062	0.00146657	Kif1a/Map1a/Kif5a/Clip3/Myo5a	5	Up
GO:0099118	microtubule-based protein transport	5/1254	16/28891	0.000446967	0.00252062	0.00146657	Kif1a/Map1a/Kif5a/Clip3/Myo5a	5	Up
GO:0003014	renal system process	15/1254	128/28891	0.00045003	0.00253526	0.00147509	Cyp2j5/Aqp3/Kcnma1/Sulf1/Ptpro/Jchain/Cacna1c/F2r/Gja5/Aqp7/Adipoq/Chrnb4/Agt/Gas6/Chrnb2	15	Up
GO:0003156	regulation of animal organ formation	7/1254	33/28891	0.000451929	0.0025407	0.00147826	Wnt2/Fgf2/Fgf1/Sulf1/Wnt2b/Mesp1/Wt1	7	Up
GO:0045662	negative regulation of myoblast differentiation	7/1254	33/28891	0.000451929	0.0025407	0.00147826	Ankrd2/Tnf/Il18/Gdf3/Tmem182/Cxcl10/Cxcl14	7	Up
GO:0010640	regulation of platelet-derived growth factor receptor signaling pathway	6/1254	24/28891	0.000453228	0.00254275	0.00147945	Ndrg4/Lox/Hip1/Apod/Adipoq/Lrp1	6	Up
GO:0030277	maintenance of gastrointestinal epithelium	6/1254	24/28891	0.000453228	0.00254275	0.00147945	Tff3/Neurod1/Il10ra/Tlr9/Rbp4/Muc13	6	Up
GO:0002377	immunoglobulin production	25/1254	276/28891	0.00045417	0.00254541	0.00148099	H2-Q10/Gapt/Il7r/Il6/Il10/Hpx/Tnf/Pou2f2/Batf/Cd40lg/Ighd/Lax1/Tlr9/Cd86/Sash3/Cd37/Rbp4/Il33/Il27ra/Cd40/6030468B19Rik/Ighm/H2-Q6/H2-Q7/Tbx21	25	Up
GO:0060113	inner ear receptor cell differentiation	12/1254	89/28891	0.000459666	0.00256507	0.00149243	Gabrb3/Ush1c/Kcnma1/Gsdme/Fgf2/Ripor2/Myo3b/Fzd2/Tecta/Tshr/Lhfpl5/Fgfr3	12	Up
GO:0002335	mature B cell differentiation	8/1254	43/28891	0.000460506	0.00256507	0.00149243	Il6/Il10/Cd19/Pou2f2/6030468B19Rik/Lfng/Notch2/Bcl3	8	Up
GO:0032733	positive regulation of interleukin-10 production	8/1254	43/28891	0.000460506	0.00256507	0.00149243	Il6/Irf4/Lilra5/Cd40lg/Tlr9/Cd274/Sash3/Bcl3	8	Up
GO:0086002	cardiac muscle cell action potential involved in contraction	8/1254	43/28891	0.000460506	0.00256507	0.00149243	Scn3b/Scn2b/Kcnj8/Ank2/Cacna1g/Cacna1c/Gja5/Kcne3	8	Up
GO:0097028	dendritic cell differentiation	8/1254	43/28891	0.000460506	0.00256507	0.00149243	Prtn3/Ccr7/Irf4/Csf2/Batf/Cd40lg/Trpm2/Notch2	8	Up
GO:1901385	regulation of voltage-gated calcium channel activity	8/1254	43/28891	0.000460506	0.00256507	0.00149243	Gem/Stac/Ehd3/Pde4b/Gpr35/Stac2/Kcne3/Cacna1a	8	Up
GO:0001649	osteoblast differentiation	22/1254	230/28891	0.000467126	0.00259928	0.00151234	Il6/Tnfaip6/Glis1/Cited1/Fgf2/Lox/Tnf/Sfrp2/Fzd1/Npnt/Wnt4/Ffar4/Myoc/Tmem119/Sfrp1/Hoxa2/Ccn4/Dlx5/Gli1/Ccn1/Epha2/Gdf10	22	Up
GO:0045669	positive regulation of osteoblast differentiation	11/1254	77/28891	0.000475238	0.00264172	0.00153703	Il6/Fgf2/Sfrp2/Npnt/Wnt4/Ffar4/Tmem119/Ccn4/Dlx5/Ccn1/Gdf10	11	Up
GO:0031018	endocrine pancreas development	9/1254	54/28891	0.000484736	0.00268903	0.00156456	Il6/Pax6/Gipr/Neurod1/Cdh2/Nkx2-2/Myt1/Onecut2/Pdx1	9	Up
GO:0045933	positive regulation of muscle contraction	9/1254	54/28891	0.000484736	0.00268903	0.00156456	Ptgs2/Tacr3/Actn3/Oxtr/Npnt/Mylk2/F2r/Abat/Ccn2	9	Up
GO:0062013	positive regulation of small molecule metabolic process	19/1254	186/28891	0.000496198	0.00274981	0.00159992	Htr2a/Ptgs2/Nr4a3/Abcd2/Il1b/Actn3/Tnf/Fgf1/Apoc2/Wnt4/Nos2/Mlxipl/Star/Apoa1/Nnmt/Adipoq/Abcg4/Agt/Gck	19	Up
GO:0003007	heart morphogenesis	26/1254	294/28891	0.000508748	0.00281355	0.00163701	Has2/Folr1/Wnt2/Foxc2/Klk1b1/Kcnj8/Sfrp2/Isl1/Fzd1/Lrp2/Fzd2/Col11a1/Mesp1/Rbp4/Stil/Mylk2/Npy1r/Prox1/Gja5/Ccn1/Adamts1/Slc8a1/Gata3/Foxh1/Adamts5/Notch2	26	Up
GO:0002707	negative regulation of lymphocyte mediated immunity	12/1254	90/28891	0.000509769	0.00281355	0.00163701	H2-Q10/Klrd1/Il7r/Cd80/Susd4/Arg1/Clec12b/Nckap1l/Vsir/H2-Q6/H2-Q7/Tbx21	12	Up
GO:0006942	regulation of striated muscle contraction	12/1254	90/28891	0.000509769	0.00281355	0.00163701	Pln/Actn3/Ehd3/Pde4b/Ank2/Fgf13/Mylk2/Cacna1c/Gja5/Pde5a/Ccn2/Slc8a1	12	Up
GO:0009408	response to heat	12/1254	90/28891	0.000509769	0.00281355	0.00163701	Tfec/Stac/Hspa1a/Scn2b/Fgf1/Lrp11/Trpm2/Mapt/Hspb2/Cryab/Hspa1b/Scara5	12	Up
GO:0043266	regulation of potassium ion transport	14/1254	116/28891	0.00051067	0.00281567	0.00163824	Htr2a/Cxcl1/Kcnab1/Kcnk3/Dpp6/Ank2/Abcc8/Edn3/Kcnc1/Grip1/Atp1b2/Kcne3/Fhl1/Gck	14	Up
GO:0002704	negative regulation of leukocyte mediated immunity	13/1254	103/28891	0.000519432	0.00286108	0.00166466	H2-Q10/Klrd1/Il7r/Cd80/Susd4/Arg1/Clec12b/Nckap1l/Vsir/Cd300a/H2-Q6/H2-Q7/Tbx21	13	Up
GO:0016331	morphogenesis of embryonic epithelium	19/1254	187/28891	0.000530317	0.002912	0.00169429	Aldh1a3/Folr1/Wnt2/Ret/Wnt6/Sfrp2/Sulf1/Fzd1/Lrp2/Fzd2/Wnt4/Wnt2b/Sfrp5/Sfrp1/Stil/Pdx1/Hhex/Gata3/Irx1	19	Up
GO:0050792	regulation of viral process	19/1254	187/28891	0.000530317	0.002912	0.00169429	Cd209b/Cd209e/Cd209d/Ch25h/Cd209c/Trim30b/Cd4/Trim30c/Cd209a/Fbln1/Tnf/Oas1g/Ptx3/Cxcr4/Trim30d/Oasl1/Prox1/Oas3/Stom	19	Up
GO:0043280	positive regulation of cysteine-type endopeptidase activity involved in apoptotic process	15/1254	130/28891	0.000531216	0.002912	0.00169429	Tnfsf15/Nlrp3/Card9/St18/Ret/Tnf/S100a8/S100a9/Atp2a3/Hip1/F2r/Ccn1/Ccn2/Bmyc/Ngf	15	Up
GO:0007601	visual perception	17/1254	158/28891	0.000531352	0.002912	0.00169429	Lctl/Gnat1/Cryba4/Pde6g/Myo3b/Ppef2/Col11a1/Kcnj10/Gjd2/Crybb3/Rgs9/Rbp4/Gnat2/Rcvrn/Cfh/Myo5a/Chrnb2	17	Up
GO:0022612	gland morphogenesis	17/1254	158/28891	0.000531352	0.002912	0.00169429	Sema3a/Il6/Pax6/Vdr/Tnf/Mki67/Fgf1/Il18/Sulf1/Wnt4/Tnc/Sfrp1/Prox1/Gli1/Epha2/Ptn/Notch2	17	Up
GO:0032660	regulation of interleukin-17 production	8/1254	44/28891	0.000541656	0.00295656	0.00172021	Slamf6/Il6/Card9/Il18/Il27ra/Nckap1l/Ccn1/Vsir	8	Up
GO:0045671	negative regulation of osteoclast differentiation	8/1254	44/28891	0.000541656	0.00295656	0.00172021	Tnfrsf11b/Tnfaip6/Cartpt/Clec2g/Gpr55/Pilrb1/Clec2i/Sfrp1	8	Up
GO:0060219	camera-type eye photoreceptor cell differentiation	8/1254	44/28891	0.000541656	0.00295656	0.00172021	Crb2/Dio3/Ush1c/Gnat1/Ntrk2/Gnat2/Cfh/Ptn	8	Up
GO:0097484	dendrite extension	8/1254	44/28891	0.000541656	0.00295656	0.00172021	Bdnf/Rims2/Tmem108/Syt4/Wasf1/Cxcr4/Syt1/Sh3gl2	8	Up
GO:1904752	regulation of vascular associated smooth muscle cell migration	7/1254	34/28891	0.000547961	0.00298499	0.00173675	Tafa5/Nr4a3/Adamts1/Adipoq/Lrp1/Agt/Myo5a	7	Up
GO:2000178	negative regulation of neural precursor cell proliferation	7/1254	34/28891	0.000547961	0.00298499	0.00173675	Bdnf/Pax6/Il1b/Cend1/Prox1/Fgfr3/Ptn	7	Up
GO:0120254	olefinic compound metabolic process	18/1254	173/28891	0.000554025	0.003015	0.00175422	Aldh1a3/Ptgs2/Cyp2j5/Bco2/Alox15/Kcnma1/Alox5/Akr1c14/Pla2g2f/Gprc6a/Cyp1b1/Cyp2c23/Wnt4/Akr1c18/Rbp4/Dkk3/Cyp2f2/Cyp2s1	18	Up
GO:0036293	response to decreased oxygen levels	24/1254	264/28891	0.000554816	0.00301629	0.00175497	Egln3/Cd38/Aqp3/Kcnma1/Slc2a4/Lif/Kcnk3/Kcnj11/Oxtr/Il18/Kcnj8/Ndnf/Plat/Alas2/Nos2/Fndc1/Ptgis/Abat/Cryab/Slc8a1/Tgfb3/Bmyc/Scn2a/Chrnb2	24	Up
GO:0022602	ovulation cycle process	9/1254	55/28891	0.000557533	0.00302201	0.00175829	Chrna7/Tnfaip6/Ptprn/Lep/Ptx3/Adamts1/Gas2/Agt/Pdgfra	9	Up
GO:0032965	regulation of collagen biosynthetic process	9/1254	55/28891	0.000557533	0.00302201	0.00175829	Il6/Il18/Wnt4/Serpine1/F2r/Larp6/Ltbp1/Ccn2/Tgfb3	9	Up
GO:0043370	regulation of CD4-positive, alpha-beta T cell differentiation	9/1254	55/28891	0.000557533	0.00302201	0.00175829	Nlrp3/Il6/Ccr7/Il18/Runx3/Sash3/Nckap1l/Gata3/Tbx21	9	Up
GO:0033002	muscle cell proliferation	25/1254	280/28891	0.000561365	0.00303975	0.00176862	Ptgs2/Il6/Tafa5/Il10/Nr4a3/Wnt2/Ndrg4/Fgf2/Elane/Foxc2/Ccn3/Mmp9/Tnf/Fgf1/Il18/Rbp4/Ncam1/Ccn4/Gli1/Adamts1/Apod/Tgfb3/Adipoq/Agt/Megf10	25	Up
GO:0002088	lens development in camera-type eye	12/1254	91/28891	0.000564386	0.00305307	0.00177637	Pax6/Lctl/Cryba4/Fgf2/Crybb3/Ntrk3/Prox1/Cryab/Epha2/Fgfr3/Gata3/Maf	12	Up
GO:0051701	biological process involved in interaction with host	17/1254	159/28891	0.000571391	0.0030879	0.00179663	Cd209b/Cd209e/Cd209d/Ch25h/Pglyrp1/Cd209c/Trim30b/Cd4/Trim30c/Cd209a/Fbln1/Icam1/Ptx3/Trim30d/Pglyrp2/Gas6/Gbp6	17	Up
GO:0032930	positive regulation of superoxide anion generation	6/1254	25/28891	0.000574594	0.00310213	0.00180491	Cd177/Cxcl1/Fpr2/Il18/Mapt/Agt	6	Up
GO:0045861	negative regulation of proteolysis	30/1254	362/28891	0.00058799	0.0031713	0.00184516	Serpina3m/Anxa8/Il1r2/Crb2/Ptgs2/Pi15/Il6/Ahsg/Il10/Map1a/Mmp9/Tnf/Sfrp2/Plat/Pzp/Serpine1/Spink2/Pi16/Ctla2a/Pcsk1n/Itih3/Cryab/Serpina3g/Plaur/Hspa1b/Wfdc1/Ngf/Serpinf1/Gas6/Timp1	30	Up
GO:0021537	telencephalon development	25/1254	281/28891	0.000591393	0.00318649	0.001854	Aldh1a3/Tnr/Sema3a/Lrp8/Tmem108/Pax6/Crtac1/Sct/Nr4a3/Pax5/Tubb2b/Neurod1/Cdh2/Phactr1/Fgf13/Dcx/Plxna4/Cxcr4/Ntrk2/Slit1/Prox1/Dlx5/Atp1b2/Dclk2/Scn2a	25	Up
GO:0032613	interleukin-10 production	10/1254	67/28891	0.000596809	0.00321249	0.00186912	Il6/Irf4/Lilra5/Cd40lg/Tlr9/Cd274/Sash3/Vsir/Prg2/Bcl3	10	Up
GO:0008343	adult feeding behavior	4/1254	10/28891	0.000601051	0.00321624	0.00187131	Cartpt/Lep/Agrp/Npy	4	Up
GO:0060022	hard palate development	4/1254	10/28891	0.000601051	0.00321624	0.00187131	Mmp25/Gabrb3/Fzd1/Fzd2	4	Up
GO:0086015	SA node cell action potential	4/1254	10/28891	0.000601051	0.00321624	0.00187131	Scn3b/Ank2/Cacna1g/Gja5	4	Up
GO:0086018	SA node cell to atrial cardiac muscle cell signaling	4/1254	10/28891	0.000601051	0.00321624	0.00187131	Scn3b/Ank2/Cacna1g/Gja5	4	Up
GO:0086070	SA node cell to atrial cardiac muscle cell communication	4/1254	10/28891	0.000601051	0.00321624	0.00187131	Scn3b/Ank2/Cacna1g/Gja5	4	Up
GO:0097119	postsynaptic density protein 95 clustering	4/1254	10/28891	0.000601051	0.00321624	0.00187131	Lrrc4/Nrxn1/Cdh2/Dbn1	4	Up
GO:0045446	endothelial cell differentiation	14/1254	118/28891	0.000607556	0.00324215	0.00188638	Il1b/Tnf/Fzd1/Barx1/Icam1/Cldn5/Fzd2/Mesp1/Cxcr4/Prox1/Agt/Fstl1/S1pr3/Atoh8	14	Up
GO:0002295	T-helper cell lineage commitment	5/1254	17/28891	0.000610659	0.00324215	0.00188638	Slamf6/Il6/Irf4/Batf/Tbx21	5	Up
GO:0010832	negative regulation of myotube differentiation	5/1254	17/28891	0.000610659	0.00324215	0.00188638	Bdnf/Ankrd2/Ccn3/Tmem119/Bhlhe41	5	Up
GO:0032351	negative regulation of hormone metabolic process	5/1254	17/28891	0.000610659	0.00324215	0.00188638	Akr1c14/Wnt4/Akr1c18/Dkk3/Cacna1a	5	Up
GO:0061318	renal filtration cell differentiation	5/1254	17/28891	0.000610659	0.00324215	0.00188638	Foxc2/Ptpro/Wt1/Adipoq/Notch2	5	Up
GO:0072112	podocyte differentiation	5/1254	17/28891	0.000610659	0.00324215	0.00188638	Foxc2/Ptpro/Wt1/Adipoq/Notch2	5	Up
GO:0072311	glomerular epithelial cell differentiation	5/1254	17/28891	0.000610659	0.00324215	0.00188638	Foxc2/Ptpro/Wt1/Adipoq/Notch2	5	Up
GO:0086012	membrane depolarization during cardiac muscle cell action potential	5/1254	17/28891	0.000610659	0.00324215	0.00188638	Scn3b/Scn2b/Cacna1g/Cacna1c/Gja5	5	Up
GO:0010827	regulation of glucose transmembrane transport	12/1254	92/28891	0.000623835	0.00330888	0.0019252	Upk3b/Nr4a3/Cers1/Il1b/Aoc3/Sh2b2/Lep/Tnf/Rtn2/Ffar4/Clip3/Adipoq	12	Up
GO:0001959	regulation of cytokine-mediated signaling pathway	16/1254	146/28891	0.00062548	0.00331203	0.00192704	Mmp8/Il1r2/Il6/Hpx/Ccdc3/Oas1g/Arg1/Dcst1/Cxcr4/Cd300lf/Apoa1/Adipoq/Oas3/Igtp/Gas6/Palm3	16	Up
GO:0033077	T cell differentiation in thymus	13/1254	105/28891	0.000625647	0.00331203	0.00192704	Egr3/Il7r/Ccr7/Cd3d/Il1b/Zap70/Cd3e/Wnt4/Cd3g/Tespa1/Gata3/H2-DMa/Cd1d1	13	Up
GO:0006509	membrane protein ectodomain proteolysis	8/1254	45/28891	0.00063399	0.00333672	0.0019414	Prtn3/Il10/Il1b/Tnf/Mmp7/Timp1/Tnfrsf1b/Bace2	8	Up
GO:0006904	vesicle docking involved in exocytosis	8/1254	45/28891	0.00063399	0.00333672	0.0019414	Rims2/Rab3b/Gnao1/Camk2a/Stx1b/Ncam1/Kcnb1/Plek	8	Up
GO:0051180	vitamin transport	8/1254	45/28891	0.00063399	0.00333672	0.0019414	Slc2a3/Folr1/Slc19a3/Slc2a4/Lrp2/Rbp4/Apoa1/Slc2a2	8	Up
GO:0085029	extracellular matrix assembly	8/1254	45/28891	0.00063399	0.00333672	0.0019414	Has2/Has3/Has1/Mfap4/Lox/Agt/Myh11/Ltbp4	8	Up
GO:0097106	postsynaptic density organization	8/1254	45/28891	0.00063399	0.00333672	0.0019414	Lrrc4/Tmem108/Nrxn1/Cdh2/Nptx1/Ntrk3/Dbn1/Abi3bp	8	Up
GO:2001185	regulation of CD8-positive, alpha-beta T cell activation	8/1254	45/28891	0.00063399	0.00333672	0.0019414	H2-Q10/Cd274/Runx3/Crtam/Nckap1l/Vsir/H2-Q6/H2-Q7	8	Up
GO:0050768	negative regulation of neurogenesis	18/1254	175/28891	0.00063517	0.00333971	0.00194314	Bdnf/Tnr/Sema3a/Pax6/Sema3e/Syt4/Sox10/Il1b/Cysltr2/Abcc8/Fgf13/Ntrk3/Slit1/Prox1/Fgfr3/Sema3d/Ptn/Cit	18	Up
GO:0060828	regulation of canonical Wnt signaling pathway	23/1254	251/28891	0.00064161	0.00337031	0.00196094	Amer2/Cdh3/Sox10/Folr1/Cdh2/Fgf2/Sfrp2/Isl1/Fzd1/Ptpro/Gprc5b/Mesp1/Ctnnd2/Sfrp5/Sfrp1/Dkk3/Adgra2/Dlx5/Gli1/Hhex/Sfrp4/Fgfr3/Bicc1	23	Up
GO:0003209	cardiac atrium morphogenesis	7/1254	35/28891	0.000659531	0.0034445	0.00200411	Wnt2/Isl1/Mesp1/Prox1/Gja5/Ccn1/Notch2	7	Up
GO:0010863	positive regulation of phospholipase C activity	7/1254	35/28891	0.000659531	0.0034445	0.00200411	Htr2a/Itk/Gpr55/Fgf2/Cd86/Agt/Pdgfra	7	Up
GO:0032682	negative regulation of chemokine production	7/1254	35/28891	0.000659531	0.0034445	0.00200411	Mefv/Il6/Elane/Oas1g/Apod/Epha2/Oas3	7	Up
GO:0048499	synaptic vesicle membrane organization	7/1254	35/28891	0.000659531	0.0034445	0.00200411	Rims2/Snap25/Cplx1/Syt7/Stx1b/Cplx2/Syt1	7	Up
GO:0048714	positive regulation of oligodendrocyte differentiation	7/1254	35/28891	0.000659531	0.0034445	0.00200411	Zfp365/Aspa/Nkx2-2/Cxcr4/Il33/Ptn/Tnfrsf1b	7	Up
GO:0090023	positive regulation of neutrophil chemotaxis	7/1254	35/28891	0.000659531	0.0034445	0.00200411	Cxcr2/Thbs4/Ccr7/Il1b/Ripor2/Lbp/Nckap1l	7	Up
GO:0032814	regulation of natural killer cell activation	11/1254	80/28891	0.000662181	0.00344841	0.00200639	H2-Q10/Klrd1/Pglyrp1/Lep/Il18/Klrc1/Pglyrp2/Fgr/Gas6/H2-Q6/H2-Q7	11	Up
GO:0051057	positive regulation of small GTPase mediated signal transduction	11/1254	80/28891	0.000662181	0.00344841	0.00200639	P2ry10/Gpr20/Gpr55/Gpr35/Gpr18/Rasgrp4/Gpr65/F2r/Apoa1/Ngf/Notch2	11	Up
GO:0060761	negative regulation of response to cytokine stimulus	11/1254	80/28891	0.000662181	0.00344841	0.00200639	Il1r2/Il6/Ccdc3/Oas1g/Arg1/Dcst1/Apoa1/Adipoq/Oas3/Gas6/Palm3	11	Up
GO:0032233	positive regulation of actin filament bundle assembly	10/1254	68/28891	0.000672887	0.00349413	0.00203299	Nox4/Wnt4/Myoc/Vil1/Gpr65/Apoa1/Ccn2/Plek/Tgfb3/Synpo2	10	Up
GO:0042698	ovulation cycle	10/1254	68/28891	0.000672887	0.00349413	0.00203299	Chrna7/Tnfaip6/Ptprn/Lep/Ptx3/Adamts1/Gas2/Agt/Ptn/Pdgfra	10	Up
GO:0043903	regulation of biological process involved in symbiotic interaction	10/1254	68/28891	0.000672887	0.00349413	0.00203299	Cxcl1/Ch25h/Trim30b/Cd4/Trim30c/Fbln1/Cxcl5/Arg1/Ptx3/Trim30d	10	Up
GO:0006690	icosanoid metabolic process	16/1254	147/28891	0.000674163	0.00349742	0.0020349	Ptgs2/Cyp2j5/Alox15/Il1b/Alox5/Akr1c14/Pla2g2f/Cyp1b1/Cyp2c23/Akr1c18/Dpep2/Ptgis/Ggt5/Cyp2f2/Tbxas1/Cyp2s1	16	Up
GO:0071559	response to transforming growth factor beta	23/1254	252/28891	0.000677734	0.0035126	0.00204373	Folr1/Chst11/Cited1/Amhr2/Adamtsl2/Lox/Cilp/Npnt/Cldn5/Akr1c18/Runx3/Serpine1/Dbn1/Htra3/Onecut2/Ltbp1/Foxh1/Tgfb3/Lpxn/Lrp1/Ltbp4/Pmepa1/Smad9	23	Up
GO:0001678	intracellular glucose homeostasis	18/1254	176/28891	0.000679438	0.00351808	0.00204692	Nox4/Cartpt/Gpr27/Neurod1/Ptprn/Vcam1/Efna5/Abcc8/Icam1/Myt1/Hk3/Mlxipl/Pdx1/Kcnb1/Lrp1/Gas6/Slc2a2/Gck	18	Up
GO:0071466	cellular response to xenobiotic stimulus	19/1254	191/28891	0.000687874	0.00355837	0.00207037	Ccl4/Cyp2j5/Cers1/Il1b/Ugt1a6b/Pde4b/Ahrr/Cyp1b1/Cyp2c23/Aim2/Serpine1/Nos2/Cyp2f2/Bmyc/Adipoq/Gas6/Mylk/Cyp2s1/Fmo3	19	Up
GO:0045667	regulation of osteoblast differentiation	17/1254	162/28891	0.000707424	0.00365603	0.00212719	Il6/Tnfaip6/Cited1/Fgf2/Tnf/Sfrp2/Npnt/Wnt4/Ffar4/Tmem119/Sfrp1/Hoxa2/Ccn4/Dlx5/Gli1/Ccn1/Gdf10	17	Up
GO:0035265	organ growth	21/1254	222/28891	0.00071822	0.00369514	0.00214994	Hamp/Mmp13/Comp/Wnt2/Fgf2/Foxc2/Lep/Fgf1/Lmx1b/Mesp1/Wt1/Sash3/Rbp4/Pi16/Ncam1/Ccn4/Cacna1c/Prox1/Gli1/Agt/Pdgfra	21	Up
GO:0046890	regulation of lipid biosynthetic process	21/1254	222/28891	0.00071822	0.00369514	0.00214994	Htr2a/Ptgs2/Abcd2/Il1b/Ccdc3/Lep/Akr1c14/Tnf/Fgf1/Gprc6a/Apoc2/Wnt4/Akr1c18/Mlxipl/Rab38/Star/Dkk3/Prox1/Ccn1/Abcg4/Agt	21	Up
GO:0021761	limbic system development	14/1254	120/28891	0.000719597	0.00369514	0.00214994	Aldh1a3/Sema3a/Lrp8/Tmem108/Sema3e/Sct/Nr4a3/Neurod1/Fgf13/Dcx/Ndnf/Prox1/Dclk2/Scn2a	14	Up
GO:0010829	negative regulation of glucose transmembrane transport	6/1254	26/28891	0.000719743	0.00369514	0.00214994	Upk3b/Cers1/Il1b/Sh2b2/Lep/Tnf	6	Up
GO:0030194	positive regulation of blood coagulation	6/1254	26/28891	0.000719743	0.00369514	0.00214994	Plat/Serpine1/S100a9/Vwf/F2r/Emilin2	6	Up
GO:1900048	positive regulation of hemostasis	6/1254	26/28891	0.000719743	0.00369514	0.00214994	Plat/Serpine1/S100a9/Vwf/F2r/Emilin2	6	Up
GO:2000561	regulation of CD4-positive, alpha-beta T cell proliferation	6/1254	26/28891	0.000719743	0.00369514	0.00214994	Tarm1/Il2ra/Cd3e/Cd274/Vsir/Tnfrsf14	6	Up
GO:0043123	positive regulation of canonical NF-kappaB signal transduction	16/1254	148/28891	0.000726043	0.00372396	0.00216671	Tnfsf15/Clec4n/Card9/Trim30b/Cd4/Trim30c/Il1b/Tnf/Tlr9/Gprc5b/Pim2/Trim30d/Ltb/Cd40/Adipoq/Agt	16	Up
GO:0032350	regulation of hormone metabolic process	9/1254	57/28891	0.000730032	0.00373738	0.00217452	Kcnma1/Ffar3/Akr1c14/Wnt4/Akr1c18/Myt1/Dkk3/Cacna1a/Gata3	9	Up
GO:0051955	regulation of amino acid transport	9/1254	57/28891	0.000730032	0.00373738	0.00217452	Syt4/Sv2a/Il1b/Lep/Tnf/Kmo/Arg1/Abat/Agt	9	Up
GO:0019882	antigen processing and presentation	15/1254	134/28891	0.000731566	0.00374171	0.00217704	H2-Q10/Ctse/Rab3b/Ccr7/Icam1/H2-Oa/Fcgr4/Was/H2-M3/H2-DMa/Ighm/H2-Q6/Cd1d1/H2-Ob/H2-Q7	15	Up
GO:0140056	organelle localization by membrane tethering	11/1254	81/28891	0.000736671	0.00376428	0.00219017	Rims2/Rab3b/Gnao1/Ndrg4/Camk2a/Esyt3/Stx1b/Ncam1/Kcnb1/Plek/Syt1	11	Up
GO:0030195	negative regulation of blood coagulation	8/1254	46/28891	0.00073861	0.00376712	0.00219182	Fga/Fgb/Tspan8/Plat/Serpine1/Plaur/Klkb1/Pdgfra	8	Up
GO:0042462	eye photoreceptor cell development	8/1254	46/28891	0.00073861	0.00376712	0.00219182	Crb2/Pax6/Dio3/Ush1c/Gnat1/Ntrk2/Gnat2/Cfh	8	Up
GO:0071868	cellular response to monoamine stimulus	10/1254	69/28891	0.000756785	0.0038526	0.00224155	Htr2a/Htr7/Nr4a3/Gnao1/Pde4b/Rgs9/Nsg2/Adipoq/Ptger1/Gnaz	10	Up
GO:0071870	cellular response to catecholamine stimulus	10/1254	69/28891	0.000756785	0.0038526	0.00224155	Htr2a/Htr7/Nr4a3/Gnao1/Pde4b/Rgs9/Nsg2/Adipoq/Ptger1/Gnaz	10	Up
GO:0090075	relaxation of muscle	7/1254	36/28891	0.000788366	0.00400587	0.00233073	Pln/Kcnma1/Actn3/Pde4b/Abcc8/Pde5a/Slc8a1	7	Up
GO:1904994	regulation of leukocyte adhesion to vascular endothelial cell	7/1254	36/28891	0.000788366	0.00400587	0.00233073	Selp/Il6/Alox5/Elane/Tnf/Icam1/Ccl28	7	Up
GO:2001233	regulation of apoptotic signaling pathway	34/1254	437/28891	0.000812413	0.004109	0.00239074	Fga/Bdnf/Fgb/Ptgs2/Il10/Mapk8ip2/Ankrd2/Il1b/Gsdme/Csf2/Ret/Mal/Mmp9/Tnf/Sfrp2/Fzd1/Icam1/S100a8/Wnt4/Runx3/Ackr3/Serpine1/S100a9/Ltb/Sfrp1/Traf1/Ctsk/Pdx1/Plaur/Bub1/Scg2/Bmyc/Agt/G0s2	34	Up
GO:0002830	positive regulation of type 2 immune response	5/1254	18/28891	0.000815458	0.004109	0.00239074	Nlrp3/Il6/Il18/Il33/Gata3	5	Up
GO:0032604	granulocyte macrophage colony-stimulating factor production	5/1254	18/28891	0.000815458	0.004109	0.00239074	Card9/Il1b/Il18/Isl1/Tlr9	5	Up
GO:0033623	regulation of integrin activation	5/1254	18/28891	0.000815458	0.004109	0.00239074	Cxcl13/Selp/Foxc2/Skap1/Plek	5	Up
GO:0033631	cell-cell adhesion mediated by integrin	5/1254	18/28891	0.000815458	0.004109	0.00239074	Cxcl13/Cd3e/Npnt/Skap1/Fermt3	5	Up
GO:0042249	establishment of planar polarity of embryonic epithelium	5/1254	18/28891	0.000815458	0.004109	0.00239074	Sfrp2/Fzd1/Fzd2/Sfrp5/Sfrp1	5	Up
GO:0045605	negative regulation of epidermal cell differentiation	5/1254	18/28891	0.000815458	0.004109	0.00239074	Hoxa7/Gdf3/Fgfr3/Reg3a/Reg3g	5	Up
GO:0045683	negative regulation of epidermis development	5/1254	18/28891	0.000815458	0.004109	0.00239074	Hoxa7/Gdf3/Fgfr3/Reg3a/Reg3g	5	Up
GO:0060231	mesenchymal to epithelial transition	5/1254	18/28891	0.000815458	0.004109	0.00239074	Lif/Cited1/Wnt4/Wt1/Gata3	5	Up
GO:0051279	regulation of release of sequestered calcium ion into cytosol	11/1254	82/28891	0.000817985	0.00411792	0.00239593	Cd19/Pln/Ank2/Jph2/Cxcl10/F2r/Cemip/Slc8a1/Fcrl5/Ngf/Myo5a	11	Up
GO:0055074	calcium ion homeostasis	29/1254	353/28891	0.00082493	0.00414905	0.00241404	Htr2a/Ccr1/Cd19/Sv2a/Pln/Vdr/Fgf2/Xcr1/Ank2/Edn3/Trpm2/Alpl/Jph2/Cxcl10/Atp2a3/Npy1r/Cacna1c/Npy/F2r/Cemip/Cd40/Cacna1a/Slc8a1/Fgfr3/Fcrl5/Ngf/Myo5a/Marcksl1/Gp1bb	29	Up
GO:0002455	humoral immune response mediated by circulating immunoglobulin	9/1254	58/28891	0.000831306	0.00416572	0.00242374	Susd4/Hpx/Tnf/C1rb/C1ra/C1s2/Ighm/C2/Bcl3	9	Up
GO:0043388	positive regulation of DNA binding	9/1254	58/28891	0.000831306	0.00416572	0.00242374	Pax6/Neurod1/Irf4/Mmp9/Isl1/Pdx1/Plaur/Gata3/Ngf	9	Up
GO:0045604	regulation of epidermal cell differentiation	9/1254	58/28891	0.000831306	0.00416572	0.00242374	Vdr/Fgf2/Hoxa7/Ptch2/Gdf3/Sfrp4/Fgfr3/Reg3a/Reg3g	9	Up
GO:0061900	glial cell activation	9/1254	58/28891	0.000831306	0.00416572	0.00242374	Mmp8/Il1b/Tnf/Syt11/Kcnj8/Tlr9/Il33/Lrp1/Agt	9	Up
GO:0060079	excitatory postsynaptic potential	12/1254	95/28891	0.000834544	0.00417809	0.00243094	Bdnf/Chrna7/Rims2/Tmem108/Nrxn1/Celf4/Mapk8ip2/Dlg4/Dbn1/Stx1b/Pclo/Prkar1b	12	Up
GO:0010639	negative regulation of organelle organization	31/1254	387/28891	0.00084445	0.0042238	0.00245753	Tacstd2/Fez1/Syt4/Plk1/Map1a/Aurkb/Tmod4/Lif/Fhod3/Kank4/Lmod1/Fgf13/Hdgfl3/Myoc/Vil1/Tmeff2/Ttk/Mak/Pfn4/Dbn1/Clip3/Mapt/Tpx2/Map1b/Was/Tmsb15a/Stmn2/Knl1/Fgfr3/Bub1/Spc25	31	Up
GO:0042472	inner ear morphogenesis	14/1254	122/28891	0.000848627	0.0042354	0.00246428	Aldh1a3/Ush1c/Nr4a3/Prrx2/Ripor2/Myo3b/Fzd2/Col11a1/Tecta/Tshr/Lhfpl5/Dlx5/Gata3/Pou3f4	14	Up
GO:0006801	superoxide metabolic process	10/1254	70/28891	0.000849104	0.0042354	0.00246428	Cd177/Nox4/Cxcl1/Duox1/Fpr2/Il18/Nos2/Ncf4/Mapt/Agt	10	Up
GO:0035315	hair cell differentiation	10/1254	70/28891	0.000849104	0.0042354	0.00246428	Ush1c/Kcnma1/Gsdme/Fgf2/Ripor2/Myo3b/Tecta/Lhfpl5/Tgm3/Fgfr3	10	Up
GO:0032620	interleukin-17 production	8/1254	47/28891	0.000856677	0.00425757	0.00247718	Slamf6/Il6/Card9/Il18/Il27ra/Nckap1l/Ccn1/Vsir	8	Up
GO:0046636	negative regulation of alpha-beta T cell activation	8/1254	47/28891	0.000856677	0.00425757	0.00247718	Tarm1/Cd274/Runx3/Vsir/Btla/Cd300a/Tnfrsf14/Tbx21	8	Up
GO:0060563	neuroepithelial cell differentiation	8/1254	47/28891	0.000856677	0.00425757	0.00247718	Cdh2/Fgf2/Nkx2-2/Wnt4/Serpine1/Map1b/Fgfr3/Lhx3	8	Up
GO:0071542	dopaminergic neuron differentiation	8/1254	47/28891	0.000856677	0.00425757	0.00247718	Htr7/Pax5/Wnt2/Sfrp2/Lmx1b/En1/Tshr/Sfrp1	8	Up
GO:0015718	monocarboxylic acid transport	18/1254	180/28891	0.000884026	0.00438897	0.00255363	Ptgs2/Slc16a3/Slc22a3/Slc27a5/Sstr4/Abcd2/Il1b/Crabp1/Lep/Pla2g2f/Tnf/Kcnj8/Pla2g2e/Nos2/Tnfrsf11a/Slc6a12/Slco2a1/Slc16a12	18	Up
GO:0010575	positive regulation of vascular endothelial growth factor production	6/1254	27/28891	0.000891682	0.00438897	0.00255363	Ptgs2/Il6/Il1b/Isl1/Sulf1/Cyp1b1	6	Up
GO:0031639	plasminogen activation	6/1254	27/28891	0.000891682	0.00438897	0.00255363	Fga/Fgb/Plat/Serpine1/Plaur/Klkb1	6	Up
GO:0033622	integrin activation	6/1254	27/28891	0.000891682	0.00438897	0.00255363	Cxcl13/Selp/Foxc2/Skap1/Fermt3/Plek	6	Up
GO:0035739	CD4-positive, alpha-beta T cell proliferation	6/1254	27/28891	0.000891682	0.00438897	0.00255363	Tarm1/Il2ra/Cd3e/Cd274/Vsir/Tnfrsf14	6	Up
GO:0050765	negative regulation of phagocytosis	6/1254	27/28891	0.000891682	0.00438897	0.00255363	Prtn3/Sftpd/Syt11/Cd300lf/Cd300a/Adipoq	6	Up
GO:0051873	killing by host of symbiont cells	6/1254	27/28891	0.000891682	0.00438897	0.00255363	Trem1/Trem3/Cxcl1/Elane/Cxcl5/Arg1	6	Up
GO:0062009	secondary palate development	6/1254	27/28891	0.000891682	0.00438897	0.00255363	Mmp25/Gabrb3/Col11a2/Fzd1/Fzd2/Tgfb3	6	Up
GO:0072012	glomerulus vasculature development	6/1254	27/28891	0.000891682	0.00438897	0.00255363	Angpt2/Foxc2/Tcf21/Wt1/Notch2/Pdgfra	6	Up
GO:1904996	positive regulation of leukocyte adhesion to vascular endothelial cell	6/1254	27/28891	0.000891682	0.00438897	0.00255363	Selp/Il6/Alox5/Elane/Tnf/Icam1	6	Up
GO:0007156	homophilic cell adhesion via plasma membrane adhesion molecules	13/1254	109/28891	0.000893602	0.00438897	0.00255363	Tenm3/Igsf21/Cdh3/Nrcam/Celsr3/Cdhr1/Cdh2/Ret/Dsg1b/Palld/Cadm3/Amigo2/Pcdh10	13	Up
GO:0071901	negative regulation of protein serine/threonine kinase activity	13/1254	109/28891	0.000893602	0.00438897	0.00255363	Plk1/Il1b/Sfrp2/Lax1/Sfrp5/Sfrp1/Prkar2b/Hhex/Cd300a/Slc8a1/Adipoq/Agt/Prkar1b	13	Up
GO:1904427	positive regulation of calcium ion transmembrane transport	13/1254	109/28891	0.000893602	0.00438897	0.00255363	Cd19/Cd4/Stac/Ehd3/Ank2/Ffar1/Jph2/Cxcl10/Stac2/Cacna1c/F2r/Cemip/Kcne3	13	Up
GO:0034763	negative regulation of transmembrane transport	16/1254	151/28891	0.000902571	0.00442903	0.00257694	Hamp/Upk3b/Kcnab1/Cers1/Pln/Gem/Il1b/Sh2b2/Lep/Mmp9/Tnf/Gpr35/Tlr9/Grip1/Kcne3/Fcrl5	16	Up
GO:0033209	tumor necrosis factor-mediated signaling pathway	11/1254	83/28891	0.000906597	0.00443186	0.00257858	Mmp8/St18/Ccdc3/Tnf/Aim2/Tnfrsf13c/Traf1/Apoa1/Tnfrsf11a/Adipoq/Gas6	11	Up
GO:0002246	wound healing involved in inflammatory response	4/1254	11/28891	0.000912106	0.00443186	0.00257858	Clec10a/F2r/Abi3bp/Timp1	4	Up
GO:0003139	secondary heart field specification	4/1254	11/28891	0.000912106	0.00443186	0.00257858	Isl1/Lrp2/Mesp1/Foxh1	4	Up
GO:0031620	regulation of fever generation	4/1254	11/28891	0.000912106	0.00443186	0.00257858	Ptgs2/Il1b/Tnf/Tnfrsf11a	4	Up
GO:0035864	response to potassium ion	4/1254	11/28891	0.000912106	0.00443186	0.00257858	Nptx1/Dlg4/Kcnj10/Mylk	4	Up
GO:0035865	cellular response to potassium ion	4/1254	11/28891	0.000912106	0.00443186	0.00257858	Nptx1/Dlg4/Kcnj10/Mylk	4	Up
GO:0048251	elastic fiber assembly	4/1254	11/28891	0.000912106	0.00443186	0.00257858	Mfap4/Lox/Myh11/Ltbp4	4	Up
GO:0060073	micturition	4/1254	11/28891	0.000912106	0.00443186	0.00257858	Kcnma1/Cacna1c/Chrnb4/Chrnb2	4	Up
GO:0086016	AV node cell action potential	4/1254	11/28891	0.000912106	0.00443186	0.00257858	Ank2/Cacna1g/Cacna1c/Gja5	4	Up
GO:0086027	AV node cell to bundle of His cell signaling	4/1254	11/28891	0.000912106	0.00443186	0.00257858	Ank2/Cacna1g/Cacna1c/Gja5	4	Up
GO:1903911	positive regulation of receptor clustering	4/1254	11/28891	0.000912106	0.00443186	0.00257858	Tnfaip6/Zdhhc2/Dlg4/Ptn	4	Up
GO:0019218	regulation of steroid metabolic process	14/1254	123/28891	0.000920128	0.00446685	0.00259894	Ch25h/Kcnma1/Lep/Akr1c14/Tnf/Fgf1/Gprc6a/Wnt4/Akr1c18/Star/Dkk3/Prox1/Apoa1/Abcg4	14	Up
GO:0097191	extrinsic apoptotic signaling pathway	22/1254	242/28891	0.000923514	0.00447929	0.00260618	Fga/Fgb/Il1b/Csf2/Ret/Mal/Tnf/Il18/Sfrp2/Icam1/Runx3/Serpine1/Il33/Ltb/Sfrp1/Traf1/Fgfr3/Scg2/Ngf/Agt/G0s2/Tnfrsf1b	22	Up
GO:0008064	regulation of actin polymerization or depolymerization	17/1254	166/28891	0.000931201	0.00451255	0.00262554	Pak3/Alox15/Tmod4/Ccl24/Fhod3/Kank4/Lmod1/Icam1/Vil1/Clec2i/Pfn4/Dbn1/Was/Tmsb15a/Nckap1l/Plek/Cit	17	Up
GO:0014047	glutamate secretion	7/1254	37/28891	0.000936287	0.00452913	0.00263518	Bdnf/Syt4/Il1b/Kcnj8/Abcc8/Kmo/Ntrk2	7	Up
GO:0050869	negative regulation of B cell activation	7/1254	37/28891	0.000936287	0.00452913	0.00263518	Il10/Tbc1d10c/Samsn1/Sfrp1/Btla/Cd300a/Bank1	7	Up
GO:0035567	non-canonical Wnt signaling pathway	9/1254	59/28891	0.000943712	0.00456099	0.00265372	Celsr3/Sfrp2/Fzd1/Fzd2/Wnt4/Myoc/Sfrp5/Sfrp1/Sfrp4	9	Up
GO:0015695	organic cation transport	10/1254	71/28891	0.000950472	0.00458552	0.00266799	Chrna7/Slc22a3/Slc19a3/Ffar3/Pou2f2/Oxtr/Kcnb1/Cacna1a/Slc6a12/Agt	10	Up
GO:0050885	neuromuscular process controlling balance	10/1254	71/28891	0.000950472	0.00458552	0.00266799	Aldh1a3/Tnr/Nrxn1/Ush1c/Nr4a3/Kcnma1/Gpr88/Dlg4/Cacna1a/Myo5a	10	Up
GO:0042417	dopamine metabolic process	8/1254	48/28891	0.000989414	0.00476917	0.00277484	Tacr3/Ddc/Gnat2/Npy/Abat/Myo5a/Chrnb2/Maob	8	Up
GO:2000106	regulation of leukocyte apoptotic process	14/1254	124/28891	0.000996633	0.00479971	0.00279262	Cxcr2/Pdcd1/Hsh2d/Il7r/Il10/Nr4a3/Ccr7/Aurkb/Il18/Cd274/Cd3g/St6gal1/Gas6/Bcl3	14	Up
GO:0060042	retina morphogenesis in camera-type eye	11/1254	84/28891	0.001003	0.00482611	0.00280797	Crb2/Dio3/Ush1c/Gnat1/Rbp4/Ntrk2/Gnat2/Prox1/Cfh/Ptn/Ikzf1	11	Up
GO:0007623	circadian rhythm	21/1254	228/28891	0.00101109	0.00486073	0.00282812	Spsb4/Bdnf/Htr7/Gabrb3/Mapk10/Il6/Gpr176/Kcnma1/Cartpt/Csf2/Kcna2/Prkg2/Aanat/Ntrk3/Nos2/Ntrk2/Prox1/Tnfrsf11a/Ngf/Chrnb2/Bhlhe41	21	Up
GO:1903828	negative regulation of protein localization	22/1254	244/28891	0.00102859	0.00494048	0.00287452	Mrap/Lypd1/Syt4/Gnao1/Ffar3/Map1a/Il1b/Kcnj11/Ccn3/Ripor2/Abcc8/Cd200/Mapt/Sfrp1/Dclk1/F2r/Kcnb1/Apod/Dclk2/Adipoq/Sytl4/Gnaz	22	Up
GO:0060541	respiratory system development	24/1254	276/28891	0.00103484	0.00496612	0.00288943	Sftpd/Aldh1a3/Hhip/Spef2/Wnt2/Lif/Fgf2/Adamtsl2/Lox/Tnf/Tcf21/Fgf1/Wnt2b/Myt1/Tnc/Wt1/Rbp4/Dlx5/Gli1/Hhex/Ccn2/Fgfr3/Tgfb3/Pdgfra	24	Up
GO:0055117	regulation of cardiac muscle contraction	10/1254	72/28891	0.00106154	0.005059	0.00294347	Pln/Ehd3/Pde4b/Ank2/Fgf13/Cacna1c/Gja5/Pde5a/Ccn2/Slc8a1	10	Up
GO:0071867	response to monoamine	10/1254	72/28891	0.00106154	0.005059	0.00294347	Htr2a/Htr7/Nr4a3/Gnao1/Pde4b/Rgs9/Nsg2/Adipoq/Ptger1/Gnaz	10	Up
GO:0071869	response to catecholamine	10/1254	72/28891	0.00106154	0.005059	0.00294347	Htr2a/Htr7/Nr4a3/Gnao1/Pde4b/Rgs9/Nsg2/Adipoq/Ptger1/Gnaz	10	Up
GO:0001878	response to yeast	5/1254	19/28891	0.00106738	0.005059	0.00294347	Cd209b/Clec4n/Elane/Ptx3/Npy	5	Up
GO:0002827	positive regulation of T-helper 1 type immune response	5/1254	19/28891	0.00106738	0.005059	0.00294347	Il1b/Il18r1/Il18/Il27ra/Tbx21	5	Up
GO:0030214	hyaluronan catabolic process	5/1254	19/28891	0.00106738	0.005059	0.00294347	Lyve1/Fgf2/Hyal1/Stab2/Cemip	5	Up
GO:0031630	regulation of synaptic vesicle fusion to presynaptic active zone membrane	5/1254	19/28891	0.00106738	0.005059	0.00294347	Rims2/Cplx1/Syt7/Cplx2/Syt1	5	Up
GO:0033604	negative regulation of catecholamine secretion	5/1254	19/28891	0.00106738	0.005059	0.00294347	Syt4/Syt11/Abat/Myo5a/Gck	5	Up
GO:0033605	positive regulation of catecholamine secretion	5/1254	19/28891	0.00106738	0.005059	0.00294347	Cartpt/Oxtr/Kcnb1/Syt1/Chrnb2	5	Up
GO:0072010	glomerular epithelium development	5/1254	19/28891	0.00106738	0.005059	0.00294347	Foxc2/Ptpro/Wt1/Adipoq/Notch2	5	Up
GO:1901570	fatty acid derivative biosynthetic process	5/1254	19/28891	0.00106738	0.005059	0.00294347	Slc27a5/Alox15/Alox5/Awat2/Ggt5	5	Up
GO:1901632	regulation of synaptic vesicle membrane organization	5/1254	19/28891	0.00106738	0.005059	0.00294347	Rims2/Cplx1/Syt7/Cplx2/Syt1	5	Up
GO:0019884	antigen processing and presentation of exogenous antigen	9/1254	60/28891	0.00106813	0.005059	0.00294347	H2-Q10/Ctse/H2-Oa/H2-M3/H2-DMa/H2-Q6/Cd1d1/H2-Ob/H2-Q7	9	Up
GO:0043030	regulation of macrophage activation	9/1254	60/28891	0.00106813	0.005059	0.00294347	Mmp8/Hamp/Il1rl1/Il10/Syt11/Cd200/Il33/Lbp/Cd1d1	9	Up
GO:0086001	cardiac muscle cell action potential	9/1254	60/28891	0.00106813	0.005059	0.00294347	Scn3b/Scn2b/Kcnj8/Ank2/Fgf13/Cacna1g/Cacna1c/Gja5/Kcne3	9	Up
GO:0051961	negative regulation of nervous system development	18/1254	183/28891	0.00107011	0.00506397	0.00294637	Bdnf/Tnr/Sema3a/Pax6/Sema3e/Syt4/Sox10/Il1b/Cysltr2/Abcc8/Fgf13/Ntrk3/Slit1/Prox1/Fgfr3/Sema3d/Ptn/Cit	18	Up
GO:0046620	regulation of organ growth	14/1254	125/28891	0.00107841	0.00509438	0.00296406	Hamp/Wnt2/Fgf2/Foxc2/Wt1/Sash3/Rbp4/Pi16/Ncam1/Ccn4/Cacna1c/Prox1/Gli1/Agt	14	Up
GO:0060419	heart growth	14/1254	125/28891	0.00107841	0.00509438	0.00296406	Hamp/Wnt2/Fgf2/Foxc2/Fgf1/Mesp1/Wt1/Rbp4/Pi16/Ncam1/Ccn4/Prox1/Gli1/Agt	14	Up
GO:0003071	renal system process involved in regulation of systemic arterial blood pressure	6/1254	28/28891	0.00109357	0.00513479	0.00298757	Cyp2j5/Ptpro/F2r/Gja5/Agt/Gas6	6	Up
GO:0003094	glomerular filtration	6/1254	28/28891	0.00109357	0.00513479	0.00298757	Sulf1/Ptpro/Jchain/F2r/Gja5/Gas6	6	Up
GO:0042430	indole-containing compound metabolic process	6/1254	28/28891	0.00109357	0.00513479	0.00298757	Rnf180/Ddc/Aanat/Kmo/Haao/Asmt	6	Up
GO:0045723	positive regulation of fatty acid biosynthetic process	6/1254	28/28891	0.00109357	0.00513479	0.00298757	Ptgs2/Abcd2/Il1b/Apoc2/Mlxipl/Agt	6	Up
GO:0061437	renal system vasculature development	6/1254	28/28891	0.00109357	0.00513479	0.00298757	Angpt2/Foxc2/Tcf21/Wt1/Notch2/Pdgfra	6	Up
GO:0061440	kidney vasculature development	6/1254	28/28891	0.00109357	0.00513479	0.00298757	Angpt2/Foxc2/Tcf21/Wt1/Notch2/Pdgfra	6	Up
GO:1903902	positive regulation of viral life cycle	6/1254	28/28891	0.00109357	0.00513479	0.00298757	Cd209b/Cd209e/Cd209d/Cd209c/Cd4/Cd209a	6	Up
GO:0006970	response to osmotic stress	12/1254	98/28891	0.00110154	0.0051633	0.00300416	Nlrp3/Ptgs2/Kcnma1/Slc2a4/Prkg2/Kmo/Aqp5/Abcb1a/Rcsd1/Scn2a/Agt/Mylk	12	Up
GO:0048864	stem cell development	12/1254	98/28891	0.00110154	0.0051633	0.00300416	Sema3a/Pax6/Sema3e/Sox10/Folr1/Cdh2/Fgf2/Foxc2/Ret/Isl1/Edn3/Sema3d	12	Up
GO:0060441	epithelial tube branching involved in lung morphogenesis	7/1254	38/28891	0.00110521	0.00517157	0.00300897	Hhip/Wnt2/Tnf/Wnt2b/Tnc/Hhex/Pdgfra	7	Up
GO:0061098	positive regulation of protein tyrosine kinase activity	7/1254	38/28891	0.00110521	0.00517157	0.00300897	Cass4/Nox4/Lrp8/Lilra5/Dlg4/Gprc5b/Agt	7	Up
GO:0035023	regulation of Rho protein signal transduction	11/1254	85/28891	0.00110771	0.00517883	0.00301319	P2ry10/Gpr20/Gpr55/Cdh2/Ripor2/Gpr35/Gpr18/Myoc/Gpr65/F2r/Apoa1	11	Up
GO:0030178	negative regulation of Wnt signaling pathway	17/1254	169/28891	0.00113627	0.00530463	0.00308639	Amer2/Sox10/Cdh2/Apcdd1/Sfrp2/Isl1/Fzd1/Barx1/Ptpro/Mesp1/Sfrp5/Sfrp1/Dkk3/Gli1/Sfrp4/Lrp1/Bicc1	17	Up
GO:0006874	intracellular calcium ion homeostasis	27/1254	327/28891	0.00113657	0.00530463	0.00308639	Htr2a/Ccr1/Cd19/Sv2a/Pln/Vdr/Fgf2/Xcr1/Ank2/Edn3/Trpm2/Jph2/Cxcl10/Atp2a3/Npy1r/Cacna1c/Npy/F2r/Cemip/Cd40/Cacna1a/Slc8a1/Fcrl5/Ngf/Myo5a/Marcksl1/Gp1bb	27	Up
GO:0050819	negative regulation of coagulation	8/1254	49/28891	0.0011381	0.00530723	0.0030879	Fga/Fgb/Tspan8/Plat/Serpine1/Plaur/Klkb1/Pdgfra	8	Up
GO:0033559	unsaturated fatty acid metabolic process	15/1254	140/28891	0.00115034	0.00535972	0.00311844	Ptgs2/Cyp2j5/Alox15/Abcd2/Il1b/Alox5/Akr1c14/Pla2g2f/Cyp1b1/Cyp2c23/Akr1c18/Ptgis/Cyp2f2/Tbxas1/Cyp2s1	15	Up
GO:0008344	adult locomotory behavior	13/1254	112/28891	0.00115257	0.00536549	0.0031218	Sez6l/Kcnma1/Cend1/Sez6l2/Kcnj10/En1/Lgi4/Tshr/Adam22/Mapt/Cacna1c/Cacna1a/Ngf	13	Up
GO:0045806	negative regulation of endocytosis	10/1254	73/28891	0.001183	0.0054884	0.00319331	Prtn3/Sftpd/Snph/Syt11/Apoc2/Sh3gl3/Dlg4/Cd300lf/Cd300a/Adipoq	10	Up
GO:0048168	regulation of neuronal synaptic plasticity	10/1254	73/28891	0.001183	0.0054884	0.00319331	Bdnf/Syt4/Syn1/Zdhhc2/Camk2a/Dlg4/Kcnj10/Mylk2/Star/Agt	10	Up
GO:0048678	response to axon injury	10/1254	73/28891	0.001183	0.0054884	0.00319331	Tnr/Folr1/Gap43/Fgf2/Bex1/Tnc/Ntrk3/Fgfr3/Lrp1/Ptn	10	Up
GO:0061035	regulation of cartilage development	10/1254	73/28891	0.001183	0.0054884	0.00319331	Mustn1/Lep/Prkg2/Ccn4/Efemp1/Ccn1/Ctsk/Ccn2/Gdf6/Maf	10	Up
GO:0030522	intracellular receptor signaling pathway	27/1254	328/28891	0.00118865	0.00550521	0.00320309	Mefv/Nlrp3/Bdnf/Aldh1a3/Scimp/Alox15/Vdr/Tlr7/Lep/Akr1c14/Tnf/Tcf21/Oas1g/Kcnj8/Isl1/Tlr9/Akr1c18/Cd86/Ntrk2/Sfrp1/Oasl1/Ptgis/Foxh1/Oas3/Zfp536/Igtp/Lacc1	27	Up
GO:0051607	defense response to virus	27/1254	328/28891	0.00118865	0.00550521	0.00320309	Acod1/Mefv/Nlrp3/Ifit1bl1/Il6/Card9/Trim30b/Traf3ip3/Trim30c/Il1b/Tlr7/Itgax/Tnf/Oas1g/Kcnj8/Tlr9/Ifit2/Cd86/Aim2/Trim30d/Cd37/Cxcl10/Il33/Oasl1/Cd40/Oas3/Igtp	27	Up
GO:1904950	negative regulation of establishment of protein localization	16/1254	155/28891	0.00119358	0.00552333	0.00321364	Syt4/Gnao1/Ffar3/Il1b/Kcnj11/Ccn3/Abcc8/Cd200/Mapt/Sfrp1/F2r/Kcnb1/Apod/Adipoq/Sytl4/Gnaz	16	Up
GO:0046718	viral entry into host cell	12/1254	99/28891	0.00120491	0.00556431	0.00323748	Cd209b/Cd209e/Cd209d/Ch25h/Cd209c/Trim30b/Cd4/Trim30c/Cd209a/Ptx3/Trim30d/Gas6	12	Up
GO:0002438	acute inflammatory response to antigenic stimulus	9/1254	61/28891	0.0012055	0.00556431	0.00323748	Cxcr2/H2-Q10/Ccr7/Elane/Icam1/Npy/H2-Q6/Il31ra/H2-Q7	9	Up
GO:0046676	negative regulation of insulin secretion	9/1254	61/28891	0.0012055	0.00556431	0.00323748	Gnao1/Ffar3/Kcnj11/Ccn3/Abcc8/Sfrp1/Kcnb1/Sytl4/Gnaz	9	Up
GO:0140546	defense response to symbiont	27/1254	329/28891	0.00124278	0.00573154	0.00333478	Acod1/Mefv/Nlrp3/Ifit1bl1/Il6/Card9/Trim30b/Traf3ip3/Trim30c/Il1b/Tlr7/Itgax/Tnf/Oas1g/Kcnj8/Tlr9/Ifit2/Cd86/Aim2/Trim30d/Cd37/Cxcl10/Il33/Oasl1/Cd40/Oas3/Igtp	27	Up
GO:0015908	fatty acid transport	13/1254	113/28891	0.00125169	0.00576772	0.00335583	Ptgs2/Slc27a5/Sstr4/Abcd2/Il1b/Crabp1/Lep/Pla2g2f/Kcnj8/Pla2g2e/Nos2/Tnfrsf11a/Slco2a1	13	Up
GO:0022037	metencephalon development	14/1254	127/28891	0.00125894	0.00579624	0.00337243	Zfp365/Gabrb3/Sez6l/Cntn1/Nrxn1/Neurod1/Cd3e/Lmx1b/Cend1/Sez6l2/En1/Prox1/Gli1/Cacna1a	14	Up
GO:0051259	protein complex oligomerization	23/1254	264/28891	0.00126963	0.00583689	0.00339607	Nlrp3/Aldh1a3/Card9/Comp/Vstm5/Pkd1/Kcna2/Ehd3/Ripor2/Oas1g/Kctd15/Trpm2/Aqp5/Kcnc1/Mapt/Steap4/Tk1/Kcna6/Kcnb1/Rnf112/Upb1/Syt1/Scara5	23	Up
GO:0071560	cellular response to transforming growth factor beta stimulus	22/1254	248/28891	0.00126991	0.00583689	0.00339607	Folr1/Chst11/Cited1/Amhr2/Adamtsl2/Lox/Cilp/Npnt/Cldn5/Akr1c18/Serpine1/Dbn1/Htra3/Onecut2/Ltbp1/Foxh1/Tgfb3/Lpxn/Lrp1/Ltbp4/Pmepa1/Smad9	22	Up
GO:0060759	regulation of response to cytokine stimulus	16/1254	156/28891	0.00127759	0.00586226	0.00341084	Mmp8/Il1r2/Il6/Hpx/Ccdc3/Oas1g/Arg1/Dcst1/Cxcr4/Cd300lf/Apoa1/Adipoq/Oas3/Igtp/Gas6/Palm3	16	Up
GO:1903900	regulation of viral life cycle	16/1254	156/28891	0.00127759	0.00586226	0.00341084	Cd209b/Cd209e/Cd209d/Ch25h/Cd209c/Trim30b/Cd4/Trim30c/Cd209a/Tnf/Oas1g/Ptx3/Trim30d/Oasl1/Prox1/Oas3	16	Up
GO:2001236	regulation of extrinsic apoptotic signaling pathway	17/1254	171/28891	0.00129327	0.00592197	0.00344558	Fga/Fgb/Il1b/Csf2/Ret/Mal/Tnf/Sfrp2/Icam1/Runx3/Serpine1/Ltb/Sfrp1/Traf1/Scg2/Agt/G0s2	17	Up
GO:0001773	myeloid dendritic cell activation	7/1254	39/28891	0.00129713	0.00592197	0.00344558	Il10/Irf4/Csf2/Batf/Pilrb1/Cd37/Notch2	7	Up
GO:0014002	astrocyte development	7/1254	39/28891	0.00129713	0.00592197	0.00344558	Gfap/Il1b/S100a8/Tspan2/S100a9/Lrp1/Agt	7	Up
GO:0051938	L-glutamate import	7/1254	39/28891	0.00129713	0.00592197	0.00344558	Slc25a18/Tnf/Kcnj8/Abcc8/Kmo/Kcnj10/Gnat2	7	Up
GO:1900274	regulation of phospholipase C activity	7/1254	39/28891	0.00129713	0.00592197	0.00344558	Htr2a/Itk/Gpr55/Fgf2/Cd86/Agt/Pdgfra	7	Up
GO:1904738	vascular associated smooth muscle cell migration	7/1254	39/28891	0.00129713	0.00592197	0.00344558	Tafa5/Nr4a3/Adamts1/Adipoq/Lrp1/Agt/Myo5a	7	Up
GO:0045923	positive regulation of fatty acid metabolic process	8/1254	50/28891	0.00130407	0.00594369	0.00345821	Ptgs2/Nr4a3/Abcd2/Il1b/Apoc2/Mlxipl/Adipoq/Agt	8	Up
GO:0048483	autonomic nervous system development	8/1254	50/28891	0.00130407	0.00594369	0.00345821	Sema3a/Egr2/Sox10/Ret/Vcam1/Plxna4/Ackr3/Gata3	8	Up
GO:0035904	aorta development	10/1254	74/28891	0.00131556	0.00595731	0.00346614	Egr2/Lox/Lep/Lrp2/Cxcr4/Prox1/Ltbp1/Foxh1/Lrp1/Mylk	10	Up
GO:0014033	neural crest cell differentiation	12/1254	100/28891	0.00131619	0.00595731	0.00346614	Sema3a/Pax6/Sema3e/Sox10/Folr1/Cdh2/Foxc2/Ret/Isl1/Edn3/Sfrp1/Sema3d	12	Up
GO:0014824	artery smooth muscle contraction	4/1254	12/28891	0.00132129	0.00595731	0.00346614	Htr2a/Cd38/Cacna1g/Agt	4	Up
GO:0014832	urinary bladder smooth muscle contraction	4/1254	12/28891	0.00132129	0.00595731	0.00346614	Htr2a/Htr7/Kcnma1/Cacna1c	4	Up
GO:0033625	positive regulation of integrin activation	4/1254	12/28891	0.00132129	0.00595731	0.00346614	Cxcl13/Foxc2/Skap1/Plek	4	Up
GO:0033632	regulation of cell-cell adhesion mediated by integrin	4/1254	12/28891	0.00132129	0.00595731	0.00346614	Cxcl13/Cd3e/Skap1/Fermt3	4	Up
GO:0070944	neutrophil-mediated killing of bacterium	4/1254	12/28891	0.00132129	0.00595731	0.00346614	Trem1/Trem3/Elane/Cxcl5	4	Up
GO:0071492	cellular response to UV-A	4/1254	12/28891	0.00132129	0.00595731	0.00346614	Cers1/Mmp9/Mmp3/Timp1	4	Up
GO:1903431	positive regulation of cell maturation	4/1254	12/28891	0.00132129	0.00595731	0.00346614	Bnc1/Ret/Aurka/Ngf	4	Up
GO:1903779	regulation of cardiac conduction	4/1254	12/28891	0.00132129	0.00595731	0.00346614	Ehd3/Ank2/Gja5/Agt	4	Up
GO:2000018	regulation of male gonad development	4/1254	12/28891	0.00132129	0.00595731	0.00346614	Sema3a/Wnt4/Wt1/Asmt	4	Up
GO:2000224	regulation of testosterone biosynthetic process	4/1254	12/28891	0.00132129	0.00595731	0.00346614	Akr1c14/Gprc6a/Wnt4/Akr1c18	4	Up
GO:2000562	negative regulation of CD4-positive, alpha-beta T cell proliferation	4/1254	12/28891	0.00132129	0.00595731	0.00346614	Tarm1/Cd274/Vsir/Tnfrsf14	4	Up
GO:0031100	animal organ regeneration	6/1254	29/28891	0.00132873	0.00597104	0.00347413	Il6/Lif/Aurka/Cxcl5/Apoa1/Gli1	6	Up
GO:0032928	regulation of superoxide anion generation	6/1254	29/28891	0.00132873	0.00597104	0.00347413	Cd177/Cxcl1/Fpr2/Il18/Mapt/Agt	6	Up
GO:0050820	positive regulation of coagulation	6/1254	29/28891	0.00132873	0.00597104	0.00347413	Plat/Serpine1/S100a9/Vwf/F2r/Emilin2	6	Up
GO:0086005	ventricular cardiac muscle cell action potential	6/1254	29/28891	0.00132873	0.00597104	0.00347413	Scn3b/Kcnj8/Ank2/Cacna1c/Gja5/Kcne3	6	Up
GO:0014032	neural crest cell development	11/1254	87/28891	0.00134421	0.00603064	0.0035088	Sema3a/Pax6/Sema3e/Sox10/Folr1/Cdh2/Foxc2/Ret/Isl1/Edn3/Sema3d	11	Up
GO:0022406	membrane docking	11/1254	87/28891	0.00134421	0.00603064	0.0035088	Rims2/Rab3b/Gnao1/Ndrg4/Camk2a/Esyt3/Stx1b/Ncam1/Kcnb1/Plek/Syt1	11	Up
GO:0001755	neural crest cell migration	9/1254	62/28891	0.00135677	0.00607699	0.00353577	Sema3a/Pax6/Sema3e/Sox10/Folr1/Ret/Isl1/Edn3/Sema3d	9	Up
GO:0042446	hormone biosynthetic process	9/1254	62/28891	0.00135677	0.00607699	0.00353577	Dio2/Dio3/Ffar3/Aanat/Wnt4/Asmt/Star/Dkk3/Cacna1a	9	Up
GO:0071887	leukocyte apoptotic process	16/1254	157/28891	0.00136654	0.0061157	0.00355829	Cxcr2/Pdcd1/Hsh2d/Il7r/Il6/Il10/Nr4a3/Il2ra/Ccr7/Aurkb/Il18/Cd274/Cd3g/St6gal1/Gas6/Bcl3	16	Up
GO:0014061	regulation of norepinephrine secretion	5/1254	20/28891	0.00137268	0.00612304	0.00356256	Chrna7/Ffar3/Oxtr/Kcnb1/Agt	5	Up
GO:0035457	cellular response to interferon-alpha	5/1254	20/28891	0.00137268	0.00612304	0.00356256	Traf3ip3/Oas1g/Ifit2/Star/Gas6	5	Up
GO:0043373	CD4-positive, alpha-beta T cell lineage commitment	5/1254	20/28891	0.00137268	0.00612304	0.00356256	Slamf6/Il6/Irf4/Batf/Tbx21	5	Up
GO:0072376	protein activation cascade	5/1254	20/28891	0.00137268	0.00612304	0.00356256	Fga/Fgb/Fbln1/Klk1b1/Gp1bb	5	Up
GO:0071333	cellular response to glucose stimulus	16/1254	158/28891	0.00146064	0.00651008	0.00378776	Nox4/Gpr27/Neurod1/Ptprn/Vcam1/Efna5/Abcc8/Icam1/Myt1/Mlxipl/Pdx1/Kcnb1/Lrp1/Gas6/Slc2a2/Gck	16	Up
GO:0003073	regulation of systemic arterial blood pressure	14/1254	129/28891	0.00146408	0.00651476	0.00379048	Chrna7/Cyp2j5/Klk1b1/Tnf/Oxtr/Ptpro/Edn3/Klk1b5/Postn/F2r/Gja5/Agt/Gas6/Adra1d	14	Up
GO:0003279	cardiac septum development	14/1254	129/28891	0.00146408	0.00651476	0.00379048	Kcnj8/Isl1/Ank2/Fzd1/Lrp2/Fzd2/Cxcr4/Prox1/Gja5/Ccn1/Ltbp1/Gata3/Lrp1/Notch2	14	Up
GO:0036230	granulocyte activation	8/1254	51/28891	0.00148873	0.00661359	0.00384798	Cd177/Il18rap/Cxcr2/Il16/Tnf/Il18/Fcgr4/Cd300a	8	Up
GO:0060421	positive regulation of heart growth	8/1254	51/28891	0.00148873	0.00661359	0.00384798	Hamp/Wnt2/Fgf2/Wt1/Ncam1/Ccn4/Prox1/Gli1	8	Up
GO:0006026	aminoglycan catabolic process	7/1254	40/28891	0.00151415	0.00671556	0.00390731	Pglyrp1/Lyve1/Fgf2/Hyal1/Stab2/Cemip/Pglyrp2	7	Up
GO:0060236	regulation of mitotic spindle organization	7/1254	40/28891	0.00151415	0.00671556	0.00390731	Plk1/Hspa1a/Pkd1/Ripor2/Stil/Tpx2/Hspa1b	7	Up
GO:0001754	eye photoreceptor cell differentiation	9/1254	63/28891	0.00152295	0.00673814	0.00392045	Crb2/Pax6/Dio3/Ush1c/Gnat1/Ntrk2/Gnat2/Cfh/Ptn	9	Up
GO:0031102	neuron projection regeneration	9/1254	63/28891	0.00152295	0.00673814	0.00392045	Gfap/Tnr/Folr1/Gap43/Bex1/Tnc/Ntrk3/Lrp1/Ptn	9	Up
GO:0042491	inner ear auditory receptor cell differentiation	9/1254	63/28891	0.00152295	0.00673814	0.00392045	Ush1c/Kcnma1/Gsdme/Fgf2/Ripor2/Myo3b/Tecta/Lhfpl5/Fgfr3	9	Up
GO:0050954	sensory perception of mechanical stimulus	26/1254	317/28891	0.00152623	0.00674716	0.00392569	Htr2a/Htr7/Ceacam16/Ush1c/Col11a2/Gjc3/Kcnma1/Map1a/Barhl1/Gsdme/Tnf/Lhfpl4/Ripor2/Myo3b/Il18/Pkhd1l1/Lrp2/Col11a1/Tecta/Cxcr4/Fam107b/Lhfpl5/Cemip/Chrnb2/Pou3f4/Lhfpl3	26	Up
GO:0055001	muscle cell development	21/1254	236/28891	0.00155701	0.00687766	0.00400162	Hamp/Myoz1/Comp/Flnc/Tmod4/Actn3/Fhod3/Lox/Isl1/Ank2/Lmod1/Tmem182/Pi16/Tnnt1/Ccn4/Prox1/Slc8a1/Agt/Megf10/Myh11/Pdgfra	21	Up
GO:0007179	transforming growth factor beta receptor signaling pathway	19/1254	205/28891	0.00159574	0.00703585	0.00409367	Folr1/Chst11/Cited1/Amhr2/Adamtsl2/Lox/Cilp/Npnt/Cldn5/Htra3/Onecut2/Ltbp1/Foxh1/Tgfb3/Lpxn/Lrp1/Ltbp4/Pmepa1/Smad9	19	Up
GO:0015732	prostaglandin transport	6/1254	30/28891	0.00160059	0.00703585	0.00409367	Ptgs2/Il1b/Lep/Nos2/Tnfrsf11a/Slco2a1	6	Up
GO:0031664	regulation of lipopolysaccharide-mediated signaling pathway	6/1254	30/28891	0.00160059	0.00703585	0.00409367	Acod1/Scimp/Trim30b/Trim30c/Cd180/Trim30d	6	Up
GO:0090218	positive regulation of lipid kinase activity	6/1254	30/28891	0.00160059	0.00703585	0.00409367	Cd19/Eef1a2/Fgf2/Fgfr3/Fgr/Pdgfra	6	Up
GO:0097205	renal filtration	6/1254	30/28891	0.00160059	0.00703585	0.00409367	Sulf1/Ptpro/Jchain/F2r/Gja5/Gas6	6	Up
GO:0098581	detection of external biotic stimulus	6/1254	30/28891	0.00160059	0.00703585	0.00409367	Cd209b/Clec4n/Pglyrp1/Tlr9/Lbp/Pglyrp2	6	Up
GO:1904705	regulation of vascular associated smooth muscle cell proliferation	10/1254	76/28891	0.00161696	0.00710212	0.00413222	Tafa5/Il10/Nr4a3/Fgf2/Mmp9/Tnf/Adamts1/Tgfb3/Adipoq/Agt	10	Up
GO:0003407	neural retina development	11/1254	89/28891	0.00162061	0.00711239	0.0041382	Crb2/Dio3/Ush1c/Neurod1/Gnat1/Gpm6a/Ntrk2/Gnat2/Cfh/Ptn/Ikzf1	11	Up
GO:0071331	cellular response to hexose stimulus	16/1254	160/28891	0.00166527	0.00730248	0.0042488	Nox4/Gpr27/Neurod1/Ptprn/Vcam1/Efna5/Abcc8/Icam1/Myt1/Mlxipl/Pdx1/Kcnb1/Lrp1/Gas6/Slc2a2/Gck	16	Up
GO:0010934	macrophage cytokine production	8/1254	52/28891	0.00169351	0.00741439	0.00431391	Nlrp3/Card9/Il1b/Tlr7/Gprc5b/Tgfb3/Gas6/Prg2	8	Up
GO:0032309	icosanoid secretion	8/1254	52/28891	0.00169351	0.00741439	0.00431391	Ptgs2/Sstr4/Il1b/Lep/Pla2g2f/Pla2g2e/Nos2/Tnfrsf11a	8	Up
GO:0044409	entry into host	12/1254	103/28891	0.00170208	0.00744591	0.00433225	Cd209b/Cd209e/Cd209d/Ch25h/Cd209c/Trim30b/Cd4/Trim30c/Cd209a/Ptx3/Trim30d/Gas6	12	Up
GO:0050832	defense response to fungus	9/1254	64/28891	0.00170509	0.00745307	0.00433642	Hamp/Clec4e/Clec4n/Cxcl1/Card9/Elane/Arg1/Npy/Clec4a1	9	Up
GO:0030038	contractile actin filament bundle assembly	13/1254	117/28891	0.00172193	0.00751465	0.00437224	Tacstd2/Nox4/Fhdc1/Phactr1/Kank4/Wnt4/Myoc/Tmeff2/Gpr65/Was/Apoa1/Ccn2/Tgfb3	13	Up
GO:0043149	stress fiber assembly	13/1254	117/28891	0.00172193	0.00751465	0.00437224	Tacstd2/Nox4/Fhdc1/Phactr1/Kank4/Wnt4/Myoc/Tmeff2/Gpr65/Was/Apoa1/Ccn2/Tgfb3	13	Up
GO:0032310	prostaglandin secretion	5/1254	21/28891	0.00173779	0.00753549	0.00438437	Ptgs2/Il1b/Lep/Nos2/Tnfrsf11a	5	Up
GO:0042670	retinal cone cell differentiation	5/1254	21/28891	0.00173779	0.00753549	0.00438437	Crb2/Dio3/Ush1c/Gnat1/Gnat2	5	Up
GO:0046325	negative regulation of glucose import	5/1254	21/28891	0.00173779	0.00753549	0.00438437	Upk3b/Cers1/Sh2b2/Lep/Tnf	5	Up
GO:0048243	norepinephrine secretion	5/1254	21/28891	0.00173779	0.00753549	0.00438437	Chrna7/Ffar3/Oxtr/Kcnb1/Agt	5	Up
GO:0071639	positive regulation of monocyte chemotactic protein-1 production	5/1254	21/28891	0.00173779	0.00753549	0.00438437	Mcoln2/Il1b/Oas1g/Adipoq/Oas3	5	Up
GO:1901623	regulation of lymphocyte chemotaxis	5/1254	21/28891	0.00173779	0.00753549	0.00438437	Cxcl13/Tnfsf14/Ccr7/Cxcl10/Cxcl14	5	Up
GO:1904754	positive regulation of vascular associated smooth muscle cell migration	5/1254	21/28891	0.00173779	0.00753549	0.00438437	Nr4a3/Adamts1/Lrp1/Agt/Myo5a	5	Up
GO:1905153	regulation of membrane invagination	5/1254	21/28891	0.00173779	0.00753549	0.00438437	Alox15/Syt11/Lbp/Nckap1l/Cd300a	5	Up
GO:0042471	ear morphogenesis	15/1254	146/28891	0.00175493	0.00760075	0.00442234	Aldh1a3/Ush1c/Nr4a3/Prrx2/Ripor2/Myo3b/Fzd2/Col11a1/Tecta/Tshr/Lhfpl5/Hoxa2/Dlx5/Gata3/Pou3f4	15	Up
GO:0099633	protein localization to postsynaptic specialization membrane	7/1254	41/28891	0.00175842	0.00760075	0.00442234	Lgi1/Camk2a/Lhfpl4/Nptx1/Dlg4/Adam22/Rapgef4	7	Up
GO:0099645	neurotransmitter receptor localization to postsynaptic specialization membrane	7/1254	41/28891	0.00175842	0.00760075	0.00442234	Lgi1/Camk2a/Lhfpl4/Nptx1/Dlg4/Adam22/Rapgef4	7	Up
GO:2000463	positive regulation of excitatory postsynaptic potential	7/1254	41/28891	0.00175842	0.00760075	0.00442234	Chrna7/Rims2/Nrxn1/Dlg4/Dbn1/Stx1b/Prkar1b	7	Up
GO:0071326	cellular response to monosaccharide stimulus	16/1254	161/28891	0.00177627	0.00767179	0.00446367	Nox4/Gpr27/Neurod1/Ptprn/Vcam1/Efna5/Abcc8/Icam1/Myt1/Mlxipl/Pdx1/Kcnb1/Lrp1/Gas6/Slc2a2/Gck	16	Up
GO:0002223	stimulatory C-type lectin receptor signaling pathway	4/1254	13/28891	0.00184326	0.00789224	0.00459194	Clec4n/Klrd1/Klrc1/Klri1	4	Up
GO:0003093	regulation of glomerular filtration	4/1254	13/28891	0.00184326	0.00789224	0.00459194	Ptpro/F2r/Gja5/Gas6	4	Up
GO:0010642	negative regulation of platelet-derived growth factor receptor signaling pathway	4/1254	13/28891	0.00184326	0.00789224	0.00459194	Ndrg4/Apod/Adipoq/Lrp1	4	Up
GO:0021604	cranial nerve structural organization	4/1254	13/28891	0.00184326	0.00789224	0.00459194	Sema3a/Egr2/Kcna2/Plxna4	4	Up
GO:0031915	positive regulation of synaptic plasticity	4/1254	13/28891	0.00184326	0.00789224	0.00459194	Ptgs2/Mmp9/Dbn1/Cplx2	4	Up
GO:0032754	positive regulation of interleukin-5 production	4/1254	13/28891	0.00184326	0.00789224	0.00459194	Nlrp3/Il1rl1/Il33/Gata3	4	Up
GO:0070471	uterine smooth muscle contraction	4/1254	13/28891	0.00184326	0.00789224	0.00459194	Tacr3/Oxtr/Abat/Agt	4	Up
GO:0086067	AV node cell to bundle of His cell communication	4/1254	13/28891	0.00184326	0.00789224	0.00459194	Ank2/Cacna1g/Cacna1c/Gja5	4	Up
GO:1900121	negative regulation of receptor binding	4/1254	13/28891	0.00184326	0.00789224	0.00459194	Il10/Crtac1/Atp2a3/Adipoq	4	Up
GO:1990840	response to lectin	4/1254	13/28891	0.00184326	0.00789224	0.00459194	Clec4n/Klrd1/Klrc1/Klri1	4	Up
GO:1990858	cellular response to lectin	4/1254	13/28891	0.00184326	0.00789224	0.00459194	Clec4n/Klrd1/Klrc1/Klri1	4	Up
GO:0106027	neuron projection organization	13/1254	118/28891	0.0018599	0.00795723	0.00462975	Zfp365/Chrna7/Kif1a/Lrp8/Xlr4a/Pak3/Map1a/Abcd2/Bhlhb9/Dlg4/Ctnnd2/Dbn1/Abi3bp	13	Up
GO:0010594	regulation of endothelial cell migration	17/1254	177/28891	0.00187864	0.00803106	0.0046727	Cxcl13/Angpt2/Ptgs2/Fgf2/Foxc2/Tnf/Fgf1/Angpt4/Adgra2/Prox1/Cd40/Epha2/Mmrn2/Gata3/Agt/Serpinf1/Atoh8	17	Up
GO:0010634	positive regulation of epithelial cell migration	16/1254	162/28891	0.0018934	0.00808783	0.00470574	Has2/Ptgs2/Fgf2/Foxc2/Mmp9/Fgf1/Angpt4/Vil1/Hyal1/Serpine1/Adgra2/Prox1/Cd40/Gata3/Agt/Atoh8	16	Up
GO:0045682	regulation of epidermis development	9/1254	65/28891	0.00190425	0.00811198	0.00471979	Vdr/Fgf2/Hoxa7/Ptch2/Gdf3/Sfrp4/Fgfr3/Reg3a/Reg3g	9	Up
GO:0050873	brown fat cell differentiation	9/1254	65/28891	0.00190425	0.00811198	0.00471979	Ptgs2/Dio2/Mrap/Slc2a4/Sh2b2/Lep/Adig/Ffar4/Adipoq	9	Up
GO:0007274	neuromuscular synaptic transmission	6/1254	31/28891	0.00191271	0.00811198	0.00471979	Egr3/Nrxn1/Mylk2/Cacna1a/Chrnb4/Chrnb2	6	Up
GO:0015874	norepinephrine transport	6/1254	31/28891	0.00191271	0.00811198	0.00471979	Chrna7/Slc22a3/Ffar3/Oxtr/Kcnb1/Agt	6	Up
GO:0021602	cranial nerve morphogenesis	6/1254	31/28891	0.00191271	0.00811198	0.00471979	Sema3a/Egr2/Kcna2/Hoxd3/Plxna4/Chrnb2	6	Up
GO:0050858	negative regulation of antigen receptor-mediated signaling pathway	6/1254	31/28891	0.00191271	0.00811198	0.00471979	Btnl2/Sla2/Pvrig/Cd300a/Lpxn/Fcrl5	6	Up
GO:0071605	monocyte chemotactic protein-1 production	6/1254	31/28891	0.00191271	0.00811198	0.00471979	Mcoln2/Il1b/Oas1g/Apod/Adipoq/Oas3	6	Up
GO:0071637	regulation of monocyte chemotactic protein-1 production	6/1254	31/28891	0.00191271	0.00811198	0.00471979	Mcoln2/Il1b/Oas1g/Apod/Adipoq/Oas3	6	Up
GO:0086010	membrane depolarization during action potential	6/1254	31/28891	0.00191271	0.00811198	0.00471979	Scn3b/Scn2b/Cacna1g/Cacna1c/Gja5/Scn2a	6	Up
GO:0002478	antigen processing and presentation of exogenous peptide antigen	8/1254	53/28891	0.00191993	0.00811198	0.00471979	H2-Q10/Ctse/H2-Oa/H2-M3/H2-DMa/H2-Q6/H2-Ob/H2-Q7	8	Up
GO:0003254	regulation of membrane depolarization	8/1254	53/28891	0.00191993	0.00811198	0.00471979	Scn3b/Hsh2d/Scn2b/Myoc/Cacna1g/Cacna1c/Gja5/Fhl1	8	Up
GO:0021879	forebrain neuron differentiation	8/1254	53/28891	0.00191993	0.00811198	0.00471979	Sema3a/Pax6/Sema3e/Dcx/Ndnf/Prox1/Dclk2/Pou3f4	8	Up
GO:0030865	cortical cytoskeleton organization	8/1254	53/28891	0.00191993	0.00811198	0.00471979	Fhod3/Iqgap3/Tnf/Epb41l3/Fmnl2/Vil1/Nckap1l/Plek	8	Up
GO:0031103	axon regeneration	8/1254	53/28891	0.00191993	0.00811198	0.00471979	Tnr/Folr1/Gap43/Bex1/Tnc/Ntrk3/Lrp1/Ptn	8	Up
GO:0006919	activation of cysteine-type endopeptidase activity involved in apoptotic process	10/1254	78/28891	0.001972	0.0083191	0.0048403	Tnfsf15/Nlrp3/Ret/Tnf/S100a8/S100a9/Atp2a3/Hip1/F2r/Ngf	10	Up
GO:0043279	response to alkaloid	10/1254	78/28891	0.001972	0.0083191	0.0048403	Htr2a/Bdnf/Tacr3/Xlr4a/Sdk1/Dlg4/Ncam1/Abat/Slc8a1/Chrnb2	10	Up
GO:0035282	segmentation	13/1254	119/28891	0.00200687	0.00845963	0.00492206	Crb2/Sema3a/Egr2/Tdrd6/Foxc2/Sfrp2/Gdf3/Mesp1/Wt1/Sfrp1/Hoxa2/Lfng/Irx1	13	Up
GO:2000241	regulation of reproductive process	20/1254	225/28891	0.00201257	0.00847711	0.00493223	Sema3a/Tacr3/Lif/Bnc1/Oxtr/Aurka/Il18/Sulf1/Rnase10/Wnt4/Plat/Ttk/Wt1/Asmt/Sfrp1/Pde5a/Cfap69/Lfng/Serpinf1/Timp1	20	Up
GO:0051968	positive regulation of synaptic transmission, glutamatergic	7/1254	42/28891	0.00203221	0.00854658	0.00497265	Ptgs2/Tnr/Nrxn1/Oxtr/Cacng8/Kmo/Ntrk2	7	Up
GO:0110110	positive regulation of animal organ morphogenesis	7/1254	42/28891	0.00203221	0.00854658	0.00497265	Wnt2/Fgf2/Fgf1/Wnt4/Wnt2b/Mesp1/Gata3	7	Up
GO:0007249	canonical NF-kappaB signal transduction	22/1254	258/28891	0.00209473	0.0088027	0.00512167	Tnfsf15/Clec4n/Card9/Trim30b/Cd4/Olfm4/Trim30c/Il1b/Tlr7/Tnf/Defb25/Tlr9/Gprc5b/Pim2/Trim30d/Ltb/Traf1/Cd40/Adipoq/Agt/Igtp/Bcl3	22	Up
GO:0042461	photoreceptor cell development	9/1254	66/28891	0.00212155	0.00887432	0.00516334	Crb2/Pax6/Dio3/Ush1c/Cdhr1/Gnat1/Ntrk2/Gnat2/Cfh	9	Up
GO:0042551	neuron maturation	9/1254	66/28891	0.00212155	0.00887432	0.00516334	Nrxn1/Nrcam/Kcnma1/Ret/Adgrb3/Myoc/Lgi4/Kcnb1/Ngf	9	Up
GO:0045778	positive regulation of ossification	9/1254	66/28891	0.00212155	0.00887432	0.00516334	Vdr/Actn3/Alox5/Wnt4/Tmem119/Ccn1/Slc8a1/Fgfr3/Ptn	9	Up
GO:0048008	platelet-derived growth factor receptor signaling pathway	9/1254	66/28891	0.00212155	0.00887432	0.00516334	Nr4a3/Ndrg4/Lox/Plat/Hip1/Apod/Adipoq/Lrp1/Pdgfra	9	Up
GO:0060688	regulation of morphogenesis of a branching structure	9/1254	66/28891	0.00212155	0.00887432	0.00516334	Tacstd2/Il1b/Wnt2/Tnf/Sulf1/Wnt2b/Sfrp1/Agt/Pdgfra	9	Up
GO:0071715	icosanoid transport	9/1254	66/28891	0.00212155	0.00887432	0.00516334	Ptgs2/Sstr4/Il1b/Lep/Pla2g2f/Pla2g2e/Nos2/Tnfrsf11a/Slco2a1	9	Up
GO:0045598	regulation of fat cell differentiation	15/1254	149/28891	0.00214492	0.00896516	0.00521619	Htr2a/Ptgs2/Zbtb7c/Alox5/Ccdc3/Lep/Tnf/Adig/Sfrp2/Gdf3/Ffar4/Sfrp1/Ccn4/Adipoq/Runx1t1	15	Up
GO:0001933	negative regulation of protein phosphorylation	27/1254	342/28891	0.00216571	0.00899889	0.00523582	Ptprh/Chrna7/Il6/Pax6/Plk1/Il1b/Fbln1/Il18/Sfrp2/Ppef2/Lax1/Ptpro/Samsn1/Ntrk3/Sfrp5/Mlxipl/Sfrp1/Gfra2/Prkar2b/Slfn1/Hhex/Cd300a/Slc8a1/Adipoq/Agt/Prkar1b/Sh3gl2	27	Up
GO:0002363	alpha-beta T cell lineage commitment	5/1254	22/28891	0.0021693	0.00899889	0.00523582	Slamf6/Il6/Irf4/Batf/Tbx21	5	Up
GO:0043374	CD8-positive, alpha-beta T cell differentiation	5/1254	22/28891	0.0021693	0.00899889	0.00523582	Tnfsf8/Gpr18/Runx3/Nckap1l/Igtp	5	Up
GO:0072202	cell differentiation involved in metanephros development	5/1254	22/28891	0.0021693	0.00899889	0.00523582	Lif/Cited1/Tcf21/Wnt4/Adipoq	5	Up
GO:0072578	neurotransmitter-gated ion channel clustering	5/1254	22/28891	0.0021693	0.00899889	0.00523582	Chrdl1/Nrxn1/Zdhhc2/Lhfpl4/Dlg4	5	Up
GO:0098969	neurotransmitter receptor transport to postsynaptic membrane	5/1254	22/28891	0.0021693	0.00899889	0.00523582	Mapk10/Snap25/Cplx1/Stx1b/Grip1	5	Up
GO:0006024	glycosaminoglycan biosynthetic process	8/1254	54/28891	0.00216952	0.00899889	0.00523582	Has2/Has3/Has1/Chst11/Il1b/B3gnt7/Hyal1/Hs3st1	8	Up
GO:0031577	spindle checkpoint signaling	8/1254	54/28891	0.00216952	0.00899889	0.00523582	Plk1/Aurkb/Aurka/Ttk/Stil/Knl1/Bub1/Spc25	8	Up
GO:0045773	positive regulation of axon extension	8/1254	54/28891	0.00216952	0.00899889	0.00523582	Islr2/Ntrk3/Dbn1/Mapt/Map1b/Ngf/Lrp1/Trpv2	8	Up
GO:0046189	phenol-containing compound biosynthetic process	8/1254	54/28891	0.00216952	0.00899889	0.00523582	Hdc/Cdh3/Cited1/Ddc/Pmel/Rab38/Gata3/Myo5a	8	Up
GO:0014009	glial cell proliferation	10/1254	79/28891	0.0021717	0.00900107	0.00523709	Gfap/Il6/Sox10/Il1b/Tnf/Cysltr2/Abcc8/Lgi4/Il33/Ptn	10	Up
GO:0072330	monocarboxylic acid biosynthetic process	20/1254	227/28891	0.0022327	0.00924684	0.00538008	Aldh1a3/Ptgs2/Acsbg1/Slc27a5/Alox15/Abcd2/Il1b/Alox5/Hacd4/Akr1c14/Apoc2/Kmo/Akr1c18/Mlxipl/Star/Prox1/Ptgis/Agt/Myo5a/Tbxas1	20	Up
GO:0090090	negative regulation of canonical Wnt signaling pathway	14/1254	135/28891	0.00225334	0.00932523	0.00542569	Amer2/Sox10/Cdh2/Sfrp2/Isl1/Fzd1/Ptpro/Mesp1/Sfrp5/Sfrp1/Dkk3/Gli1/Sfrp4/Bicc1	14	Up
GO:0072539	T-helper 17 cell differentiation	6/1254	32/28891	0.00226876	0.00937479	0.00545453	Nlrp3/Slamf6/Il6/Irf4/Batf/Tbx21	6	Up
GO:0150077	regulation of neuroinflammatory response	6/1254	32/28891	0.00226876	0.00937479	0.00545453	Mmp8/Ptgs2/Cd200r1/Syt11/Cd200/Tnfrsf1b	6	Up
GO:0002065	columnar/cuboidal epithelial cell differentiation	15/1254	150/28891	0.0022899	0.00945495	0.00550117	Pax6/Kcnma1/Neurod1/Cdh2/Fgf2/Nkx2-2/Tlr9/Wnt4/Serpine1/Map1b/Prox1/Pdx1/Fgfr3/Lhx3/Il31ra	15	Up
GO:0010563	negative regulation of phosphorus metabolic process	32/1254	430/28891	0.00230643	0.0095088	0.0055325	Ptprh/Chrna7/Il6/Pax6/Plk1/Il1b/Fbln1/Tnf/Il18/Sfrp2/Ppef2/Lax1/Ptpro/Ppp1r36/Samsn1/Ntrk3/Sfrp5/Mlxipl/Mapt/Sfrp1/Gfra2/Prkar2b/Nckap1l/Slfn1/Hhex/Plek/Cd300a/Slc8a1/Adipoq/Agt/Prkar1b/Sh3gl2	32	Up
GO:0045936	negative regulation of phosphate metabolic process	32/1254	430/28891	0.00230643	0.0095088	0.0055325	Ptprh/Chrna7/Il6/Pax6/Plk1/Il1b/Fbln1/Tnf/Il18/Sfrp2/Ppef2/Lax1/Ptpro/Ppp1r36/Samsn1/Ntrk3/Sfrp5/Mlxipl/Mapt/Sfrp1/Gfra2/Prkar2b/Nckap1l/Slfn1/Hhex/Plek/Cd300a/Slc8a1/Adipoq/Agt/Prkar1b/Sh3gl2	32	Up
GO:0010453	regulation of cell fate commitment	7/1254	43/28891	0.00233782	0.0096236	0.0055993	Pax6/Glis1/Fgf2/Sfrp2/Gdf3/Mesp1/Tbx21	7	Up
GO:1901381	positive regulation of potassium ion transmembrane transport	7/1254	43/28891	0.00233782	0.0096236	0.0055993	Kcnk3/Dpp6/Ank2/Abcc8/Edn3/Kcnc1/Atp1b2	7	Up
GO:0043393	regulation of protein binding	20/1254	228/28891	0.00235016	0.0096671	0.00562461	Grem2/Bdnf/Il10/Crtac1/Traf3ip3/Plk1/Aurkb/Pkd1/Lox/Mmp9/Aurka/Cldn5/Ifit2/Pim2/Atp2a3/Lfng/Adipoq/Spon1/Ngf/Lrp1	20	Up
GO:0050982	detection of mechanical stimulus	9/1254	67/28891	0.00235815	0.00968533	0.00563521	Htr2a/Htr7/Pkd1/Ano3/Tnf/Il18/Col11a1/Cxcr4/Lhfpl5	9	Up
GO:1901016	regulation of potassium ion transmembrane transporter activity	9/1254	67/28891	0.00235815	0.00968533	0.00563521	Kcnab1/Kcnk3/Ank2/Abcc8/Kcnc1/Grip1/Atp1b2/Kcne3/Fhl1	9	Up
GO:0043434	response to peptide hormone	30/1254	396/28891	0.00238484	0.00978756	0.00569469	Serpina3m/Ahsg/Egr2/Nr4a3/Ffar3/Il1b/Slc2a4/Cited1/Sh2b2/Foxc2/Lep/Camk2a/Tnf/Ache/Il18/Kcnj8/Cdo1/Aanat/Ptpre/Tshr/Rbp4/Car2/Serpina3g/Adipoq/Agt/Myo5a/Reg3a/Soga1/Reg3g/Gck	30	Up
GO:0006081	cellular aldehyde metabolic process	10/1254	80/28891	0.00238735	0.00979047	0.00569638	Aldh1a3/Bco2/Kcnma1/Akr1c14/Cyp1b1/Wnt4/Akr1c18/Alpl/Rbp4/Dkk3	10	Up
GO:0051099	positive regulation of binding	18/1254	197/28891	0.00244143	0.0100033	0.00582019	Bdnf/Pax6/Neurod1/Irf4/Pkd1/Mmp9/Ripor2/Isl1/Cldn5/Gpsm1/Larp6/Pdx1/Plaur/Lfng/Gata3/Spon1/Ngf/Lrp1	18	Up
GO:0051224	negative regulation of protein transport	15/1254	151/28891	0.00244291	0.0100033	0.00582019	Syt4/Gnao1/Ffar3/Il1b/Kcnj11/Ccn3/Abcc8/Cd200/Sfrp1/F2r/Kcnb1/Apod/Adipoq/Sytl4/Gnaz	15	Up
GO:0001660	fever generation	4/1254	14/28891	0.00249245	0.0101299	0.00589386	Ptgs2/Il1b/Tnf/Tnfrsf11a	4	Up
GO:0002755	MyD88-dependent toll-like receptor signaling pathway	4/1254	14/28891	0.00249245	0.0101299	0.00589386	Tlr9/Cd300lf/Cd300a/Reg3g	4	Up
GO:0051917	regulation of fibrinolysis	4/1254	14/28891	0.00249245	0.0101299	0.00589386	Plat/Serpine1/Plaur/Klkb1	4	Up
GO:0097709	connective tissue replacement	4/1254	14/28891	0.00249245	0.0101299	0.00589386	Clec10a/F2r/Abi3bp/Timp1	4	Up
GO:0098908	regulation of neuronal action potential	4/1254	14/28891	0.00249245	0.0101299	0.00589386	Ffar3/Gpr35/Rapgef4/Chrnb2	4	Up
GO:0106014	regulation of inflammatory response to wounding	4/1254	14/28891	0.00249245	0.0101299	0.00589386	Alox5/Il33/Reg3a/Reg3g	4	Up
GO:0106072	negative regulation of adenylate cyclase-activating G protein-coupled receptor signaling pathway	4/1254	14/28891	0.00249245	0.0101299	0.00589386	Mrap/Sstr4/Pde4b/Grk5	4	Up
GO:1900025	negative regulation of substrate adhesion-dependent cell spreading	4/1254	14/28891	0.00249245	0.0101299	0.00589386	Tacstd2/Fbln1/Efna5/Postn	4	Up
GO:2000347	positive regulation of hepatocyte proliferation	4/1254	14/28891	0.00249245	0.0101299	0.00589386	Tnf/Fgf1/Il18/Ptn	4	Up
GO:2000674	regulation of type B pancreatic cell apoptotic process	4/1254	14/28891	0.00249245	0.0101299	0.00589386	Neurod1/Isl1/Pdx1/Ngf	4	Up
GO:0051153	regulation of striated muscle cell differentiation	12/1254	108/28891	0.00254888	0.0103438	0.0060183	Hamp/Bdnf/Ankrd2/Actn3/Ccn3/Mesp1/Smyd1/Tmem119/Pi16/Ccn4/Prox1/Bhlhe41	12	Up
GO:2000243	positive regulation of reproductive process	12/1254	108/28891	0.00254888	0.0103438	0.0060183	Sema3a/Tacr3/Bnc1/Oxtr/Aurka/Il18/Rnase10/Wnt4/Wt1/Pde5a/Cfap69/Lfng	12	Up
GO:0035051	cardiocyte differentiation	18/1254	198/28891	0.00257944	0.01046	0.00608594	Hamp/Nox4/Folr1/Fhod3/Vcam1/Kcnj8/Isl1/Mesp1/Wt1/Pi16/Mylk2/Ccn4/Prox1/Abi3bp/Slc8a1/Agt/Myh11/Pdgfra	18	Up
GO:0002224	toll-like receptor signaling pathway	9/1254	68/28891	0.00261523	0.0105893	0.00616118	Scimp/Tlr7/Irf4/Tlr9/Cd86/Cd300lf/Cd40/Cd300a/Reg3g	9	Up
GO:0003229	ventricular cardiac muscle tissue development	9/1254	68/28891	0.00261523	0.0105893	0.00616118	Foxc2/Kcnj11/Klk1b1/Kcnj8/Isl1/Lrp2/Col11a1/Prox1/Foxh1	9	Up
GO:1990874	vascular associated smooth muscle cell proliferation	10/1254	81/28891	0.00261984	0.0106001	0.00616746	Tafa5/Il10/Nr4a3/Fgf2/Mmp9/Tnf/Adamts1/Tgfb3/Adipoq/Agt	10	Up
GO:0010669	epithelial structure maintenance	6/1254	33/28891	0.0026725	0.0106752	0.00621116	Tff3/Neurod1/Il10ra/Tlr9/Rbp4/Muc13	6	Up
GO:0031338	regulation of vesicle fusion	6/1254	33/28891	0.0026725	0.0106752	0.00621116	Rims2/Syt4/Cplx1/Syt7/Cplx2/Syt1	6	Up
GO:0032691	negative regulation of interleukin-1 beta production	6/1254	33/28891	0.0026725	0.0106752	0.00621116	Mefv/Nlrp3/Chrna7/Ffar1/Ffar4/Apoa1	6	Up
GO:0035094	response to nicotine	6/1254	33/28891	0.0026725	0.0106752	0.00621116	Chrna7/Lypd1/Tnf/Abat/Chrnb4/Chrnb2	6	Up
GO:0043372	positive regulation of CD4-positive, alpha-beta T cell differentiation	6/1254	33/28891	0.0026725	0.0106752	0.00621116	Nlrp3/Il6/Ccr7/Il18/Sash3/Nckap1l	6	Up
GO:0048668	collateral sprouting	6/1254	33/28891	0.0026725	0.0106752	0.00621116	Bdnf/Efna5/Fgf13/Dcx/Ngf/Lrp1	6	Up
GO:0099637	neurotransmitter receptor transport	6/1254	33/28891	0.0026725	0.0106752	0.00621116	Mapk10/Snap25/Cplx1/Cacng8/Stx1b/Grip1	6	Up
GO:0031649	heat generation	5/1254	23/28891	0.00267388	0.0106752	0.00621116	Ptgs2/Il1b/Tnf/Abat/Tnfrsf11a	5	Up
GO:0042053	regulation of dopamine metabolic process	5/1254	23/28891	0.00267388	0.0106752	0.00621116	Tacr3/Npy/Abat/Chrnb2/Maob	5	Up
GO:0045217	cell-cell junction maintenance	5/1254	23/28891	0.00267388	0.0106752	0.00621116	Cd177/Prtn3/Epb41l3/Mpz/F2r	5	Up
GO:0050966	detection of mechanical stimulus involved in sensory perception of pain	5/1254	23/28891	0.00267388	0.0106752	0.00621116	Htr2a/Htr7/Tnf/Il18/Cxcr4	5	Up
GO:0051043	regulation of membrane protein ectodomain proteolysis	5/1254	23/28891	0.00267388	0.0106752	0.00621116	Il10/Il1b/Tnf/Timp1/Tnfrsf1b	5	Up
GO:0060221	retinal rod cell differentiation	5/1254	23/28891	0.00267388	0.0106752	0.00621116	Gnat1/Ntrk2/Gnat2/Cfh/Ptn	5	Up
GO:0098801	regulation of renal system process	5/1254	23/28891	0.00267388	0.0106752	0.00621116	Ptpro/F2r/Gja5/Adipoq/Gas6	5	Up
GO:1903540	establishment of protein localization to postsynaptic membrane	5/1254	23/28891	0.00267388	0.0106752	0.00621116	Mapk10/Snap25/Cplx1/Stx1b/Grip1	5	Up
GO:0002052	positive regulation of neuroblast proliferation	7/1254	44/28891	0.00267763	0.0106752	0.00621116	Pax6/Sox10/Fgf2/Bex1/Hapln3/Vcan/Notch2	7	Up
GO:0003009	skeletal muscle contraction	7/1254	44/28891	0.00267763	0.0106752	0.00621116	Synm/Actn3/Stac/Tnnt1/Mylk2/Stac2/Rcsd1	7	Up
GO:0010543	regulation of platelet activation	7/1254	44/28891	0.00267763	0.0106752	0.00621116	Selp/Mmrn1/Il6/Plek/Gp1bb/Emilin2/Pdgfra	7	Up
GO:0090224	regulation of spindle organization	7/1254	44/28891	0.00267763	0.0106752	0.00621116	Plk1/Hspa1a/Pkd1/Ripor2/Stil/Tpx2/Hspa1b	7	Up
GO:1904645	response to amyloid-beta	7/1254	44/28891	0.00267763	0.0106752	0.00621116	Chrna7/Fpr2/Vcam1/Mmp9/Icam1/Cacna1a/Lrp1	7	Up
GO:0051101	regulation of DNA binding	13/1254	123/28891	0.00269361	0.0107311	0.00624365	Pax6/Zbtb7c/Lif/Neurod1/Irf4/Mmp9/Isl1/Gzma/Pdx1/Plaur/Gata3/Runx1t1/Ngf	13	Up
GO:0045216	cell-cell junction organization	20/1254	231/28891	0.00273423	0.0108849	0.00633315	Cd177/Prtn3/Cdh3/Il1b/Cdh2/Tnf/Epb41l3/Abcc8/Cldn5/Ptpro/Mpz/Ctnnd2/Gpbar1/Cdh19/F2r/Gja5/Cldn2/Epha2/Tgfb3/Agt	20	Up
GO:1901379	regulation of potassium ion transmembrane transport	11/1254	95/28891	0.00273947	0.0108978	0.00634067	Kcnab1/Kcnk3/Dpp6/Ank2/Abcc8/Edn3/Kcnc1/Grip1/Atp1b2/Kcne3/Fhl1	11	Up
GO:0044060	regulation of endocrine process	8/1254	56/28891	0.00274472	0.0109027	0.00634353	Cyp2j5/Vdr/Lif/Inha/Galr1/F2r/Gja5/Agt	8	Up
GO:0060251	regulation of glial cell proliferation	8/1254	56/28891	0.00274472	0.0109027	0.00634353	Gfap/Il6/Sox10/Il1b/Tnf/Cysltr2/Abcc8/Ptn	8	Up
GO:0051403	stress-activated MAPK cascade	21/1254	248/28891	0.0028359	0.0112567	0.0065495	Mapk10/Scimp/Card9/Mapk8ip2/Il1b/Tlr7/Lep/Tnf/Sh3rf2/Kcnj8/Sfrp2/Tlr9/Sfrp5/Sfrp1/Igfbp6/Cryab/Ccn2/Sfrp4/Fgfr3/Gdf6/Agt	21	Up
GO:0003208	cardiac ventricle morphogenesis	10/1254	82/28891	0.0028701	0.0113676	0.006614	Foxc2/Klk1b1/Sfrp2/Isl1/Lrp2/Col11a1/Mesp1/Prox1/Gata3/Foxh1	10	Up
GO:0008625	extrinsic apoptotic signaling pathway via death domain receptors	10/1254	82/28891	0.0028701	0.0113676	0.006614	Fga/Fgb/Mal/Tnf/Il18/Sfrp2/Icam1/Serpine1/Sfrp1/Ngf	10	Up
GO:0010324	membrane invagination	10/1254	82/28891	0.0028701	0.0113676	0.006614	Alox15/Aurkb/Syt11/Bin2/Lbp/Nckap1l/Arhgap25/Cd300a/Msr1/Megf10	10	Up
GO:0043534	blood vessel endothelial cell migration	13/1254	124/28891	0.00289236	0.011429	0.0066497	Egr3/Angpt2/Ptgs2/Fgf2/Foxc2/Tnf/Angpt4/Cyp1b1/Cxcr4/Cd40/Apoa1/Epha2/Mmrn2	13	Up
GO:0006940	regulation of smooth muscle contraction	9/1254	69/28891	0.00289399	0.011429	0.0066497	Htr7/Ptgs2/Tacr3/Kcnma1/Oxtr/Npnt/F2r/Abat/Chrnb4	9	Up
GO:0007622	rhythmic behavior	9/1254	69/28891	0.00289399	0.011429	0.0066497	Gabrb3/Mapk10/Il6/Egr2/Gpr176/Kcnma1/Csf2/Kcna2/Chrnb2	9	Up
GO:0061082	myeloid leukocyte cytokine production	9/1254	69/28891	0.00289399	0.011429	0.0066497	Nlrp3/Card9/Nr4a3/Il1b/Tlr7/Gprc5b/Tgfb3/Gas6/Prg2	9	Up
GO:0007009	plasma membrane organization	16/1254	169/28891	0.00290768	0.0114664	0.00667147	Dmkn/Llcfc1/Folr1/Abcd2/Ano3/Epb41l3/Syt11/Ank2/Bin2/Dcst1/Tmeff2/Cxcr4/S100a9/Syt7/Sytl4/Sh3gl2	16	Up
GO:0071322	cellular response to carbohydrate stimulus	16/1254	169/28891	0.00290768	0.0114664	0.00667147	Nox4/Gpr27/Neurod1/Ptprn/Vcam1/Efna5/Abcc8/Icam1/Myt1/Mlxipl/Pdx1/Kcnb1/Lrp1/Gas6/Slc2a2/Gck	16	Up
GO:0048704	embryonic skeletal system morphogenesis	12/1254	110/28891	0.00297158	0.0117099	0.00681316	Pax5/Chst11/Prrx2/Hoxa7/Foxc2/Hoxd3/Col11a1/Hoxc4/Hyal1/Hoxa2/Tgfb3/Pdgfra	12	Up
GO:0050810	regulation of steroid biosynthetic process	11/1254	96/28891	0.00297535	0.0117163	0.00681686	Lep/Akr1c14/Tnf/Fgf1/Gprc6a/Wnt4/Akr1c18/Star/Dkk3/Prox1/Abcg4	11	Up
GO:0043122	regulation of canonical NF-kappaB signal transduction	19/1254	217/28891	0.00304008	0.0119625	0.00696011	Tnfsf15/Clec4n/Card9/Trim30b/Cd4/Olfm4/Trim30c/Il1b/Tnf/Tlr9/Gprc5b/Pim2/Trim30d/Ltb/Traf1/Cd40/Adipoq/Agt/Igtp	19	Up
GO:0050918	positive chemotaxis	7/1254	45/28891	0.00305409	0.0119916	0.00697707	Angpt2/Fpr2/Il16/Lrp2/Ntrk3/Scg2/Lrp1	7	Up
GO:1902742	apoptotic process involved in development	7/1254	45/28891	0.00305409	0.0119916	0.00697707	Vdr/Foxc2/Wt1/Ccn1/Cryab/Megf10/Tnfrsf1b	7	Up
GO:2000516	positive regulation of CD4-positive, alpha-beta T cell activation	7/1254	45/28891	0.00305409	0.0119916	0.00697707	Nlrp3/Il6/Ccr7/Il18/Cd3e/Sash3/Nckap1l	7	Up
GO:0021545	cranial nerve development	8/1254	57/28891	0.00307364	0.0120597	0.00701667	Sema3a/Egr2/Kcna2/Hoxd3/Isl1/Plxna4/Ackr3/Chrnb2	8	Up
GO:0051651	maintenance of location in cell	21/1254	250/28891	0.00311755	0.0122231	0.00711178	Htr2a/Cd19/Cd4/Pln/Fgf2/Xcr1/Ank2/Trpm2/Pfn4/Dbn1/Jph2/Cxcl10/F2r/Cemip/Tmsb15a/Slc30a8/Slc8a1/Fcrl5/Ngf/Myo5a/Gp1bb	21	Up
GO:0002313	mature B cell differentiation involved in immune response	6/1254	34/28891	0.00312776	0.0122455	0.0071248	Il6/Il10/6030468B19Rik/Lfng/Notch2/Bcl3	6	Up
GO:0007187	G protein-coupled receptor signaling pathway, coupled to cyclic nucleotide second messenger	6/1254	34/28891	0.00312776	0.0122455	0.0071248	Htr2a/Htr7/Gnat1/Fzd2/Nos2/Gnat2	6	Up
GO:0048844	artery morphogenesis	10/1254	83/28891	0.00313907	0.0122721	0.00714029	Comp/Folr1/Prrx2/Foxc2/Lrp2/Prox1/Gja5/Foxh1/Lrp1/Mylk	10	Up
GO:2000179	positive regulation of neural precursor cell proliferation	10/1254	83/28891	0.00313907	0.0122721	0.00714029	Pax6/Sox10/Fgf2/Bex1/Lrp2/Prox1/Gli1/Hapln3/Vcan/Notch2	10	Up
GO:0045600	positive regulation of fat cell differentiation	9/1254	70/28891	0.0031957	0.0124845	0.00726388	Htr2a/Ptgs2/Zbtb7c/Ccdc3/Adig/Sfrp2/Gdf3/Ffar4/Sfrp1	9	Up
GO:0048659	smooth muscle cell proliferation	18/1254	202/28891	0.00319843	0.0124863	0.00726488	Ptgs2/Il6/Tafa5/Il10/Nr4a3/Ndrg4/Fgf2/Elane/Ccn3/Mmp9/Tnf/Il18/Ccn4/Adamts1/Apod/Tgfb3/Adipoq/Agt	18	Up
GO:0003283	atrial septum development	5/1254	24/28891	0.00325826	0.012617	0.00734094	Isl1/Ank2/Gja5/Ccn1/Notch2	5	Up
GO:0036303	lymph vessel morphogenesis	5/1254	24/28891	0.00325826	0.012617	0.00734094	Fgf2/Pkd1/Foxc2/Prox1/Epha2	5	Up
GO:0042026	protein refolding	5/1254	24/28891	0.00325826	0.012617	0.00734094	Hspa1a/Hspa1l/Hspb2/Cryab/Hspa1b	5	Up
GO:0043369	CD4-positive or CD8-positive, alpha-beta T cell lineage commitment	5/1254	24/28891	0.00325826	0.012617	0.00734094	Slamf6/Il6/Irf4/Batf/Tbx21	5	Up
GO:0045742	positive regulation of epidermal growth factor receptor signaling pathway	5/1254	24/28891	0.00325826	0.012617	0.00734094	Pde6g/Mmp9/Hip1/Plaur/Agt	5	Up
GO:0060080	inhibitory postsynaptic potential	5/1254	24/28891	0.00325826	0.012617	0.00734094	Bdnf/Gabrb3/Rims2/Dbn1/Abat	5	Up
GO:0098877	neurotransmitter receptor transport to plasma membrane	5/1254	24/28891	0.00325826	0.012617	0.00734094	Mapk10/Snap25/Cplx1/Stx1b/Grip1	5	Up
GO:0061025	membrane fusion	16/1254	171/28891	0.00326862	0.012617	0.00734094	Rims2/Ch25h/Llcfc1/Syt4/Folr1/Snap25/Snph/Cplx1/Syt11/Dcst1/Syt7/Stx1b/Samd9l/Cplx2/Syt1/Gas6	16	Up
GO:0010454	negative regulation of cell fate commitment	4/1254	15/28891	0.00328292	0.012617	0.00734094	Glis1/Sfrp2/Mesp1/Tbx21	4	Up
GO:0010744	positive regulation of macrophage derived foam cell differentiation	4/1254	15/28891	0.00328292	0.012617	0.00734094	Csf2/Il18/Msr1/Agt	4	Up
GO:0010819	regulation of T cell chemotaxis	4/1254	15/28891	0.00328292	0.012617	0.00734094	Cxcl13/Tnfsf14/Ccr7/Cxcl10	4	Up
GO:0014848	urinary tract smooth muscle contraction	4/1254	15/28891	0.00328292	0.012617	0.00734094	Htr2a/Htr7/Kcnma1/Cacna1c	4	Up
GO:0034112	positive regulation of homotypic cell-cell adhesion	4/1254	15/28891	0.00328292	0.012617	0.00734094	Mmrn1/Il6/Plaur/Emilin2	4	Up
GO:0051709	regulation of killing of cells of another organism	4/1254	15/28891	0.00328292	0.012617	0.00734094	Cxcl1/Cxcl5/Arg1/Nos2	4	Up
GO:0060392	negative regulation of SMAD protein signal transduction	4/1254	15/28891	0.00328292	0.012617	0.00734094	Ccn3/Cilp/Lrp1/Pmepa1	4	Up
GO:0061370	testosterone biosynthetic process	4/1254	15/28891	0.00328292	0.012617	0.00734094	Akr1c14/Gprc6a/Wnt4/Akr1c18	4	Up
GO:0072378	blood coagulation, fibrin clot formation	4/1254	15/28891	0.00328292	0.012617	0.00734094	Fga/Fgb/Fbln1/Gp1bb	4	Up
GO:0086014	atrial cardiac muscle cell action potential	4/1254	15/28891	0.00328292	0.012617	0.00734094	Scn3b/Ank2/Cacna1c/Gja5	4	Up
GO:0086026	atrial cardiac muscle cell to AV node cell signaling	4/1254	15/28891	0.00328292	0.012617	0.00734094	Scn3b/Ank2/Cacna1c/Gja5	4	Up
GO:0086066	atrial cardiac muscle cell to AV node cell communication	4/1254	15/28891	0.00328292	0.012617	0.00734094	Scn3b/Ank2/Cacna1c/Gja5	4	Up
GO:0150079	negative regulation of neuroinflammatory response	4/1254	15/28891	0.00328292	0.012617	0.00734094	Cd200r1/Syt11/Cd200/Tnfrsf1b	4	Up
GO:1901387	positive regulation of voltage-gated calcium channel activity	4/1254	15/28891	0.00328292	0.012617	0.00734094	Stac/Ehd3/Stac2/Kcne3	4	Up
GO:0002067	glandular epithelial cell differentiation	10/1254	84/28891	0.00342773	0.0131642	0.00765933	Pax6/Neurod1/Cdh2/Fgf2/Nkx2-2/Wnt4/Prox1/Pdx1/Lhx3/Il31ra	10	Up
GO:0010565	regulation of cellular ketone metabolic process	16/1254	172/28891	0.00346248	0.0132883	0.00773154	Ptgs2/Nr4a3/Kcnma1/Abcd2/Il1b/Akr1c14/Gprc6a/Apoc2/Wnt4/Akr1c18/Mlxipl/Star/Dkk3/Prox1/Adipoq/Agt	16	Up
GO:0010830	regulation of myotube differentiation	7/1254	46/28891	0.00346969	0.0133066	0.00774217	Bdnf/Ankrd2/Actn3/Ccn3/Smyd1/Tmem119/Bhlhe41	7	Up
GO:0021954	central nervous system neuron development	11/1254	98/28891	0.00349607	0.0133889	0.00779004	Sema3a/Sema3e/Lep/Lmx1b/Dcx/Ndnf/Plxna4/Ntrk2/Dclk1/Dclk2/Chrnb2	11	Up
GO:0046683	response to organophosphorus	11/1254	98/28891	0.00349607	0.0133889	0.00779004	Duox1/Il1b/Tlr7/Cited1/Kcnj11/Kcnj8/Cdo1/Aanat/P2rx6/Slc8a1/Adipoq	11	Up
GO:0140115	export across plasma membrane	9/1254	71/28891	0.00352162	0.0134772	0.00784145	Hamp/Kcna2/Abcb1a/Rgs9/Atp1b2/Kcnb1/Kcne3/Slc8a1/Tmem163	9	Up
GO:0009991	response to extracellular stimulus	33/1254	460/28891	0.00352544	0.0134824	0.00784445	Hamp/Chrna7/Slc22a3/Sct/Folr1/Cartpt/Vdr/Fam107a/Tssk6/Lep/Vcam1/Mmp9/Sfrp2/Cd3e/Lrp11/Gdf3/Wnt4/Wnt2b/Hrk/Alpl/Postn/Mlxipl/Mapt/Rasgrp4/Aoc1/Pcsk1n/Npy/Cfh/Kcnb1/Pyy/Gas6/Slc2a2/Gck	33	Up
GO:0048534	hematopoietic or lymphoid organ development	13/1254	127/28891	0.00356145	0.0136106	0.00791902	Cxcl13/Il7r/Ccr7/Ret/Tcf21/Barx1/Ltb/Samd9l/Tlx1/Tnfrsf11a/Gata3/Ikzf1/Bcl3	13	Up
GO:0042326	negative regulation of phosphorylation	28/1254	372/28891	0.00356924	0.0136307	0.00793076	Ptprh/Chrna7/Il6/Pax6/Plk1/Il1b/Fbln1/Il18/Sfrp2/Ppef2/Lax1/Ptpro/Samsn1/Ntrk3/Sfrp5/Mlxipl/Mapt/Sfrp1/Gfra2/Prkar2b/Slfn1/Hhex/Cd300a/Slc8a1/Adipoq/Agt/Prkar1b/Sh3gl2	28	Up
GO:0010574	regulation of vascular endothelial growth factor production	6/1254	35/28891	0.00363843	0.0138658	0.00806752	Ptgs2/Il6/Il1b/Isl1/Sulf1/Cyp1b1	6	Up
GO:0045987	positive regulation of smooth muscle contraction	6/1254	35/28891	0.00363843	0.0138658	0.00806752	Ptgs2/Tacr3/Oxtr/Npnt/F2r/Abat	6	Up
GO:0090322	regulation of superoxide metabolic process	6/1254	35/28891	0.00363843	0.0138658	0.00806752	Cd177/Cxcl1/Fpr2/Il18/Mapt/Agt	6	Up
GO:0051235	maintenance of location	28/1254	373/28891	0.00370389	0.0141009	0.00820429	Htr2a/Cd19/Cd4/Pln/Il1b/Fgf2/Xcr1/Pkd1/Lep/Tnf/Ank2/Trpm2/Pfn4/Dbn1/Jph2/Cxcl10/F2r/Cemip/Apoa1/Tmsb15a/Slc30a8/Ltbp1/Slc8a1/Msr1/Fcrl5/Ngf/Myo5a/Gp1bb	28	Up
GO:0042116	macrophage activation	12/1254	113/28891	0.00371048	0.0141009	0.00820429	Mmp8/Hamp/Il1rl1/Il10/Tnf/Syt11/Kcnj8/Tlr9/Cd200/Il33/Lbp/Cd1d1	12	Up
GO:0050886	endocrine process	12/1254	113/28891	0.00371048	0.0141009	0.00820429	Cyp2j5/Vdr/Il1b/Lif/Inha/Oxtr/Galr1/Edn3/F2r/Gja5/Gata3/Agt	12	Up
GO:0110020	regulation of actomyosin structure organization	12/1254	113/28891	0.00371048	0.0141009	0.00820429	Tacstd2/Nox4/Kank4/Wnt4/Myoc/Tmeff2/Gpr65/Was/Prox1/Apoa1/Ccn2/Tgfb3	12	Up
GO:0051492	regulation of stress fiber assembly	11/1254	99/28891	0.00378246	0.0143644	0.00835762	Tacstd2/Nox4/Kank4/Wnt4/Myoc/Tmeff2/Gpr65/Was/Apoa1/Ccn2/Tgfb3	11	Up
GO:0051261	protein depolymerization	13/1254	128/28891	0.00381051	0.0144608	0.00841371	Map1a/Tmod4/Lmod1/Fgf13/Sh3gl3/Hdgfl3/Vil1/Tpx2/Map1b/Ccn2/Stmn2/Plek/Sh3gl2	13	Up
GO:0006023	aminoglycan biosynthetic process	8/1254	59/28891	0.0038228	0.0144872	0.00842911	Has2/Has3/Has1/Chst11/Il1b/B3gnt7/Hyal1/Hs3st1	8	Up
GO:0140353	lipid export from cell	8/1254	59/28891	0.0038228	0.0144872	0.00842911	Ptgs2/Cyp2j5/Il1b/Lep/Galr1/Nos2/Tnfrsf11a/Agt	8	Up
GO:0060425	lung morphogenesis	9/1254	72/28891	0.00387305	0.0146675	0.00853397	Hhip/Wnt2/Lif/Tnf/Tcf21/Wnt2b/Tnc/Hhex/Pdgfra	9	Up
GO:0099111	microtubule-based transport	19/1254	222/28891	0.00390271	0.0147466	0.00858001	Nefm/Fez1/Kif1a/Tmem108/Cfap43/Mreg/Map1a/Spef2/Kif5a/Wasf1/Map6/Spag16/Mak/Lca5l/Clip3/Mapt/Map1b/Rsph4a/Myo5a	19	Up
GO:0000578	embryonic axis specification	7/1254	47/28891	0.00392697	0.0147466	0.00858001	Chrdl1/Cited1/Tdrd6/Gdf3/Mesp1/Wt1/Stil	7	Up
GO:0002691	regulation of cellular extravasation	7/1254	47/28891	0.00392697	0.0147466	0.00858001	Selp/Lyve1/Elane/Ripor2/Icam1/Ccl28/Il27ra	7	Up
GO:0008038	neuron recognition	7/1254	47/28891	0.00392697	0.0147466	0.00858001	Bdnf/Sema3a/Crtac1/Nrcam/Celsr3/Gap43/Ncam1	7	Up
GO:0010743	regulation of macrophage derived foam cell differentiation	5/1254	25/28891	0.00392917	0.0147466	0.00858001	Csf2/Il18/Msr1/Adipoq/Agt	5	Up
GO:0030449	regulation of complement activation	5/1254	25/28891	0.00392917	0.0147466	0.00858001	Susd4/Il1b/Masp1/C6/Cfh	5	Up
GO:0030903	notochord development	5/1254	25/28891	0.00392917	0.0147466	0.00858001	Crb2/Gdf3/Stil/Gli1/Epha2	5	Up
GO:0034643	establishment of mitochondrion localization, microtubule-mediated	5/1254	25/28891	0.00392917	0.0147466	0.00858001	Fez1/Wasf1/Map6/Mapt/Map1b	5	Up
GO:0042069	regulation of catecholamine metabolic process	5/1254	25/28891	0.00392917	0.0147466	0.00858001	Tacr3/Npy/Abat/Chrnb2/Maob	5	Up
GO:0042438	melanin biosynthetic process	5/1254	25/28891	0.00392917	0.0147466	0.00858001	Cdh3/Cited1/Pmel/Rab38/Myo5a	5	Up
GO:0047497	mitochondrion transport along microtubule	5/1254	25/28891	0.00392917	0.0147466	0.00858001	Fez1/Wasf1/Map6/Mapt/Map1b	5	Up
GO:0072207	metanephric epithelium development	5/1254	25/28891	0.00392917	0.0147466	0.00858001	Cxcr2/Lif/Wnt4/Gdf6/Adipoq	5	Up
GO:2000345	regulation of hepatocyte proliferation	5/1254	25/28891	0.00392917	0.0147466	0.00858001	Tnf/Fgf1/Il18/Gli1/Ptn	5	Up
GO:0032271	regulation of protein polymerization	18/1254	206/28891	0.0039361	0.0147624	0.00858921	Pak3/Alox15/Tmod4/Ccl24/Fhod3/Kank4/Lmod1/Icam1/Vil1/Clec2i/Pfn4/Dbn1/Clip3/Mapt/Map1b/Tmsb15a/Nckap1l/Stmn2	18	Up
GO:0055007	cardiac muscle cell differentiation	15/1254	159/28891	0.003998	0.0149842	0.00871827	Hamp/Nox4/Fhod3/Kcnj8/Isl1/Mesp1/Wt1/Pi16/Mylk2/Ccn4/Prox1/Slc8a1/Agt/Myh11/Pdgfra	15	Up
GO:0043954	cellular component maintenance	10/1254	86/28891	0.00406809	0.0151988	0.00884313	Cd177/Prtn3/Rims2/Sema3a/Nrxn1/Adgrb3/Epb41l3/Mpz/Plxna4/F2r	10	Up
GO:0045661	regulation of myoblast differentiation	10/1254	86/28891	0.00406809	0.0151988	0.00884313	Tnfsf14/Ankrd2/Tnf/Ripor2/Il18/Gdf3/Tmem182/Smyd1/Cxcl10/Cxcl14	10	Up
GO:0046530	photoreceptor cell differentiation	10/1254	86/28891	0.00406809	0.0151988	0.00884313	Crb2/Pax6/Dio3/Ush1c/Cdhr1/Gnat1/Ntrk2/Gnat2/Cfh/Ptn	10	Up
GO:2000107	negative regulation of leukocyte apoptotic process	10/1254	86/28891	0.00406809	0.0151988	0.00884313	Cxcr2/Pdcd1/Hsh2d/Il7r/Ccr7/Aurkb/Il18/St6gal1/Gas6/Bcl3	10	Up
GO:0030278	regulation of ossification	14/1254	144/28891	0.00406922	0.0151988	0.00884313	Ccr1/Ahsg/Egr2/Comp/Vdr/Actn3/Alox5/Wnt4/Tmem119/Sfrp1/Ccn1/Slc8a1/Fgfr3/Ptn	14	Up
GO:0007026	negative regulation of microtubule depolymerization	6/1254	36/28891	0.00420844	0.0156851	0.00912607	Map1a/Fgf13/Hdgfl3/Tpx2/Map1b/Stmn2	6	Up
GO:0030431	sleep	6/1254	36/28891	0.00420844	0.0156851	0.00912607	Gabrb3/Il6/Csf2/Kcna2/Il18/Chrnb2	6	Up
GO:2000515	negative regulation of CD4-positive, alpha-beta T cell activation	6/1254	36/28891	0.00420844	0.0156851	0.00912607	Tarm1/Cd274/Runx3/Vsir/Tnfrsf14/Tbx21	6	Up
GO:0001977	renal system process involved in regulation of blood volume	4/1254	16/28891	0.00422824	0.0156851	0.00912607	Ptpro/F2r/Gja5/Gas6	4	Up
GO:0060026	convergent extension	4/1254	16/28891	0.00422824	0.0156851	0.00912607	Sfrp2/Mesp1/Sfrp5/Sfrp1	4	Up
GO:0061101	neuroendocrine cell differentiation	4/1254	16/28891	0.00422824	0.0156851	0.00912607	Fgf2/Nkx2-2/Wnt4/Lhx3	4	Up
GO:0070141	response to UV-A	4/1254	16/28891	0.00422824	0.0156851	0.00912607	Cers1/Mmp9/Mmp3/Timp1	4	Up
GO:0071295	cellular response to vitamin	4/1254	16/28891	0.00422824	0.0156851	0.00912607	Folr1/Vdr/Postn/Gas6	4	Up
GO:0099004	calmodulin dependent kinase signaling pathway	4/1254	16/28891	0.00422824	0.0156851	0.00912607	Kcnj11/Camk2a/Kcnj8/Igtp	4	Up
GO:1904748	regulation of apoptotic process involved in development	4/1254	16/28891	0.00422824	0.0156851	0.00912607	Vdr/Foxc2/Wt1/Tnfrsf1b	4	Up
GO:0030857	negative regulation of epithelial cell differentiation	8/1254	60/28891	0.0042466	0.0157386	0.00915721	Cited1/Hoxa7/Mmp9/Gdf3/Fgfr3/Reg3a/S1pr3/Reg3g	8	Up
GO:0055008	cardiac muscle tissue morphogenesis	9/1254	73/28891	0.00425134	0.0157386	0.00915721	Wnt2/Foxc2/Klk1b1/Isl1/Lrp2/Col11a1/Mylk2/Prox1/Foxh1	9	Up
GO:0070050	neuron cellular homeostasis	9/1254	73/28891	0.00425134	0.0157386	0.00915721	Map1a/Atp6v0e2/Haao/Aim2/Car2/Npy1r/Npy/Cacna1a/Marcksl1	9	Up
GO:0050773	regulation of dendrite development	14/1254	145/28891	0.00432895	0.0160151	0.00931803	Elavl4/Lrp8/Pak3/Adgrb3/Ache/Bhlhb9/Dlg4/Ntrk2/Dbn1/Rapgef4/Grip1/Ptn/Chrnb2/Cit	14	Up
GO:0043406	positive regulation of MAP kinase activity	13/1254	130/28891	0.00435089	0.0160744	0.00935254	Htr2a/Nox4/Mst1r/Ccr7/Il1b/Fgf2/Tnf/Fgf1/Edn3/Ntrk3/Cd40/Pde5a/Tnfrsf11a	13	Up
GO:0045824	negative regulation of innate immune response	13/1254	130/28891	0.00435089	0.0160744	0.00935254	Acod1/H2-Q10/Klrd1/Ccr1/Susd4/Aurkb/Oas1g/Arg1/Dcst1/Clec12b/Oas3/H2-Q6/H2-Q7	13	Up
GO:0032890	regulation of organic acid transport	11/1254	101/28891	0.00441135	0.0162867	0.00947607	Syt4/Sv2a/Sstr4/Il1b/Lep/Tnf/Kmo/Arg1/Abat/Tnfrsf11a/Agt	11	Up
GO:0008088	axo-dendritic transport	10/1254	87/28891	0.00442184	0.0163143	0.00949216	Nefm/Fez1/Kif1a/Tmem108/Map1a/Kif5a/Wasf1/Map6/Mapt/Myo5a	10	Up
GO:0043114	regulation of vascular permeability	7/1254	48/28891	0.0044285	0.0163168	0.0094936	Cxcr2/Ccl4/Il18/Abcc8/C2cd4b/Cldn5/Sh3gl2	7	Up
GO:0120316	sperm flagellum assembly	7/1254	48/28891	0.0044285	0.0163168	0.0094936	Cfap43/Spef2/Cfap61/Mns1/Spag16/Pfn4/Cfap69	7	Up
GO:0071241	cellular response to inorganic substance	21/1254	258/28891	0.0044895	0.0165304	0.00961786	Syt5/Gabrb3/Fosb/Nrxn1/Syt4/Alox15/Akr1c14/Mmp9/Syt11/Nptx1/Dlg4/Syt13/Trpm2/Akr1c18/Kcnj10/Syt7/Aoc1/Cpne8/Kcnb1/Syt1/Mylk	21	Up
GO:0014074	response to purine-containing compound	12/1254	116/28891	0.00459052	0.0168795	0.00982098	Duox1/Il1b/Tlr7/Cited1/Kcnj11/Kcnj8/Cdo1/Aanat/Trpm2/P2rx6/Slc8a1/Adipoq	12	Up
GO:0045639	positive regulation of myeloid cell differentiation	12/1254	116/28891	0.00459052	0.0168795	0.00982098	Cd101/Ccr1/Ccl3/Cd4/Lif/Lep/Tnf/Tal1/Car2/Nckap1l/Notch2/Ikzf1	12	Up
GO:0030833	regulation of actin filament polymerization	14/1254	146/28891	0.00460195	0.0169034	0.00983489	Pak3/Alox15/Tmod4/Ccl24/Fhod3/Kank4/Lmod1/Icam1/Vil1/Clec2i/Pfn4/Dbn1/Tmsb15a/Nckap1l	14	Up
GO:0048660	regulation of smooth muscle cell proliferation	17/1254	193/28891	0.00460324	0.0169034	0.00983489	Ptgs2/Il6/Tafa5/Il10/Nr4a3/Ndrg4/Fgf2/Elane/Mmp9/Tnf/Il18/Ccn4/Adamts1/Apod/Tgfb3/Adipoq/Agt	17	Up
GO:0002040	sprouting angiogenesis	13/1254	131/28891	0.00464334	0.0170391	0.00991387	Egr3/Ptgs2/Il10/Sema3e/Tmem215/Alox5/Fgf2/Foxc2/Fgf1/Tspan18/Adgra2/Epha2/Mmrn2	13	Up
GO:0002381	immunoglobulin production involved in immunoglobulin-mediated immune response	9/1254	74/28891	0.00465784	0.0170693	0.00993143	Gapt/Pou2f2/Batf/Cd40lg/Il27ra/Cd40/6030468B19Rik/Ighm/Tbx21	9	Up
GO:0099024	plasma membrane invagination	9/1254	74/28891	0.00465784	0.0170693	0.00993143	Alox15/Aurkb/Bin2/Lbp/Nckap1l/Arhgap25/Cd300a/Msr1/Megf10	9	Up
GO:0007202	activation of phospholipase C activity	5/1254	26/28891	0.00469333	0.0171062	0.00995291	Htr2a/Itk/Gpr55/Cd86/Agt	5	Up
GO:0010566	regulation of ketone biosynthetic process	5/1254	26/28891	0.00469333	0.0171062	0.00995291	Akr1c14/Gprc6a/Wnt4/Akr1c18/Dkk3	5	Up
GO:0010666	positive regulation of cardiac muscle cell apoptotic process	5/1254	26/28891	0.00469333	0.0171062	0.00995291	Trem1/Cxcr2/Camk2a/Fndc1/Agt	5	Up
GO:0043552	positive regulation of phosphatidylinositol 3-kinase activity	5/1254	26/28891	0.00469333	0.0171062	0.00995291	Cd19/Fgf2/Fgfr3/Fgr/Pdgfra	5	Up
GO:0048857	neural nucleus development	5/1254	26/28891	0.00469333	0.0171062	0.00995291	Aldh1a3/Fgf2/Cacna1a/Fgfr3/Chrnb2	5	Up
GO:0097164	ammonium ion metabolic process	5/1254	26/28891	0.00469333	0.0171062	0.00995291	Hdc/Enpp6/Rnf180/Ache/Ddc	5	Up
GO:1901186	positive regulation of ERBB signaling pathway	5/1254	26/28891	0.00469333	0.0171062	0.00995291	Pde6g/Mmp9/Hip1/Plaur/Agt	5	Up
GO:2000311	regulation of AMPA receptor activity	5/1254	26/28891	0.00469333	0.0171062	0.00995291	Nrxn1/Mapk8ip2/Prrt1/Cacng8/Grip1	5	Up
GO:0019748	secondary metabolic process	8/1254	61/28891	0.00470563	0.0171062	0.00995291	Cdh3/Cited1/Akr1c14/Cyp1b1/Akr1c18/Pmel/Rab38/Myo5a	8	Up
GO:0030199	collagen fibril organization	8/1254	61/28891	0.00470563	0.0171062	0.00995291	Comp/Col11a2/Foxc2/Lox/Sfrp2/Lmx1b/Cyp1b1/Col11a1	8	Up
GO:0043407	negative regulation of MAP kinase activity	8/1254	61/28891	0.00470563	0.0171062	0.00995291	Il1b/Sfrp2/Lax1/Sfrp5/Sfrp1/Cd300a/Adipoq/Agt	8	Up
GO:0097479	synaptic vesicle localization	8/1254	61/28891	0.00470563	0.0171062	0.00995291	Nrxn1/Syt4/Syn1/Kif5a/Slc2a4/Cdh2/Mylk2/Pclo	8	Up
GO:0009314	response to radiation	31/1254	433/28891	0.0047182	0.0171405	0.00997284	Ivl/Mapk10/Sct/Cers1/Aurkb/Gpr88/Gnat1/Ndrg4/Elane/Mfap4/Aipl1/Mmp9/Sfrp2/Aanat/Abcc8/Lrrn4/Lrp2/Hyal1/Rgs9/Rbp4/Sfrp1/Gnat2/Cacna1c/Rcvrn/Cryab/Mmp3/Gata3/Bmyc/Chrnb2/Timp1/Bcl3	31	Up
GO:0003151	outflow tract morphogenesis	10/1254	88/28891	0.00479937	0.0174121	0.0101309	Folr1/Foxc2/Sfrp2/Isl1/Fzd1/Lrp2/Fzd2/Npy1r/Gja5/Foxh1	10	Up
GO:0046323	glucose import	10/1254	88/28891	0.00479937	0.0174121	0.0101309	Upk3b/Slc2a3/Cers1/Slc2a4/Sh2b2/Lep/Tnf/Rtn2/Adipoq/Slc2a2	10	Up
GO:0051491	positive regulation of filopodium assembly	6/1254	37/28891	0.00484176	0.0175425	0.0102068	Ccr7/Gpm6a/Ripor2/Myo3b/Tgfb3/Dpysl3	6	Up
GO:0070306	lens fiber cell differentiation	6/1254	37/28891	0.00484176	0.0175425	0.0102068	Fgf2/Ntrk3/Prox1/Epha2/Fgfr3/Maf	6	Up
GO:0043473	pigmentation	12/1254	117/28891	0.00491836	0.0178082	0.0103613	Cdh3/Sox10/Mreg/Gnat1/Cited1/Edn3/En1/Pmel/Rab38/Gnat2/Myo5a/Bace2	12	Up
GO:0031111	negative regulation of microtubule polymerization or depolymerization	7/1254	49/28891	0.0049769	0.0179843	0.0104638	Map1a/Fgf13/Hdgfl3/Clip3/Tpx2/Map1b/Stmn2	7	Up
GO:0050850	positive regulation of calcium-mediated signaling	7/1254	49/28891	0.0049769	0.0179843	0.0104638	Cd4/Tnf/Zap70/Cd3e/Lmcd1/Ncam1/Pdgfra	7	Up
GO:1902624	positive regulation of neutrophil migration	7/1254	49/28891	0.0049769	0.0179843	0.0104638	Cxcr2/Thbs4/Ccr7/Il1b/Ripor2/Lbp/Nckap1l	7	Up
GO:0009416	response to light stimulus	25/1254	329/28891	0.00504004	0.0182003	0.0105895	Ivl/Mapk10/Sct/Cers1/Aurkb/Gpr88/Gnat1/Ndrg4/Elane/Mfap4/Aipl1/Mmp9/Aanat/Abcc8/Lrrn4/Hyal1/Rgs9/Rbp4/Gnat2/Cacna1c/Rcvrn/Mmp3/Chrnb2/Timp1/Bcl3	25	Up
GO:0002763	positive regulation of myeloid leukocyte differentiation	9/1254	75/28891	0.00509391	0.0183705	0.0106885	Cd101/Ccr1/Ccl3/Cd4/Lif/Tnf/Car2/Notch2/Ikzf1	9	Up
GO:0010633	negative regulation of epithelial cell migration	9/1254	75/28891	0.00509391	0.0183705	0.0106885	Cxcl13/Tacstd2/Angpt2/Sema3a/Fgf2/Tnf/Angpt4/Mmrn2/Serpinf1	9	Up
GO:0007292	female gamete generation	16/1254	179/28891	0.005101	0.0183839	0.0106963	Plk1/Tnfaip6/Sycp3/Bnc1/Tdrd6/Lep/Aurka/Wnt4/Ttk/Ptx3/Hsf2bp/Pde5a/Adamts1/Gas2/Agt/Ptn	16	Up
GO:0031098	stress-activated protein kinase signaling cascade	21/1254	261/28891	0.00511878	0.01843	0.0107231	Mapk10/Scimp/Card9/Mapk8ip2/Il1b/Tlr7/Lep/Tnf/Sh3rf2/Kcnj8/Sfrp2/Tlr9/Sfrp5/Sfrp1/Igfbp6/Cryab/Ccn2/Sfrp4/Fgfr3/Gdf6/Agt	21	Up
GO:0045921	positive regulation of exocytosis	11/1254	103/28891	0.00512058	0.01843	0.0107231	Cd177/Fga/Fgb/Syt4/Cadps/Cacna1g/Syt7/Kcnb1/Fgr/Syt1/Sytl4	11	Up
GO:0048706	embryonic skeletal system development	14/1254	148/28891	0.00518972	0.0186665	0.0108607	Pax5/Chst11/Prrx2/Hoxa7/Foxc2/Hoxd3/Sulf1/Col11a1/Hoxc4/Hyal1/Rbp4/Hoxa2/Tgfb3/Pdgfra	14	Up
GO:0021766	hippocampus development	10/1254	89/28891	0.00520174	0.0186974	0.0108787	Lrp8/Tmem108/Sct/Nr4a3/Neurod1/Fgf13/Dcx/Prox1/Dclk2/Scn2a	10	Up
GO:0002689	negative regulation of leukocyte chemotaxis	4/1254	17/28891	0.00534134	0.0191234	0.0111266	Tnfaip6/Ccn3/Gpr18/C5ar2	4	Up
GO:0003128	heart field specification	4/1254	17/28891	0.00534134	0.0191234	0.0111266	Isl1/Lrp2/Mesp1/Foxh1	4	Up
GO:0051386	regulation of neurotrophin TRK receptor signaling pathway	4/1254	17/28891	0.00534134	0.0191234	0.0111266	Tmem108/Wasf1/Ngf/Agt	4	Up
GO:0060413	atrial septum morphogenesis	4/1254	17/28891	0.00534134	0.0191234	0.0111266	Isl1/Gja5/Ccn1/Notch2	4	Up
GO:0097050	type B pancreatic cell apoptotic process	4/1254	17/28891	0.00534134	0.0191234	0.0111266	Neurod1/Isl1/Pdx1/Ngf	4	Up
GO:2000696	regulation of epithelial cell differentiation involved in kidney development	4/1254	17/28891	0.00534134	0.0191234	0.0111266	Lif/Cited1/Mmp9/Gata3	4	Up
GO:0050806	positive regulation of synaptic transmission	26/1254	348/28891	0.00534528	0.0191249	0.0111274	Gfap/Htr7/Chrna7/Ptgs2/Rims2/Tnr/Nrxn1/Prrt1/Snap25/Lgi1/Fam107a/Zdhhc2/Rims3/Tnf/Oxtr/Nalcn/Cacng8/Dlg4/Kmo/Car2/Ntrk2/Stx1b/Syt1/Ptn/Chrnb2/Prkar1b	26	Up
GO:0031400	negative regulation of protein modification process	33/1254	473/28891	0.00535084	0.0191322	0.0111317	Ptprh/Chrna7/Il6/Pax6/Plk1/Rasd2/Il1b/Fbln1/Tnf/Sh3rf2/Il18/Sfrp2/Ppef2/Bex1/Lax1/Ptpro/Samsn1/Ntrk3/Sfrp5/Mlxipl/Mapt/Sfrp1/Gfra2/Prkar2b/Nckap1l/Slfn1/Hhex/Cd300a/Slc8a1/Adipoq/Agt/Prkar1b/Sh3gl2	33	Up
GO:0001938	positive regulation of endothelial cell proliferation	11/1254	104/28891	0.00550746	0.0196511	0.0114336	Egr3/Thbs4/Il10/Wnt2/Ccl24/Fgf2/Arg1/Prox1/Fgfr3/Scg2/Ccr3	11	Up
GO:0010043	response to zinc ion	6/1254	38/28891	0.00554236	0.0196511	0.0114336	Gabrb3/Pln/Aanat/Abcc8/Haao/Slc30a8	6	Up
GO:0045577	regulation of B cell differentiation	6/1254	38/28891	0.00554236	0.0196511	0.0114336	Il10/Ikzf3/Tlr9/Sfrp1/Nfam1/Nckap1l	6	Up
GO:0060071	Wnt signaling pathway, planar cell polarity pathway	6/1254	38/28891	0.00554236	0.0196511	0.0114336	Celsr3/Sfrp2/Fzd1/Fzd2/Sfrp5/Sfrp1	6	Up
GO:0062149	detection of stimulus involved in sensory perception of pain	6/1254	38/28891	0.00554236	0.0196511	0.0114336	Mmp24/Htr2a/Htr7/Tnf/Il18/Cxcr4	6	Up
GO:1904861	excitatory synapse assembly	6/1254	38/28891	0.00554236	0.0196511	0.0114336	Lrrc4/Nrxn1/Vstm5/Nptx1/Ntrk3/Abi3bp	6	Up
GO:0006582	melanin metabolic process	5/1254	27/28891	0.00555733	0.0196511	0.0114336	Cdh3/Cited1/Pmel/Rab38/Myo5a	5	Up
GO:0010663	positive regulation of striated muscle cell apoptotic process	5/1254	27/28891	0.00555733	0.0196511	0.0114336	Trem1/Cxcr2/Camk2a/Fndc1/Agt	5	Up
GO:0016082	synaptic vesicle priming	5/1254	27/28891	0.00555733	0.0196511	0.0114336	Rims2/Snap25/Sv2a/Cadps/Stx1b	5	Up
GO:0021542	dentate gyrus development	5/1254	27/28891	0.00555733	0.0196511	0.0114336	Tmem108/Sct/Neurod1/Prox1/Scn2a	5	Up
GO:0032098	regulation of appetite	5/1254	27/28891	0.00555733	0.0196511	0.0114336	Slc22a3/Sct/Cartpt/Lep/Npy	5	Up
GO:0032740	positive regulation of interleukin-17 production	5/1254	27/28891	0.00555733	0.0196511	0.0114336	Slamf6/Il6/Card9/Il18/Ccn1	5	Up
GO:0044550	secondary metabolite biosynthetic process	5/1254	27/28891	0.00555733	0.0196511	0.0114336	Cdh3/Cited1/Pmel/Rab38/Myo5a	5	Up
GO:0086019	cell-cell signaling involved in cardiac conduction	5/1254	27/28891	0.00555733	0.0196511	0.0114336	Scn3b/Ank2/Cacna1g/Cacna1c/Gja5	5	Up
GO:1901018	positive regulation of potassium ion transmembrane transporter activity	5/1254	27/28891	0.00555733	0.0196511	0.0114336	Kcnk3/Ank2/Abcc8/Kcnc1/Atp1b2	5	Up
GO:1905962	glutamatergic neuron differentiation	5/1254	27/28891	0.00555733	0.0196511	0.0114336	Nrxn1/Pax6/Gnat2/Prox1/Ikzf1	5	Up
GO:0060997	dendritic spine morphogenesis	9/1254	76/28891	0.00556096	0.0196511	0.0114336	Zfp365/Kif1a/Lrp8/Pak3/Bhlhb9/Dlg4/Ctnnd2/Dbn1/Abi3bp	9	Up
GO:1901224	positive regulation of non-canonical NF-kappaB signal transduction	9/1254	76/28891	0.00556096	0.0196511	0.0114336	Nlrp3/Tnfsf14/Il1b/Tlr7/Il18r1/Tnf/Il18/Tlr9/Cd86	9	Up
GO:0031641	regulation of myelination	8/1254	63/28891	0.00573686	0.0202464	0.01178	Egr2/Sox10/Itgax/Cdh2/Tnf/Lgi4/Ptn/Tnfrsf1b	8	Up
GO:2001238	positive regulation of extrinsic apoptotic signaling pathway	8/1254	63/28891	0.00573686	0.0202464	0.01178	Ret/Mal/Tnf/Runx3/Ltb/Sfrp1/Agt/G0s2	8	Up
GO:0030705	cytoskeleton-dependent intracellular transport	18/1254	214/28891	0.0058347	0.0205784	0.0119731	Nefm/Fez1/Kif1a/Tmem108/Syt4/Mreg/Map1a/Kif5a/Ccdc88b/Wasf1/Map6/Mak/Lca5l/Clip3/Mapt/Map1b/Myo1g/Myo5a	18	Up
GO:0048525	negative regulation of viral process	11/1254	105/28891	0.00591702	0.0208552	0.0121342	Ch25h/Trim30b/Trim30c/Fbln1/Tnf/Oas1g/Ptx3/Trim30d/Oasl1/Prox1/Oas3	11	Up
GO:0021543	pallium development	16/1254	182/28891	0.00597361	0.0210187	0.0122293	Lrp8/Tmem108/Pax6/Sct/Nr4a3/Pax5/Tubb2b/Neurod1/Cdh2/Phactr1/Fgf13/Dcx/Ntrk2/Prox1/Dclk2/Scn2a	16	Up
GO:0035148	tube formation	16/1254	182/28891	0.00597361	0.0210187	0.0122293	Folr1/Fgf2/Ret/Wnt6/Sfrp2/Fzd1/Lrp2/Fzd2/Wnt4/Sfrp5/Sfrp1/Stil/Mmrn2/Gata3/Irx1/Atoh8	16	Up
GO:0010927	cellular component assembly involved in morphogenesis	13/1254	135/28891	0.00597499	0.0210187	0.0122293	Myoz1/Cntn1/Pln/Flnc/Tmod4/Fhod3/Epb41l3/Lmod1/Pfn4/Spink2/Tnnt1/Prox1/Pdgfra	13	Up
GO:0033555	multicellular organismal response to stress	12/1254	120/28891	0.00601514	0.0211463	0.0123035	Bdnf/Htr7/Thbs4/Mapk8ip2/Lypd1/Adam11/Ret/Lrp11/Penk/Ncam1/Cacna1a/Prkar1b	12	Up
GO:0042246	tissue regeneration	9/1254	77/28891	0.00606041	0.0212916	0.0123881	Myoz1/Gap43/Gnat1/Mustn1/Ccn3/Serpine1/Tmem182/Gnat2/Ptn	9	Up
GO:0043242	negative regulation of protein-containing complex disassembly	10/1254	91/28891	0.00608539	0.0213656	0.0124311	Map1a/Tmod4/Tnf/Lmod1/Fgf13/Hdgfl3/Vil1/Tpx2/Map1b/Stmn2	10	Up
GO:0071174	mitotic spindle checkpoint signaling	7/1254	51/28891	0.00622487	0.0218271	0.0126997	Plk1/Aurkb/Ttk/Stil/Knl1/Bub1/Spc25	7	Up
GO:1902041	regulation of extrinsic apoptotic signaling pathway via death domain receptors	7/1254	51/28891	0.00622487	0.0218271	0.0126997	Fga/Fgb/Mal/Sfrp2/Icam1/Serpine1/Sfrp1	7	Up
GO:0035176	social behavior	8/1254	64/28891	0.00631282	0.0220128	0.0128077	Gabrb3/Nrxn1/Mapk8ip2/Il1b/Oxtr/Dlg4/En1/Chrnb2	8	Up
GO:1903307	positive regulation of regulated secretory pathway	8/1254	64/28891	0.00631282	0.0220128	0.0128077	Cd177/Syt4/Cadps/Cacna1g/Syt7/Kcnb1/Fgr/Syt1	8	Up
GO:0021983	pituitary gland development	6/1254	39/28891	0.00631423	0.0220128	0.0128077	Pax6/Fgf2/Isl1/Wnt4/Gli1/Lhx3	6	Up
GO:0031114	regulation of microtubule depolymerization	6/1254	39/28891	0.00631423	0.0220128	0.0128077	Map1a/Fgf13/Hdgfl3/Tpx2/Map1b/Stmn2	6	Up
GO:0045940	positive regulation of steroid metabolic process	6/1254	39/28891	0.00631423	0.0220128	0.0128077	Tnf/Fgf1/Wnt4/Star/Apoa1/Abcg4	6	Up
GO:0050931	pigment cell differentiation	6/1254	39/28891	0.00631423	0.0220128	0.0128077	Sox10/Mreg/Cited1/Edn3/Rab38/Myo5a	6	Up
GO:0060074	synapse maturation	6/1254	39/28891	0.00631423	0.0220128	0.0128077	Igsf21/Sez6l/Chrdl1/Nrxn1/Adgrb3/Sez6l2	6	Up
GO:0060292	long-term synaptic depression	6/1254	39/28891	0.00631423	0.0220128	0.0128077	Cd38/Prrt1/Sorcs2/Mapt/Penk/Kcnb1	6	Up
GO:1902003	regulation of amyloid-beta formation	6/1254	39/28891	0.00631423	0.0220128	0.0128077	Chrna7/Tnf/Rtn2/Rtn1/Ntrk2/Spon1	6	Up
GO:0030301	cholesterol transport	12/1254	121/28891	0.0064209	0.0223561	0.0130074	Apof/Lep/Apoc2/Syt7/Star/Abca8b/Apoa1/Msr1/Adipoq/Abcg4/Lrp1/Pnlip	12	Up
GO:0062014	negative regulation of small molecule metabolic process	12/1254	121/28891	0.0064209	0.0223561	0.0130074	Ch25h/Il6/Actn3/Akr1c14/Wnt4/Akr1c18/Dkk3/Prox1/Plek/Adipoq/Soga1/Gck	12	Up
GO:0001759	organ induction	5/1254	28/28891	0.00652772	0.0226844	0.0131985	Wnt2/Fgf2/Fgf1/Wnt2b/Mesp1	5	Up
GO:0030318	melanocyte differentiation	5/1254	28/28891	0.00652772	0.0226844	0.0131985	Sox10/Mreg/Cited1/Edn3/Myo5a	5	Up
GO:0099558	maintenance of synapse structure	5/1254	28/28891	0.00652772	0.0226844	0.0131985	Rims2/Sema3a/Nrxn1/Adgrb3/Plxna4	5	Up
GO:0060420	regulation of heart growth	10/1254	92/28891	0.00656888	0.0228129	0.0132732	Hamp/Wnt2/Fgf2/Wt1/Rbp4/Pi16/Ncam1/Ccn4/Prox1/Gli1	10	Up
GO:0072175	epithelial tube formation	15/1254	168/28891	0.00662784	0.0229091	0.0133292	Folr1/Fgf2/Ret/Wnt6/Sfrp2/Fzd1/Lrp2/Fzd2/Wnt4/Sfrp5/Sfrp1/Stil/Mmrn2/Gata3/Irx1	15	Up
GO:0046549	retinal cone cell development	4/1254	18/28891	0.00663445	0.0229091	0.0133292	Crb2/Dio3/Ush1c/Gnat2	4	Up
GO:0048385	regulation of retinoic acid receptor signaling pathway	4/1254	18/28891	0.00663445	0.0229091	0.0133292	Aldh1a3/Akr1c14/Akr1c18/Zfp536	4	Up
GO:0060572	morphogenesis of an epithelial bud	4/1254	18/28891	0.00663445	0.0229091	0.0133292	Wnt2/Sulf1/Wnt2b/Hhex	4	Up
GO:0072148	epithelial cell fate commitment	4/1254	18/28891	0.00663445	0.0229091	0.0133292	Neurod1/Nkx2-2/Prox1/Fgfr3	4	Up
GO:0140131	positive regulation of lymphocyte chemotaxis	4/1254	18/28891	0.00663445	0.0229091	0.0133292	Cxcl13/Tnfsf14/Ccr7/Cxcl14	4	Up
GO:1901077	regulation of relaxation of muscle	4/1254	18/28891	0.00663445	0.0229091	0.0133292	Pln/Actn3/Pde4b/Abcc8	4	Up
GO:1902563	regulation of neutrophil activation	4/1254	18/28891	0.00663445	0.0229091	0.0133292	Cd177/Il16/Tnf/Cd300a	4	Up
GO:1905939	regulation of gonad development	4/1254	18/28891	0.00663445	0.0229091	0.0133292	Sema3a/Wnt4/Wt1/Asmt	4	Up
GO:0050974	detection of mechanical stimulus involved in sensory perception	7/1254	52/28891	0.00692974	0.0238896	0.0138996	Htr2a/Htr7/Tnf/Il18/Col11a1/Cxcr4/Lhfpl5	7	Up
GO:0006911	phagocytosis, engulfment	8/1254	65/28891	0.00693157	0.0238896	0.0138996	Alox15/Bin2/Lbp/Nckap1l/Arhgap25/Cd300a/Msr1/Megf10	8	Up
GO:0021872	forebrain generation of neurons	8/1254	65/28891	0.00693157	0.0238896	0.0138996	Sema3a/Pax6/Sema3e/Dcx/Ndnf/Prox1/Dclk2/Pou3f4	8	Up
GO:0008277	regulation of G protein-coupled receptor signaling pathway	13/1254	138/28891	0.00716055	0.0245879	0.014306	Mrap/Gipr/Sstr4/Gpr27/Pde6g/Aipl1/Camk2a/Pde4b/Rgs9/Gpsm1/Grk5/Pde5a/Plek	13	Up
GO:0032232	negative regulation of actin filament bundle assembly	6/1254	40/28891	0.0071613	0.0245879	0.014306	Tacstd2/Kank4/Myoc/Tmeff2/Dbn1/Was	6	Up
GO:0045622	regulation of T-helper cell differentiation	6/1254	40/28891	0.0071613	0.0245879	0.014306	Nlrp3/Il6/Ccr7/Il18/Gata3/Tbx21	6	Up
GO:0071634	regulation of transforming growth factor beta production	6/1254	40/28891	0.0071613	0.0245879	0.014306	Ptgs2/Cdh3/Fbln1/Cd200/Ltbp1/Agt	6	Up
GO:0086004	regulation of cardiac muscle cell contraction	6/1254	40/28891	0.0071613	0.0245879	0.014306	Pln/Pde4b/Ank2/Fgf13/Cacna1c/Gja5	6	Up
GO:0086065	cell communication involved in cardiac conduction	6/1254	40/28891	0.0071613	0.0245879	0.014306	Scn3b/Ank2/Cacna1g/Cacna1c/Gja5/Slc8a1	6	Up
GO:0097061	dendritic spine organization	11/1254	108/28891	0.00729068	0.0250067	0.0145497	Zfp365/Chrna7/Kif1a/Lrp8/Xlr4a/Pak3/Bhlhb9/Dlg4/Ctnnd2/Dbn1/Abi3bp	11	Up
GO:0008306	associative learning	12/1254	123/28891	0.00729708	0.0250067	0.0145497	Bdnf/Chrna7/Tnr/Sct/Snap25/Map1a/Ndrg4/Abcc8/Lrrn4/Cacna1c/Agt/Chrnb2	12	Up
GO:0044000	movement in host	12/1254	123/28891	0.00729708	0.0250067	0.0145497	Cd209b/Cd209e/Cd209d/Ch25h/Cd209c/Trim30b/Cd4/Trim30c/Cd209a/Ptx3/Trim30d/Gas6	12	Up
GO:0007369	gastrulation	16/1254	186/28891	0.00732087	0.0250725	0.0145879	Col12a1/Crb2/Il10/Nr4a3/Foxc2/Tal1/Sfrp2/Gdf3/Mesp1/Sfrp1/Apoa1/Nat8f2/Hhex/Epha2/Adipoq/Atoh8	16	Up
GO:0071214	cellular response to abiotic stimulus	25/1254	340/28891	0.0075569	0.0258483	0.0150393	Nlrp3/Ptgs2/Cers1/Aurkb/Gpr88/Slc2a4/Gnat1/Mfap4/Aipl1/Mmp9/Ripor2/Prkg2/Sfrp2/Aqp5/Hyal1/Rgs9/Tmem150c/Sfrp1/Cryab/Mmp3/Rcsd1/Gata3/Scn2a/Mylk/Timp1	25	Up
GO:0104004	cellular response to environmental stimulus	25/1254	340/28891	0.0075569	0.0258483	0.0150393	Nlrp3/Ptgs2/Cers1/Aurkb/Gpr88/Slc2a4/Gnat1/Mfap4/Aipl1/Mmp9/Ripor2/Prkg2/Sfrp2/Aqp5/Hyal1/Rgs9/Tmem150c/Sfrp1/Cryab/Mmp3/Rcsd1/Gata3/Scn2a/Mylk/Timp1	25	Up
GO:0010469	regulation of signaling receptor activity	13/1254	139/28891	0.00759463	0.025934	0.0150891	Grem2/Nrxn1/Il10/Dlgap1/Mapk8ip2/Prrt1/Tnf/Cacng8/Dlg4/Rgs9/Serpine1/Clec12b/Grip1	13	Up
GO:0048512	circadian behavior	8/1254	66/28891	0.00759502	0.025934	0.0150891	Gabrb3/Mapk10/Il6/Gpr176/Kcnma1/Csf2/Kcna2/Chrnb2	8	Up
GO:0010893	positive regulation of steroid biosynthetic process	5/1254	29/28891	0.00761084	0.025934	0.0150891	Tnf/Fgf1/Wnt4/Star/Abcg4	5	Up
GO:0014821	phasic smooth muscle contraction	5/1254	29/28891	0.00761084	0.025934	0.0150891	Htr7/Kcnma1/Edn3/Npy1r/Agt	5	Up
GO:0036342	post-anal tail morphogenesis	5/1254	29/28891	0.00761084	0.025934	0.0150891	Chst11/Sfrp2/Sfrp5/Epha2/Fgfr3	5	Up
GO:0060008	Sertoli cell differentiation	5/1254	29/28891	0.00761084	0.025934	0.0150891	Nup210l/Tcf21/Icam1/Wnt4/Wt1	5	Up
GO:0035050	embryonic heart tube development	10/1254	94/28891	0.00762483	0.025934	0.0150891	Folr1/Foxc2/Mesp1/Plxna4/Stil/Gja5/Hhex/Slc8a1/Foxh1/Notch2	10	Up
GO:0043525	positive regulation of neuron apoptotic process	10/1254	94/28891	0.00762483	0.025934	0.0150891	Htr2a/Bdnf/Ccl3/Pak3/Kcnma1/Il1b/Tnf/Il18/Hrk/Fgfr3	10	Up
GO:0051341	regulation of oxidoreductase activity	10/1254	94/28891	0.00762483	0.025934	0.0150891	Cdh3/Vdr/Il1b/Alox5/Aoc3/Lep/Tnf/Edn3/Gzma/Myo5a	10	Up
GO:0046456	icosanoid biosynthetic process	7/1254	53/28891	0.00769211	0.0260618	0.0151635	Ptgs2/Il1b/Alox5/Cyp2c23/Ptgis/Ggt5/Tbxas1	7	Up
GO:0046641	positive regulation of alpha-beta T cell proliferation	7/1254	53/28891	0.00769211	0.0260618	0.0151635	H2-Q10/Cd80/Il18/Zap70/Cd3e/H2-Q6/H2-Q7	7	Up
GO:0043409	negative regulation of MAPK cascade	16/1254	187/28891	0.00769316	0.0260618	0.0151635	Chrna7/Il1b/Lif/Tbc1d10c/Fbln1/Sh3rf2/Sfrp2/Ppef2/Lax1/Tlr9/Sfrp5/Sfrp1/Cd300a/Sfrp4/Adipoq/Agt	16	Up
GO:0015918	sterol transport	12/1254	124/28891	0.00776901	0.0260618	0.0151635	Apof/Lep/Apoc2/Syt7/Star/Abca8b/Apoa1/Msr1/Adipoq/Abcg4/Lrp1/Pnlip	12	Up
GO:0002315	marginal zone B cell differentiation	3/1254	10/28891	0.00778216	0.0260618	0.0151635	Lfng/Notch2/Bcl3	3	Up
GO:0002725	negative regulation of T cell cytokine production	3/1254	10/28891	0.00778216	0.0260618	0.0151635	Arg1/Vsir/Tbx21	3	Up
GO:0006971	hypotonic response	3/1254	10/28891	0.00778216	0.0260618	0.0151635	Prkg2/Aqp5/Mylk	3	Up
GO:0007158	neuron cell-cell adhesion	3/1254	10/28891	0.00778216	0.0260618	0.0151635	Tnr/Nrxn1/Ret	3	Up
GO:0021612	facial nerve structural organization	3/1254	10/28891	0.00778216	0.0260618	0.0151635	Sema3a/Egr2/Plxna4	3	Up
GO:0022027	interkinetic nuclear migration	3/1254	10/28891	0.00778216	0.0260618	0.0151635	Kif1a/Pax6/Hhex	3	Up
GO:0032836	glomerular basement membrane development	3/1254	10/28891	0.00778216	0.0260618	0.0151635	Sulf1/Wt1/Col4a4	3	Up
GO:0035095	behavioral response to nicotine	3/1254	10/28891	0.00778216	0.0260618	0.0151635	Chrna7/Chrnb4/Chrnb2	3	Up
GO:0046666	retinal cell programmed cell death	3/1254	10/28891	0.00778216	0.0260618	0.0151635	Bdnf/Tmem215/Fgf2	3	Up
GO:0048023	positive regulation of melanin biosynthetic process	3/1254	10/28891	0.00778216	0.0260618	0.0151635	Cdh3/Pmel/Rab38	3	Up
GO:0048703	embryonic viscerocranium morphogenesis	3/1254	10/28891	0.00778216	0.0260618	0.0151635	Chst11/Foxc2/Hoxa2	3	Up
GO:0060539	diaphragm development	3/1254	10/28891	0.00778216	0.0260618	0.0151635	Tcf21/Myt1/Wt1	3	Up
GO:0071351	cellular response to interleukin-18	3/1254	10/28891	0.00778216	0.0260618	0.0151635	Il18rap/Il18r1/Il18	3	Up
GO:0071481	cellular response to X-ray	3/1254	10/28891	0.00778216	0.0260618	0.0151635	Sfrp2/Sfrp1/Gata3	3	Up
GO:0071649	regulation of chemokine (C-C motif) ligand 5 production	3/1254	10/28891	0.00778216	0.0260618	0.0151635	Mcoln2/Defb25/Oas3	3	Up
GO:0098828	modulation of inhibitory postsynaptic potential	3/1254	10/28891	0.00778216	0.0260618	0.0151635	Rims2/Dbn1/Abat	3	Up
GO:1900378	positive regulation of secondary metabolite biosynthetic process	3/1254	10/28891	0.00778216	0.0260618	0.0151635	Cdh3/Pmel/Rab38	3	Up
GO:1901856	negative regulation of cellular respiration	3/1254	10/28891	0.00778216	0.0260618	0.0151635	Actn3/Tnf/Mlxipl	3	Up
GO:1902565	positive regulation of neutrophil activation	3/1254	10/28891	0.00778216	0.0260618	0.0151635	Cd177/Il16/Tnf	3	Up
GO:1904238	pericyte cell differentiation	3/1254	10/28891	0.00778216	0.0260618	0.0151635	Foxc2/Wnt4/Epha2	3	Up
GO:2001225	regulation of chloride transport	3/1254	10/28891	0.00778216	0.0260618	0.0151635	Prkg2/Abcb1a/Car2	3	Up
GO:0007018	microtubule-based movement	31/1254	449/28891	0.00784132	0.0262438	0.0152694	Chrna7/Nefm/Fez1/Kif1a/Tmem108/Tacr3/Dnah6/Cfap43/Mreg/Map1a/Spef2/Cfap61/Kif5a/Dnah17/Wasf1/Map6/Mns1/Rnase10/Spag16/Wt1/Mak/Pfn4/Lca5l/Clip3/Mapt/Map1b/Kif4/Cfap69/Dnah2/Rsph4a/Myo5a	31	Up
GO:0070482	response to oxygen levels	24/1254	324/28891	0.00801149	0.0267969	0.0155912	Egln3/Cd38/Aqp3/Kcnma1/Slc2a4/Lif/Kcnk3/Kcnj11/Oxtr/Il18/Kcnj8/Ndnf/Plat/Alas2/Nos2/Fndc1/Ptgis/Abat/Cryab/Slc8a1/Tgfb3/Bmyc/Scn2a/Chrnb2	24	Up
GO:0019731	antibacterial humoral response	13/1254	140/28891	0.00804922	0.0269066	0.015655	Fga/Ivl/H2-Q10/Wfdc21/Fgb/Defa24/Elane/Jchain/Npy/Mmp7/Ighm/H2-Q6/H2-Q7	13	Up
GO:1900026	positive regulation of substrate adhesion-dependent cell spreading	6/1254	41/28891	0.00808751	0.0269291	0.0156681	Has2/Cass4/Olfm4/Myoc/Dbn1/Apoa1	6	Up
GO:0003159	morphogenesis of an endothelium	4/1254	19/28891	0.00811901	0.0269291	0.0156681	Itgax/Fgf1/Cxcr4/Cxcl10	4	Up
GO:0021783	preganglionic parasympathetic fiber development	4/1254	19/28891	0.00811901	0.0269291	0.0156681	Sema3a/Egr2/Plxna4/Ackr3	4	Up
GO:0032695	negative regulation of interleukin-12 production	4/1254	19/28891	0.00811901	0.0269291	0.0156681	Mefv/Il10/Ccr7/Lilra5	4	Up
GO:0044321	response to leptin	4/1254	19/28891	0.00811901	0.0269291	0.0156681	Nr4a3/Lep/Lrp2/Gck	4	Up
GO:0061154	endothelial tube morphogenesis	4/1254	19/28891	0.00811901	0.0269291	0.0156681	Itgax/Fgf1/Cxcr4/Cxcl10	4	Up
GO:0090280	positive regulation of calcium ion import	4/1254	19/28891	0.00811901	0.0269291	0.0156681	Isl1/Cxcr4/Serpine1/Trpv2	4	Up
GO:0106070	regulation of adenylate cyclase-activating G protein-coupled receptor signaling pathway	4/1254	19/28891	0.00811901	0.0269291	0.0156681	Mrap/Sstr4/Pde4b/Grk5	4	Up
GO:1901550	regulation of endothelial cell development	4/1254	19/28891	0.00811901	0.0269291	0.0156681	Il1b/Tnf/Cldn5/S1pr3	4	Up
GO:1902430	negative regulation of amyloid-beta formation	4/1254	19/28891	0.00811901	0.0269291	0.0156681	Rtn2/Rtn1/Ntrk2/Spon1	4	Up
GO:1903140	regulation of establishment of endothelial barrier	4/1254	19/28891	0.00811901	0.0269291	0.0156681	Il1b/Tnf/Cldn5/S1pr3	4	Up
GO:1905874	regulation of postsynaptic density organization	4/1254	19/28891	0.00811901	0.0269291	0.0156681	Nrxn1/Cdh2/Dbn1/Abi3bp	4	Up
GO:0046777	protein autophosphorylation	19/1254	238/28891	0.0081203	0.0269291	0.0156681	Camk2a/Prkg2/Myo3b/Zap70/Ttk/Pim2/Mak/Ntrk2/Gfra2/Mylk2/Grk5/Stk10/Hck/Fgfr3/Gpnmb/Fgr/Adipoq/Ngf/Pdgfra	19	Up
GO:0002260	lymphocyte homeostasis	10/1254	95/28891	0.00819958	0.0271589	0.0158019	Gapt/Il7r/Il2ra/Sh2b2/Aim2/Tnfrsf13c/Sash3/Sit1/Nckap1l/Lat	10	Up
GO:1901879	regulation of protein depolymerization	10/1254	95/28891	0.00819958	0.0271589	0.0158019	Map1a/Tmod4/Lmod1/Fgf13/Hdgfl3/Vil1/Tpx2/Map1b/Stmn2/Plek	10	Up
GO:0045445	myoblast differentiation	12/1254	125/28891	0.00826453	0.0273574	0.0159173	Tnfsf14/Ankrd2/Tnf/Ripor2/Il18/Isl1/Gdf3/Tmem182/Smyd1/Cxcl10/Megf10/Cxcl14	12	Up
GO:0030308	negative regulation of cell growth	17/1254	205/28891	0.00829479	0.0273918	0.0159373	Tnr/Sema3a/Ahsg/Sema3e/Gng4/Ccn3/Sfrp2/Fgf13/Hyal1/Wt1/Slit1/Sfrp1/Pi16/Cryab/Fhl1/Agt/Sema3d	17	Up
GO:0045776	negative regulation of blood pressure	8/1254	67/28891	0.00830511	0.0273918	0.0159373	Ffar3/Tnf/Nos2/Npy/Gja5/Abat/Adipoq/Adra1d	8	Up
GO:0051703	biological process involved in intraspecies interaction between organisms	8/1254	67/28891	0.00830511	0.0273918	0.0159373	Gabrb3/Nrxn1/Mapk8ip2/Il1b/Oxtr/Dlg4/En1/Chrnb2	8	Up
GO:0060119	inner ear receptor cell development	8/1254	67/28891	0.00830511	0.0273918	0.0159373	Gabrb3/Ush1c/Ripor2/Myo3b/Fzd2/Tecta/Tshr/Lhfpl5	8	Up
GO:0071470	cellular response to osmotic stress	8/1254	67/28891	0.00830511	0.0273918	0.0159373	Nlrp3/Ptgs2/Slc2a4/Prkg2/Aqp5/Rcsd1/Scn2a/Mylk	8	Up
GO:1905517	macrophage migration	8/1254	67/28891	0.00830511	0.0273918	0.0159373	Trem1/Ccl3/Mcoln2/Ccr7/Mmp9/Cd200r1/Gpr35/Cd200	8	Up
GO:0010595	positive regulation of endothelial cell migration	11/1254	110/28891	0.00833643	0.0274784	0.0159877	Ptgs2/Fgf2/Foxc2/Fgf1/Angpt4/Adgra2/Prox1/Cd40/Gata3/Agt/Atoh8	11	Up
GO:0019369	arachidonic acid metabolic process	9/1254	81/28891	0.00841094	0.027657	0.0160917	Ptgs2/Cyp2j5/Alox15/Alox5/Pla2g2f/Cyp1b1/Cyp2c23/Cyp2f2/Cyp2s1	9	Up
GO:0032413	negative regulation of ion transmembrane transporter activity	9/1254	81/28891	0.00841094	0.027657	0.0160917	Hamp/Kcnab1/Pln/Gem/Mmp9/Gpr35/Tlr9/Grip1/Kcne3	9	Up
GO:0043154	negative regulation of cysteine-type endopeptidase activity involved in apoptotic process	9/1254	81/28891	0.00841094	0.027657	0.0160917	Ptgs2/Il6/Mmp9/Tnf/Sfrp2/Cryab/Plaur/Hspa1b/Gas6	9	Up
GO:1901880	negative regulation of protein depolymerization	9/1254	81/28891	0.00841094	0.027657	0.0160917	Map1a/Tmod4/Lmod1/Fgf13/Hdgfl3/Vil1/Tpx2/Map1b/Stmn2	9	Up
GO:0009612	response to mechanical stimulus	16/1254	189/28891	0.00848318	0.0278777	0.0162201	Htr2a/Htr7/Nrxn1/Ankrd2/Pkd1/Ano3/Tnf/Ripor2/Il18/Lrp11/Col11a1/Cxcr4/Tmem150c/Lhfpl5/Slc8a1/Ptn	16	Up
GO:0048546	digestive tract morphogenesis	7/1254	54/28891	0.00851462	0.0279641	0.0162704	Sox10/Tcf21/Sfrp2/Sfrp5/Sfrp1/Fgfr3/Pdgfra	7	Up
GO:0031333	negative regulation of protein-containing complex assembly	14/1254	157/28891	0.00862501	0.0283096	0.0164714	Mefv/Tmod4/Fhod3/Syt11/Isl1/Kank4/Lmod1/Vil1/Pfn4/Clip3/Tmsb15a/Cryab/Stmn2/Igtp	14	Up
GO:0007602	phototransduction	5/1254	30/28891	0.00881289	0.0287356	0.0167192	Gpr88/Gnat1/Aipl1/Gnat2/Rcvrn	5	Up
GO:0010742	macrophage derived foam cell differentiation	5/1254	30/28891	0.00881289	0.0287356	0.0167192	Csf2/Il18/Msr1/Adipoq/Agt	5	Up
GO:0021884	forebrain neuron development	5/1254	30/28891	0.00881289	0.0287356	0.0167192	Sema3a/Sema3e/Dcx/Ndnf/Dclk2	5	Up
GO:0022010	central nervous system myelination	5/1254	30/28891	0.00881289	0.0287356	0.0167192	Cntn1/Sox10/Mal/Kcnj10/Fgfr3	5	Up
GO:0032291	axon ensheathment in central nervous system	5/1254	30/28891	0.00881289	0.0287356	0.0167192	Cntn1/Sox10/Mal/Kcnj10/Fgfr3	5	Up
GO:0045932	negative regulation of muscle contraction	5/1254	30/28891	0.00881289	0.0287356	0.0167192	Ptgs2/Kcnma1/Dbn1/Tnnt1/Pde5a	5	Up
GO:0048261	negative regulation of receptor-mediated endocytosis	5/1254	30/28891	0.00881289	0.0287356	0.0167192	Syt11/Apoc2/Sh3gl3/Dlg4/Adipoq	5	Up
GO:0060004	reflex	5/1254	30/28891	0.00881289	0.0287356	0.0167192	Aldh1a3/Nr4a3/Kcnma1/Npnt/Cacna1a	5	Up
GO:0090169	regulation of spindle assembly	5/1254	30/28891	0.00881289	0.0287356	0.0167192	Plk1/Hspa1a/Ripor2/Stil/Hspa1b	5	Up
GO:1902042	negative regulation of extrinsic apoptotic signaling pathway via death domain receptors	5/1254	30/28891	0.00881289	0.0287356	0.0167192	Fga/Fgb/Sfrp2/Icam1/Serpine1	5	Up
GO:2000316	regulation of T-helper 17 type immune response	5/1254	30/28891	0.00881289	0.0287356	0.0167192	Nlrp3/Clec4n/Card9/Il27ra/Tbx21	5	Up
GO:0099601	regulation of neurotransmitter receptor activity	8/1254	68/28891	0.00906376	0.029502	0.0171651	Nrxn1/Dlgap1/Mapk8ip2/Prrt1/Cacng8/Dlg4/Rgs9/Grip1	8	Up
GO:0001913	T cell mediated cytotoxicity	9/1254	82/28891	0.00909406	0.029502	0.0171651	H2-Q10/Klrd1/Il7r/H2-M3/Nckap1l/Gzmb/H2-Q6/Cd1d1/H2-Q7	9	Up
GO:0002220	innate immune response activating cell surface receptor signaling pathway	9/1254	82/28891	0.00909406	0.029502	0.0171651	Acod1/S100a14/Clec4n/Klrd1/Scimp/Oas1g/Klrc1/Lbp/Klri1	9	Up
GO:0008543	fibroblast growth factor receptor signaling pathway	9/1254	82/28891	0.00909406	0.029502	0.0171651	Nrxn1/Hhip/Fgf2/Fgf1/Sulf1/Wnt4/Ccn2/Fgfr3/Gata3	9	Up
GO:2000242	negative regulation of reproductive process	9/1254	82/28891	0.00909406	0.029502	0.0171651	Lif/Sulf1/Wnt4/Plat/Ttk/Wt1/Asmt/Serpinf1/Timp1	9	Up
GO:0001787	natural killer cell proliferation	6/1254	42/28891	0.00909672	0.029502	0.0171651	H2-Q10/Slamf6/Lep/Il18/H2-Q6/H2-Q7	6	Up
GO:0006958	complement activation, classical pathway	6/1254	42/28891	0.00909672	0.029502	0.0171651	Susd4/C1rb/C1ra/C1s2/Ighm/C2	6	Up
GO:0038179	neurotrophin signaling pathway	6/1254	42/28891	0.00909672	0.029502	0.0171651	Bdnf/Tmem108/Wasf1/Bex1/Ngf/Agt	6	Up
GO:0071604	transforming growth factor beta production	6/1254	42/28891	0.00909672	0.029502	0.0171651	Ptgs2/Cdh3/Fbln1/Cd200/Ltbp1/Agt	6	Up
GO:0021517	ventral spinal cord development	7/1254	55/28891	0.00939993	0.0303767	0.0176741	Lrp8/Pax6/Vstm5/Isl1/Nkx2-2/Cacna1a/Lhx3	7	Up
GO:0032330	regulation of chondrocyte differentiation	7/1254	55/28891	0.00939993	0.0303767	0.0176741	Mustn1/Prkg2/Ccn4/Efemp1/Ccn2/Gdf6/Maf	7	Up
GO:0048701	embryonic cranial skeleton morphogenesis	7/1254	55/28891	0.00939993	0.0303767	0.0176741	Pax5/Chst11/Prrx2/Foxc2/Hoxa2/Tgfb3/Pdgfra	7	Up
GO:0051353	positive regulation of oxidoreductase activity	7/1254	55/28891	0.00939993	0.0303767	0.0176741	Cdh3/Vdr/Il1b/Alox5/Tnf/Edn3/Myo5a	7	Up
GO:1903350	response to dopamine	7/1254	55/28891	0.00939993	0.0303767	0.0176741	Htr2a/Htr7/Gnao1/Rgs9/Nsg2/Ptger1/Gnaz	7	Up
GO:1903351	cellular response to dopamine	7/1254	55/28891	0.00939993	0.0303767	0.0176741	Htr2a/Htr7/Gnao1/Rgs9/Nsg2/Ptger1/Gnaz	7	Up
GO:0043299	leukocyte degranulation	10/1254	97/28891	0.0094484	0.0304972	0.0177441	Cd177/Rab44/Milr1/Nr4a3/Fcgr4/Nckap1l/Cplx2/Cd300a/Fgr/Lat	10	Up
GO:0045576	mast cell activation	10/1254	97/28891	0.0094484	0.0304972	0.0177441	Rab44/Milr1/Nr4a3/Ptpre/Cd300lf/Cd300lb/Cplx2/Cd300a/Fgr/Lat	10	Up
GO:0006006	glucose metabolic process	18/1254	225/28891	0.00960141	0.0309727	0.0180208	Il6/Tff3/Actn3/Kcnj11/Lep/Tnf/Oas1g/Hk3/Rbp4/G6pc2/Npy1r/Pdx1/Nnmt/Apod/Adipoq/Soga1/Gck/Cbr2	18	Up
GO:0060348	bone development	19/1254	242/28891	0.00961072	0.0309843	0.0180276	Has2/Mmp13/Comp/Actn3/Lox/Lep/Sulf1/Myoc/Alpl/Pappa2/Tmem119/Ccn4/Papss2/Dlx5/Cfh/Sfrp4/Fgfr3/Notch2/Smad9	19	Up
GO:0032230	positive regulation of synaptic transmission, GABAergic	4/1254	20/28891	0.00980559	0.0314264	0.0182848	Nrxn1/Oxtr/Nalcn/Car2	4	Up
GO:0032252	secretory granule localization	4/1254	20/28891	0.00980559	0.0314264	0.0182848	Kif1a/Syt4/Kif5a/Myo5a	4	Up
GO:0035633	maintenance of blood-brain barrier	4/1254	20/28891	0.00980559	0.0314264	0.0182848	Ptgs2/Abcc8/Cldn5/Sh3gl2	4	Up
GO:0045721	negative regulation of gluconeogenesis	4/1254	20/28891	0.00980559	0.0314264	0.0182848	Il6/Adipoq/Soga1/Gck	4	Up
GO:0048148	behavioral response to cocaine	4/1254	20/28891	0.00980559	0.0314264	0.0182848	Htr2a/Bdnf/Sdk1/Abat	4	Up
GO:0051956	negative regulation of amino acid transport	4/1254	20/28891	0.00980559	0.0314264	0.0182848	Il1b/Lep/Tnf/Abat	4	Up
GO:0060099	regulation of phagocytosis, engulfment	4/1254	20/28891	0.00980559	0.0314264	0.0182848	Alox15/Lbp/Nckap1l/Cd300a	4	Up
GO:0061469	regulation of type B pancreatic cell proliferation	4/1254	20/28891	0.00980559	0.0314264	0.0182848	Nr4a3/Ptprn/Sfrp1/Pdx1	4	Up
GO:0097091	synaptic vesicle clustering	4/1254	20/28891	0.00980559	0.0314264	0.0182848	Nrxn1/Syn1/Cdh2/Pclo	4	Up
GO:1901673	regulation of mitotic spindle assembly	4/1254	20/28891	0.00980559	0.0314264	0.0182848	Plk1/Hspa1a/Ripor2/Hspa1b	4	Up
GO:0001914	regulation of T cell mediated cytotoxicity	8/1254	69/28891	0.00987291	0.0316235	0.0183995	H2-Q10/Klrd1/Il7r/H2-M3/Nckap1l/H2-Q6/Cd1d1/H2-Q7	8	Up
GO:0001676	long-chain fatty acid metabolic process	12/1254	128/28891	0.00990032	0.0316927	0.0184397	Ptgs2/Cyp2j5/Acsbg1/Slc27a5/Alox15/Alox5/Pla2g2f/Cyp1b1/Cyp2c23/Cyp2f2/Myo5a/Cyp2s1	12	Up
GO:0030324	lung development	19/1254	243/28891	0.0100156	0.032043	0.0186436	Sftpd/Hhip/Wnt2/Lif/Fgf2/Adamtsl2/Lox/Tnf/Tcf21/Fgf1/Wnt2b/Tnc/Rbp4/Gli1/Hhex/Ccn2/Fgfr3/Tgfb3/Pdgfra	19	Up
GO:1905039	carboxylic acid transmembrane transport	13/1254	144/28891	0.0100857	0.0322319	0.0187535	Gfap/Slc16a3/Slc13a3/Slc27a5/Slc25a18/Abcd2/Tnf/Lrp2/Arg1/Abcb1a/Kcnj10/Agt/Slc16a12	13	Up
GO:0001963	synaptic transmission, dopaminergic	5/1254	31/28891	0.0101399	0.0322319	0.0187535	Chrna7/Ptgs2/Rab3b/Rasd2/Chrnb2	5	Up
GO:0007214	gamma-aminobutyric acid signaling pathway	5/1254	31/28891	0.0101399	0.0322319	0.0187535	Gabrq/Bdnf/Gabrb3/Gabra3/Cacna1a	5	Up
GO:0007288	sperm axoneme assembly	5/1254	31/28891	0.0101399	0.0322319	0.0187535	Cfap43/Spef2/Mns1/Spag16/Cfap69	5	Up
GO:0033198	response to ATP	5/1254	31/28891	0.0101399	0.0322319	0.0187535	Il1b/Kcnj11/Kcnj8/P2rx6/Slc8a1	5	Up
GO:0035767	endothelial cell chemotaxis	5/1254	31/28891	0.0101399	0.0322319	0.0187535	Cxcl13/Egr3/Fgf2/Ccn3/Fgf1	5	Up
GO:0042044	fluid transport	5/1254	31/28891	0.0101399	0.0322319	0.0187535	Aqp3/Csf2/Aqp5/Mylk2/Aqp7	5	Up
GO:0050802	circadian sleep/wake cycle, sleep	5/1254	31/28891	0.0101399	0.0322319	0.0187535	Gabrb3/Il6/Csf2/Kcna2/Chrnb2	5	Up
GO:0060561	apoptotic process involved in morphogenesis	5/1254	31/28891	0.0101399	0.0322319	0.0187535	Vdr/Foxc2/Ccn1/Cryab/Tnfrsf1b	5	Up
GO:0120255	olefinic compound biosynthetic process	5/1254	31/28891	0.0101399	0.0322319	0.0187535	Akr1c14/Gprc6a/Wnt4/Akr1c18/Dkk3	5	Up
GO:1900017	positive regulation of cytokine production involved in inflammatory response	5/1254	31/28891	0.0101399	0.0322319	0.0187535	Tarm1/Il6/Card9/Tnf/Gpsm3	5	Up
GO:0006636	unsaturated fatty acid biosynthetic process	6/1254	43/28891	0.0101928	0.0322494	0.0187637	Ptgs2/Alox15/Abcd2/Il1b/Ptgis/Tbxas1	6	Up
GO:0031128	developmental induction	6/1254	43/28891	0.0101928	0.0322494	0.0187637	Wnt2/Fgf2/Fgf1/Wnt4/Wnt2b/Mesp1	6	Up
GO:0043277	apoptotic cell clearance	6/1254	43/28891	0.0101928	0.0322494	0.0187637	Alox15/Cd300lf/Lrp1/Gas6/Megf10/C2	6	Up
GO:0050892	intestinal absorption	6/1254	43/28891	0.0101928	0.0322494	0.0187637	Hamp/Vdr/Lep/Vil1/Apoa1/Pnlip	6	Up
GO:0050919	negative chemotaxis	6/1254	43/28891	0.0101928	0.0322494	0.0187637	Sema3a/Sema3e/Plxna4/Slit1/Apoa1/Sema3d	6	Up
GO:0090175	regulation of establishment of planar polarity	6/1254	43/28891	0.0101928	0.0322494	0.0187637	Celsr3/Sfrp2/Fzd1/Fzd2/Sfrp5/Sfrp1	6	Up
GO:1904707	positive regulation of vascular associated smooth muscle cell proliferation	6/1254	43/28891	0.0101928	0.0322494	0.0187637	Nr4a3/Fgf2/Mmp9/Tnf/Adamts1/Agt	6	Up
GO:2000403	positive regulation of lymphocyte migration	6/1254	43/28891	0.0101928	0.0322494	0.0187637	Cxcl13/Tnfsf14/Ccr7/Cxcl10/Tnfrsf14/Cxcl14	6	Up
GO:0003044	regulation of systemic arterial blood pressure mediated by a chemical signal	7/1254	56/28891	0.0103507	0.0323783	0.0188386	Cyp2j5/Oxtr/Edn3/F2r/Gja5/Agt/Adra1d	7	Up
GO:0055010	ventricular cardiac muscle tissue morphogenesis	7/1254	56/28891	0.0103507	0.0323783	0.0188386	Foxc2/Klk1b1/Isl1/Lrp2/Col11a1/Prox1/Foxh1	7	Up
GO:0001867	complement activation, lectin pathway	3/1254	11/28891	0.0103584	0.0323783	0.0188386	Colec11/Masp1/Fcna	3	Up
GO:0002676	regulation of chronic inflammatory response	3/1254	11/28891	0.0103584	0.0323783	0.0188386	Il10/Tnf/Pde5a	3	Up
GO:0014062	regulation of serotonin secretion	3/1254	11/28891	0.0103584	0.0323783	0.0188386	Htr7/Cd300a/Maob	3	Up
GO:0016115	terpenoid catabolic process	3/1254	11/28891	0.0103584	0.0323783	0.0188386	Bco2/Akr1c14/Akr1c18	3	Up
GO:0019227	neuronal action potential propagation	3/1254	11/28891	0.0103584	0.0323783	0.0188386	Nrcam/Ntrk3/Ntrk2	3	Up
GO:0021559	trigeminal nerve development	3/1254	11/28891	0.0103584	0.0323783	0.0188386	Sema3a/Isl1/Plxna4	3	Up
GO:0032225	regulation of synaptic transmission, dopaminergic	3/1254	11/28891	0.0103584	0.0323783	0.0188386	Chrna7/Ptgs2/Chrnb2	3	Up
GO:0032353	negative regulation of hormone biosynthetic process	3/1254	11/28891	0.0103584	0.0323783	0.0188386	Wnt4/Dkk3/Cacna1a	3	Up
GO:0032815	negative regulation of natural killer cell activation	3/1254	11/28891	0.0103584	0.0323783	0.0188386	Pglyrp1/Pglyrp2/Fgr	3	Up
GO:0034115	negative regulation of heterotypic cell-cell adhesion	3/1254	11/28891	0.0103584	0.0323783	0.0188386	Il10/Apoa1/Adipoq	3	Up
GO:0060385	axonogenesis involved in innervation	3/1254	11/28891	0.0103584	0.0323783	0.0188386	Sema3a/Nptx1/Fgfr3	3	Up
GO:0070587	regulation of cell-cell adhesion involved in gastrulation	3/1254	11/28891	0.0103584	0.0323783	0.0188386	Il10/Apoa1/Adipoq	3	Up
GO:0071609	chemokine (C-C motif) ligand 5 production	3/1254	11/28891	0.0103584	0.0323783	0.0188386	Mcoln2/Defb25/Oas3	3	Up
GO:0072075	metanephric mesenchyme development	3/1254	11/28891	0.0103584	0.0323783	0.0188386	Tcf21/Wnt4/Wt1	3	Up
GO:0072102	glomerulus morphogenesis	3/1254	11/28891	0.0103584	0.0323783	0.0188386	Tcf21/Notch2/Pdgfra	3	Up
GO:0098870	action potential propagation	3/1254	11/28891	0.0103584	0.0323783	0.0188386	Nrcam/Ntrk3/Ntrk2	3	Up
GO:0099640	axo-dendritic protein transport	3/1254	11/28891	0.0103584	0.0323783	0.0188386	Map1a/Kif5a/Myo5a	3	Up
GO:0120197	mucociliary clearance	3/1254	11/28891	0.0103584	0.0323783	0.0188386	Cfap43/Spef2/Spag16	3	Up
GO:2001280	positive regulation of unsaturated fatty acid biosynthetic process	3/1254	11/28891	0.0103584	0.0323783	0.0188386	Ptgs2/Abcd2/Il1b	3	Up
GO:0009880	embryonic pattern specification	9/1254	84/28891	0.0105852	0.0330491	0.0192289	Sema3a/Chrdl1/Cited1/Tdrd6/Gdf3/Mesp1/Wt1/Stil/Dop1b	9	Up
GO:0032272	negative regulation of protein polymerization	9/1254	84/28891	0.0105852	0.0330491	0.0192289	Tmod4/Fhod3/Kank4/Lmod1/Vil1/Pfn4/Clip3/Tmsb15a/Stmn2	9	Up
GO:1903825	organic acid transmembrane transport	13/1254	145/28891	0.0106527	0.0332407	0.0193404	Gfap/Slc16a3/Slc13a3/Slc27a5/Slc25a18/Abcd2/Tnf/Lrp2/Arg1/Abcb1a/Kcnj10/Agt/Slc16a12	13	Up
GO:0032868	response to insulin	20/1254	262/28891	0.0107589	0.0335529	0.0195221	Ahsg/Egr2/Ffar3/Il1b/Slc2a4/Cited1/Sh2b2/Foxc2/Lep/Tnf/Ache/Kcnj8/Aanat/Ptpre/Rbp4/Adipoq/Agt/Myo5a/Soga1/Gck	20	Up
GO:0048814	regulation of dendrite morphogenesis	10/1254	99/28891	0.0108374	0.0337785	0.0196533	Lrp8/Pak3/Adgrb3/Ache/Bhlhb9/Dlg4/Dbn1/Grip1/Chrnb2/Cit	10	Up
GO:0071478	cellular response to radiation	15/1254	178/28891	0.0110145	0.0343108	0.0199631	Cers1/Aurkb/Gpr88/Gnat1/Mfap4/Aipl1/Mmp9/Sfrp2/Hyal1/Rgs9/Sfrp1/Cryab/Mmp3/Gata3/Timp1	15	Up
GO:0045926	negative regulation of growth	20/1254	263/28891	0.0111853	0.034823	0.020261	Tnr/Sema3a/Myoz1/Ahsg/Sema3e/Gng4/Ccn3/Sfrp2/Fgf13/Hyal1/Wt1/Rbp4/Slit1/Sfrp1/Pi16/Cryab/Fgfr3/Fhl1/Agt/Sema3d	20	Up
GO:0014902	myotube differentiation	13/1254	146/28891	0.0112441	0.0349859	0.0203558	Tnfsf14/Bdnf/Ankrd2/Actn3/Ccn3/Adgrb3/Ripor2/Tmem182/Smyd1/Tmem119/Cxcl10/Adamts5/Bhlhe41	13	Up
GO:0030323	respiratory tube development	19/1254	246/28891	0.0113129	0.03518	0.0204687	Sftpd/Hhip/Wnt2/Lif/Fgf2/Adamtsl2/Lox/Tnf/Tcf21/Fgf1/Wnt2b/Tnc/Rbp4/Gli1/Hhex/Ccn2/Fgfr3/Tgfb3/Pdgfra	19	Up
GO:0001911	negative regulation of leukocyte mediated cytotoxicity	7/1254	57/28891	0.0113695	0.0352055	0.0204836	H2-Q10/Klrd1/Il7r/Clec12b/Nckap1l/H2-Q6/H2-Q7	7	Up
GO:0006693	prostaglandin metabolic process	7/1254	57/28891	0.0113695	0.0352055	0.0204836	Ptgs2/Il1b/Akr1c14/Akr1c18/Ptgis/Tbxas1/Cyp2s1	7	Up
GO:0010596	negative regulation of endothelial cell migration	7/1254	57/28891	0.0113695	0.0352055	0.0204836	Cxcl13/Angpt2/Fgf2/Tnf/Angpt4/Mmrn2/Serpinf1	7	Up
GO:0045777	positive regulation of blood pressure	7/1254	57/28891	0.0113695	0.0352055	0.0204836	Chrna7/Cyp2j5/Tacr3/Cartpt/Oxtr/Agt/Adra1d	7	Up
GO:0050435	amyloid-beta metabolic process	7/1254	57/28891	0.0113695	0.0352055	0.0204836	Chrna7/Tnf/Rtn2/Rtn1/Ntrk2/Spon1/Bace2	7	Up
GO:0001782	B cell homeostasis	6/1254	44/28891	0.0113794	0.0352055	0.0204836	Gapt/Il7r/Sh2b2/Tnfrsf13c/Sash3/Nckap1l	6	Up
GO:0046006	regulation of activated T cell proliferation	6/1254	44/28891	0.0113794	0.0352055	0.0204836	Il2ra/Il18/Arg1/Cd86/Cd274/Crtam	6	Up
GO:0051154	negative regulation of striated muscle cell differentiation	6/1254	44/28891	0.0113794	0.0352055	0.0204836	Bdnf/Ankrd2/Ccn3/Tmem119/Pi16/Bhlhe41	6	Up
GO:1901021	positive regulation of calcium ion transmembrane transporter activity	6/1254	44/28891	0.0113794	0.0352055	0.0204836	Stac/Ehd3/Ank2/Jph2/Stac2/Kcne3	6	Up
GO:0048661	positive regulation of smooth muscle cell proliferation	11/1254	115/28891	0.0114602	0.0354354	0.0206174	Ptgs2/Il6/Nr4a3/Fgf2/Elane/Mmp9/Tnf/Il18/Ccn4/Adamts1/Agt	11	Up
GO:0032147	activation of protein kinase activity	10/1254	100/28891	0.0115874	0.0355031	0.0206568	Lep/Fgf1/Il18/Cd86/Ntrk3/Tpx2/Cd300a/Agt/Gas6/Notch2	10	Up
GO:0001780	neutrophil homeostasis	5/1254	32/28891	0.0115975	0.0355031	0.0206568	Cxcr2/Il6/Il18/Pde4b/Cfh	5	Up
GO:0001945	lymph vessel development	5/1254	32/28891	0.0115975	0.0355031	0.0206568	Fgf2/Pkd1/Foxc2/Prox1/Epha2	5	Up
GO:0002360	T cell lineage commitment	5/1254	32/28891	0.0115975	0.0355031	0.0206568	Slamf6/Il6/Irf4/Batf/Tbx21	5	Up
GO:0006910	phagocytosis, recognition	5/1254	32/28891	0.0115975	0.0355031	0.0206568	Cd209b/Sftpd/Colec11/Ptx3/Megf10	5	Up
GO:0007263	nitric oxide mediated signal transduction	5/1254	32/28891	0.0115975	0.0355031	0.0206568	Neurod1/Ndnf/Nos2/Pde5a/Pdx1	5	Up
GO:0007271	synaptic transmission, cholinergic	5/1254	32/28891	0.0115975	0.0355031	0.0206568	Chrna7/Lypd1/Nalcn/Cacna1a/Chrnb2	5	Up
GO:0007588	excretion	5/1254	32/28891	0.0115975	0.0355031	0.0206568	Cyp2j5/Kcnma1/Cacna1c/Chrnb4/Chrnb2	5	Up
GO:0022011	myelination in peripheral nervous system	5/1254	32/28891	0.0115975	0.0355031	0.0206568	Myoc/Lgi4/Ntrk3/Adam22/Ntrk2	5	Up
GO:0032148	activation of protein kinase B activity	5/1254	32/28891	0.0115975	0.0355031	0.0206568	Fgf1/Il18/Ntrk3/Gas6/Notch2	5	Up
GO:0032292	peripheral nervous system axon ensheathment	5/1254	32/28891	0.0115975	0.0355031	0.0206568	Myoc/Lgi4/Ntrk3/Adam22/Ntrk2	5	Up
GO:0035455	response to interferon-alpha	5/1254	32/28891	0.0115975	0.0355031	0.0206568	Traf3ip3/Oas1g/Ifit2/Star/Gas6	5	Up
GO:0048011	neurotrophin TRK receptor signaling pathway	5/1254	32/28891	0.0115975	0.0355031	0.0206568	Tmem108/Wasf1/Bex1/Ngf/Agt	5	Up
GO:0051654	establishment of mitochondrion localization	5/1254	32/28891	0.0115975	0.0355031	0.0206568	Fez1/Wasf1/Map6/Mapt/Map1b	5	Up
GO:0090077	foam cell differentiation	5/1254	32/28891	0.0115975	0.0355031	0.0206568	Csf2/Il18/Msr1/Adipoq/Agt	5	Up
GO:0008347	glial cell migration	8/1254	71/28891	0.0116504	0.0355031	0.0206568	Ccl3/Lrp8/Apcdd1/Dcx/Efemp1/Atp1b2/Vcan/Lrp1	8	Up
GO:0021695	cerebellar cortex development	8/1254	71/28891	0.0116504	0.0355031	0.0206568	Zfp365/Sez6l/Nrxn1/Cend1/Sez6l2/Prox1/Gli1/Cacna1a	8	Up
GO:0051784	negative regulation of nuclear division	8/1254	71/28891	0.0116504	0.0355031	0.0206568	Plk1/Aurkb/Lif/Ttk/Knl1/Fgfr3/Bub1/Spc25	8	Up
GO:0060986	endocrine hormone secretion	8/1254	71/28891	0.0116504	0.0355031	0.0206568	Cyp2j5/Vdr/Il1b/Lif/Inha/Galr1/Gata3/Agt	8	Up
GO:0001946	lymphangiogenesis	4/1254	21/28891	0.0117039	0.0355031	0.0206568	Pkd1/Foxc2/Prox1/Epha2	4	Up
GO:0002577	regulation of antigen processing and presentation	4/1254	21/28891	0.0117039	0.0355031	0.0206568	Ccr7/H2-Oa/Was/H2-Ob	4	Up
GO:0002836	positive regulation of response to tumor cell	4/1254	21/28891	0.0117039	0.0355031	0.0206568	Gsdme/Cd40lg/Cd274/Crtam	4	Up
GO:0002839	positive regulation of immune response to tumor cell	4/1254	21/28891	0.0117039	0.0355031	0.0206568	Gsdme/Cd40lg/Cd274/Crtam	4	Up
GO:0003161	cardiac conduction system development	4/1254	21/28891	0.0117039	0.0355031	0.0206568	Kcnj8/Isl1/Mesp1/Gja5	4	Up
GO:0003228	atrial cardiac muscle tissue development	4/1254	21/28891	0.0117039	0.0355031	0.0206568	Wnt2/Isl1/Mesp1/Prox1	4	Up
GO:0006833	water transport	4/1254	21/28891	0.0117039	0.0355031	0.0206568	Aqp3/Aqp5/Mylk2/Aqp7	4	Up
GO:0010804	negative regulation of tumor necrosis factor-mediated signaling pathway	4/1254	21/28891	0.0117039	0.0355031	0.0206568	Ccdc3/Apoa1/Adipoq/Gas6	4	Up
GO:0019886	antigen processing and presentation of exogenous peptide antigen via MHC class II	4/1254	21/28891	0.0117039	0.0355031	0.0206568	Ctse/H2-Oa/H2-DMa/H2-Ob	4	Up
GO:0030728	ovulation	4/1254	21/28891	0.0117039	0.0355031	0.0206568	Lep/Adamts1/Gas2/Agt	4	Up
GO:0032674	regulation of interleukin-5 production	4/1254	21/28891	0.0117039	0.0355031	0.0206568	Nlrp3/Il1rl1/Il33/Gata3	4	Up
GO:0045624	positive regulation of T-helper cell differentiation	4/1254	21/28891	0.0117039	0.0355031	0.0206568	Nlrp3/Il6/Ccr7/Il18	4	Up
GO:0051546	keratinocyte migration	4/1254	21/28891	0.0117039	0.0355031	0.0206568	Has2/Ltb4r2/Mmp9/Serpine1	4	Up
GO:0098543	detection of other organism	4/1254	21/28891	0.0117039	0.0355031	0.0206568	Cd209b/Clec4n/Pglyrp1/Pglyrp2	4	Up
GO:0099509	regulation of presynaptic cytosolic calcium ion concentration	4/1254	21/28891	0.0117039	0.0355031	0.0206568	Npy1r/Npy/Cacna1a/Marcksl1	4	Up
GO:0007605	sensory perception of sound	21/1254	282/28891	0.0118574	0.0359489	0.0209161	Ceacam16/Ush1c/Col11a2/Gjc3/Kcnma1/Map1a/Barhl1/Gsdme/Lhfpl4/Ripor2/Myo3b/Pkhd1l1/Lrp2/Col11a1/Tecta/Fam107b/Lhfpl5/Cemip/Chrnb2/Pou3f4/Lhfpl3	21	Up
GO:0010970	transport along microtubule	15/1254	180/28891	0.0121168	0.0367148	0.0213618	Nefm/Fez1/Kif1a/Tmem108/Mreg/Map1a/Kif5a/Wasf1/Map6/Mak/Lca5l/Clip3/Mapt/Map1b/Myo5a	15	Up
GO:0055017	cardiac muscle tissue growth	11/1254	116/28891	0.0121799	0.0368853	0.0214609	Hamp/Wnt2/Fgf2/Foxc2/Fgf1/Rbp4/Pi16/Ncam1/Ccn4/Gli1/Agt	11	Up
GO:0001837	epithelial to mesenchymal transition	14/1254	164/28891	0.0123732	0.03745	0.0217895	Has2/Crb2/Sp6/Il6/Il1b/Wnt2/Sfrp2/Isl1/Sfrp1/Ncam1/Akna/Gata3/Tgfb3/Agt	14	Up
GO:0031334	positive regulation of protein-containing complex assembly	17/1254	214/28891	0.012384	0.0374618	0.0217964	Cxcl13/Alox15/Csf2/Ccl24/Foxc2/Tnf/Tal1/Lmod1/Icam1/Skap1/Hrk/Mapt/Map1b/Nckap1l/Plek/Mmp3/Ikzf1	17	Up
GO:0006692	prostanoid metabolic process	7/1254	58/28891	0.0124589	0.0376255	0.0218916	Ptgs2/Il1b/Akr1c14/Akr1c18/Ptgis/Tbxas1/Cyp2s1	7	Up
GO:0021587	cerebellum morphogenesis	7/1254	58/28891	0.0124589	0.0376255	0.0218916	Zfp365/Nrxn1/Lmx1b/Cend1/Prox1/Gli1/Cacna1a	7	Up
GO:0051496	positive regulation of stress fiber assembly	7/1254	58/28891	0.0124589	0.0376255	0.0218916	Nox4/Wnt4/Myoc/Gpr65/Apoa1/Ccn2/Tgfb3	7	Up
GO:0043550	regulation of lipid kinase activity	6/1254	45/28891	0.0126602	0.0381487	0.0221961	Cd19/Eef1a2/Fgf2/Fgfr3/Fgr/Pdgfra	6	Up
GO:0045494	photoreceptor cell maintenance	6/1254	45/28891	0.0126602	0.0381487	0.0221961	Crb2/Ush1c/Map1a/Cdhr1/Mak/Atp1b2	6	Up
GO:0072337	modified amino acid transport	6/1254	45/28891	0.0126602	0.0381487	0.0221961	Folr1/Lrp2/Arg1/Slc6a12/Agt/Slc16a12	6	Up
GO:1901568	fatty acid derivative metabolic process	6/1254	45/28891	0.0126602	0.0381487	0.0221961	Slc27a5/Alox15/Alox5/Awat2/Dpep2/Ggt5	6	Up
GO:0071482	cellular response to light stimulus	11/1254	117/28891	0.0129334	0.0389506	0.0226626	Cers1/Aurkb/Gpr88/Gnat1/Mfap4/Aipl1/Mmp9/Hyal1/Rgs9/Mmp3/Timp1	11	Up
GO:0010875	positive regulation of cholesterol efflux	5/1254	33/28891	0.0131912	0.0395027	0.0229838	Abca8b/Apoa1/Adipoq/Abcg4/Lrp1	5	Up
GO:0046597	negative regulation of viral entry into host cell	5/1254	33/28891	0.0131912	0.0395027	0.0229838	Ch25h/Trim30b/Trim30c/Ptx3/Trim30d	5	Up
GO:0048841	regulation of axon extension involved in axon guidance	5/1254	33/28891	0.0131912	0.0395027	0.0229838	Sema3a/Sema3e/Plxna4/Slit1/Sema3d	5	Up
GO:0140448	signaling receptor ligand precursor processing	5/1254	33/28891	0.0131912	0.0395027	0.0229838	Pcsk2/Scg5/Pcsk1n/Slc30a8/Bace2	5	Up
GO:0002712	regulation of B cell mediated immunity	10/1254	102/28891	0.0132043	0.0395027	0.0229838	H2-Q10/Susd4/Hpx/Tnf/Il27ra/Cd40/6030468B19Rik/H2-Q6/H2-Q7/Tbx21	10	Up
GO:0002889	regulation of immunoglobulin mediated immune response	10/1254	102/28891	0.0132043	0.0395027	0.0229838	H2-Q10/Susd4/Hpx/Tnf/Il27ra/Cd40/6030468B19Rik/H2-Q6/H2-Q7/Tbx21	10	Up
GO:0019058	viral life cycle	19/1254	250/28891	0.0132468	0.0395027	0.0229838	Cd209b/Cd209e/Cd209d/Ch25h/Cd209c/Trim30b/Cd4/Trim30c/Cd209a/Tnf/Oas1g/Icam1/Ptx3/Trim30d/Oasl1/Prox1/Oas3/Gas6/Stom	19	Up
GO:0001781	neutrophil apoptotic process	3/1254	12/28891	0.0133708	0.0395027	0.0229838	Cxcr2/Il6/Il18	3	Up
GO:0002399	MHC class II protein complex assembly	3/1254	12/28891	0.0133708	0.0395027	0.0229838	H2-Oa/H2-DMa/H2-Ob	3	Up
GO:0002503	peptide antigen assembly with MHC class II protein complex	3/1254	12/28891	0.0133708	0.0395027	0.0229838	H2-Oa/H2-DMa/H2-Ob	3	Up
GO:0002664	regulation of T cell tolerance induction	3/1254	12/28891	0.0133708	0.0395027	0.0229838	Il2ra/Cd3e/Cd86	3	Up
GO:0002778	antibacterial peptide production	3/1254	12/28891	0.0133708	0.0395027	0.0229838	Ivl/Elane/Mmp7	3	Up
GO:0003310	pancreatic A cell differentiation	3/1254	12/28891	0.0133708	0.0395027	0.0229838	Pax6/Neurod1/Nkx2-2	3	Up
GO:0008228	opsonization	3/1254	12/28891	0.0133708	0.0395027	0.0229838	Sftpd/Colec11/Ptx3	3	Up
GO:0010572	positive regulation of platelet activation	3/1254	12/28891	0.0133708	0.0395027	0.0229838	Selp/Plek/Gp1bb	3	Up
GO:0021561	facial nerve development	3/1254	12/28891	0.0133708	0.0395027	0.0229838	Sema3a/Egr2/Plxna4	3	Up
GO:0021610	facial nerve morphogenesis	3/1254	12/28891	0.0133708	0.0395027	0.0229838	Sema3a/Egr2/Plxna4	3	Up
GO:0032650	regulation of interleukin-1 alpha production	3/1254	12/28891	0.0133708	0.0395027	0.0229838	Il1r2/Il16/Isl1	3	Up
GO:0033089	positive regulation of T cell differentiation in thymus	3/1254	12/28891	0.0133708	0.0395027	0.0229838	Egr3/Il7r/Tespa1	3	Up
GO:0033240	positive regulation of amine metabolic process	3/1254	12/28891	0.0133708	0.0395027	0.0229838	Npy/Abat/Maob	3	Up
GO:0042135	neurotransmitter catabolic process	3/1254	12/28891	0.0133708	0.0395027	0.0229838	Ache/Abat/Maob	3	Up
GO:0044557	relaxation of smooth muscle	3/1254	12/28891	0.0133708	0.0395027	0.0229838	Kcnma1/Abcc8/Slc8a1	3	Up
GO:0045348	positive regulation of MHC class II biosynthetic process	3/1254	12/28891	0.0133708	0.0395027	0.0229838	Il10/Cd40lg/Il33	3	Up
GO:0045617	negative regulation of keratinocyte differentiation	3/1254	12/28891	0.0133708	0.0395027	0.0229838	Hoxa7/Reg3a/Reg3g	3	Up
GO:0048934	peripheral nervous system neuron differentiation	3/1254	12/28891	0.0133708	0.0395027	0.0229838	Isl1/Ntrk2/Onecut2	3	Up
GO:0048935	peripheral nervous system neuron development	3/1254	12/28891	0.0133708	0.0395027	0.0229838	Isl1/Ntrk2/Onecut2	3	Up
GO:0051133	regulation of NK T cell activation	3/1254	12/28891	0.0133708	0.0395027	0.0229838	Il18/Cd300a/Cd1d1	3	Up
GO:0060920	cardiac pacemaker cell differentiation	3/1254	12/28891	0.0133708	0.0395027	0.0229838	Kcnj8/Isl1/Mesp1	3	Up
GO:0061669	spontaneous neurotransmitter secretion	3/1254	12/28891	0.0133708	0.0395027	0.0229838	Rims2/Stx1b/Syt1	3	Up
GO:0070472	regulation of uterine smooth muscle contraction	3/1254	12/28891	0.0133708	0.0395027	0.0229838	Tacr3/Oxtr/Abat	3	Up
GO:0070586	cell-cell adhesion involved in gastrulation	3/1254	12/28891	0.0133708	0.0395027	0.0229838	Il10/Apoa1/Adipoq	3	Up
GO:0099011	neuronal dense core vesicle exocytosis	3/1254	12/28891	0.0133708	0.0395027	0.0229838	Syt4/Snap25/Cadps	3	Up
GO:0099519	dense core granule cytoskeletal transport	3/1254	12/28891	0.0133708	0.0395027	0.0229838	Kif1a/Syt4/Kif5a	3	Up
GO:0106015	negative regulation of inflammatory response to wounding	3/1254	12/28891	0.0133708	0.0395027	0.0229838	Il33/Reg3a/Reg3g	3	Up
GO:2000253	positive regulation of feeding behavior	3/1254	12/28891	0.0133708	0.0395027	0.0229838	Nr4a3/Agrp/Npy	3	Up
GO:0016051	carbohydrate biosynthetic process	17/1254	216/28891	0.0134783	0.0397987	0.023156	Has2/Il6/Has3/Has1/Chst11/Lep/St6galnac5/Rbp4/G6pc2/Phkg1/Gys2/Nnmt/Plek/B3galt2/Adipoq/Soga1/Gck	17	Up
GO:0007019	microtubule depolymerization	7/1254	59/28891	0.0136214	0.0401124	0.0233386	Map1a/Fgf13/Hdgfl3/Tpx2/Map1b/Ccn2/Stmn2	7	Up
GO:0031663	lipopolysaccharide-mediated signaling pathway	7/1254	59/28891	0.0136214	0.0401124	0.0233386	Acod1/Scimp/Trim30b/Trim30c/Cd180/Trim30d/Lbp	7	Up
GO:0032892	positive regulation of organic acid transport	7/1254	59/28891	0.0136214	0.0401124	0.0233386	Syt4/Sstr4/Il1b/Kmo/Abat/Tnfrsf11a/Agt	7	Up
GO:0048713	regulation of oligodendrocyte differentiation	7/1254	59/28891	0.0136214	0.0401124	0.0233386	Zfp365/Aspa/Nkx2-2/Cxcr4/Il33/Ptn/Tnfrsf1b	7	Up
GO:2000300	regulation of synaptic vesicle exocytosis	7/1254	59/28891	0.0136214	0.0401124	0.0233386	Rims2/Syt4/Syn1/Rims3/Npy1r/Npy/Syt1	7	Up
GO:0030239	myofibril assembly	8/1254	73/28891	0.0136529	0.0401833	0.0233798	Myoz1/Flnc/Tmod4/Fhod3/Lmod1/Tnnt1/Prox1/Pdgfra	8	Up
GO:0001892	embryonic placenta development	11/1254	118/28891	0.0137218	0.0402909	0.0234424	Gjb5/Il10/Wnt2/Lif/Cited1/Csf2/Pkd1/Vcam1/Foxd3/Ccn1/Slc8a1	11	Up
GO:0045833	negative regulation of lipid metabolic process	11/1254	118/28891	0.0137218	0.0402909	0.0234424	Ch25h/Il1b/Ccdc3/Akr1c14/Tnf/Apoc2/Wnt4/Akr1c18/Dkk3/Prox1/Apod	11	Up
GO:0030539	male genitalia development	4/1254	22/28891	0.0138227	0.0402909	0.0234424	Tex15/Greb1l/Wt1/Pdgfra	4	Up
GO:0031290	retinal ganglion cell axon guidance	4/1254	22/28891	0.0138227	0.0402909	0.0234424	Nrcam/Efna5/Isl1/Slit1	4	Up
GO:0032634	interleukin-5 production	4/1254	22/28891	0.0138227	0.0402909	0.0234424	Nlrp3/Il1rl1/Il33/Gata3	4	Up
GO:0034587	piRNA processing	4/1254	22/28891	0.0138227	0.0402909	0.0234424	Asz1/Tdrd6/Henmt1/Exd1	4	Up
GO:0035584	calcium-mediated signaling using intracellular calcium source	4/1254	22/28891	0.0138227	0.0402909	0.0234424	Selp/Vcam1/Trpm2/Ntrk2	4	Up
GO:0044851	hair cycle phase	4/1254	22/28891	0.0138227	0.0402909	0.0234424	Ptgs2/Cdh3/Mreg/Myo5a	4	Up
GO:0045606	positive regulation of epidermal cell differentiation	4/1254	22/28891	0.0138227	0.0402909	0.0234424	Vdr/Fgf2/Ptch2/Sfrp4	4	Up
GO:0046629	gamma-delta T cell activation	4/1254	22/28891	0.0138227	0.0402909	0.0234424	Egr3/Itk/Gpr18/Nckap1l	4	Up
GO:0048486	parasympathetic nervous system development	4/1254	22/28891	0.0138227	0.0402909	0.0234424	Sema3a/Egr2/Plxna4/Ackr3	4	Up
GO:0048532	anatomical structure arrangement	4/1254	22/28891	0.0138227	0.0402909	0.0234424	Sema3a/Egr2/Kcna2/Plxna4	4	Up
GO:0050849	negative regulation of calcium-mediated signaling	4/1254	22/28891	0.0138227	0.0402909	0.0234424	Myoz1/Actn3/Tbc1d10c/Sla2	4	Up
GO:0061760	antifungal innate immune response	4/1254	22/28891	0.0138227	0.0402909	0.0234424	Clec4e/Clec4n/Card9/Clec4a1	4	Up
GO:0072170	metanephric tubule development	4/1254	22/28891	0.0138227	0.0402909	0.0234424	Cxcr2/Lif/Wnt4/Gdf6	4	Up
GO:0072273	metanephric nephron morphogenesis	4/1254	22/28891	0.0138227	0.0402909	0.0234424	Lif/Cited1/Wnt4/Wt1	4	Up
GO:1902992	negative regulation of amyloid precursor protein catabolic process	4/1254	22/28891	0.0138227	0.0402909	0.0234424	Rtn2/Rtn1/Ntrk2/Spon1	4	Up
GO:1903909	regulation of receptor clustering	4/1254	22/28891	0.0138227	0.0402909	0.0234424	Tnfaip6/Zdhhc2/Dlg4/Ptn	4	Up
GO:0002753	cytosolic pattern recognition receptor signaling pathway	13/1254	150/28891	0.013868	0.0404012	0.0235066	Mefv/Nlrp3/Scimp/Tlr7/Tnf/Oas1g/Kcnj8/Tlr9/Cd86/Oasl1/Oas3/Igtp/Lacc1	13	Up
GO:0031109	microtubule polymerization or depolymerization	12/1254	134/28891	0.0139145	0.0404934	0.0235603	Map1a/Fgf13/Hdgfl3/Clip3/Mapt/Tpx2/Map1b/Cryab/Ccn2/Stmn2/Tubb1/Ska1	12	Up
GO:0043244	regulation of protein-containing complex disassembly	12/1254	134/28891	0.0139145	0.0404934	0.0235603	Map1a/Tmod4/Tnf/Lmod1/Fgf13/Hdgfl3/Vil1/Tpx2/Map1b/Stmn2/Plek/Igtp	12	Up
GO:0001990	regulation of systemic arterial blood pressure by hormone	6/1254	46/28891	0.0140387	0.0407678	0.0237199	Cyp2j5/Oxtr/Edn3/F2r/Gja5/Agt	6	Up
GO:0033028	myeloid cell apoptotic process	6/1254	46/28891	0.0140387	0.0407678	0.0237199	Cxcr2/Il6/Il18/St6gal1/Adipoq/Gas6	6	Up
GO:0060390	regulation of SMAD protein signal transduction	6/1254	46/28891	0.0140387	0.0407678	0.0237199	Ccn3/Cilp/Tgfb3/Gdf6/Lrp1/Pmepa1	6	Up
GO:1902991	regulation of amyloid precursor protein catabolic process	6/1254	46/28891	0.0140387	0.0407678	0.0237199	Chrna7/Tnf/Rtn2/Rtn1/Ntrk2/Spon1	6	Up
GO:0032370	positive regulation of lipid transport	10/1254	103/28891	0.0140736	0.0408471	0.0237661	Cyp2j5/Sstr4/Il1b/Galr1/Abca8b/Apoa1/Tnfrsf11a/Adipoq/Abcg4/Lrp1	10	Up
GO:0003281	ventricular septum development	9/1254	88/28891	0.0141083	0.0409042	0.0237993	Fzd1/Lrp2/Fzd2/Cxcr4/Prox1/Gja5/Ccn1/Ltbp1/Gata3	9	Up
GO:0015807	L-amino acid transport	9/1254	88/28891	0.0141083	0.0409042	0.0237993	Slc25a18/Tnf/Kcnj8/Abcc8/Kmo/Arg1/Kcnj10/Gnat2/Agt	9	Up
GO:0048469	cell maturation	18/1254	235/28891	0.0145167	0.0420661	0.0244753	Nrxn1/Sox10/Nrcam/Kcnma1/Bnc1/Tdrd6/Ret/Klf1/Adgrb3/Pou2f2/Aurka/Tal1/Myoc/Runx3/Lgi4/Kcnb1/Gata3/Ngf	18	Up
GO:0002275	myeloid cell activation involved in immune response	11/1254	119/28891	0.014546	0.042106	0.0244985	Cd177/Rab44/Milr1/Nr4a3/Tnf/Il33/Lbp/Cplx2/Cd300a/Fgr/Lat	11	Up
GO:0007088	regulation of mitotic nuclear division	11/1254	119/28891	0.014546	0.042106	0.0244985	Plk1/Aurkb/Il1b/Tnf/Mki67/Edn3/Ttk/Knl1/Fgfr3/Bub1/Spc25	11	Up
GO:0043500	muscle adaptation	12/1254	135/28891	0.0146891	0.0424976	0.0247264	Hamp/Myoz1/Nr4a3/Actn3/Lmcd1/Myoc/Pi16/Tnnt1/Ccn4/Pde5a/Agt/Tnfrsf1b	12	Up
GO:0007265	Ras protein signal transduction	24/1254	342/28891	0.0148136	0.042835	0.0249227	Dok6/P2ry10/Mras/Gpr20/Wasf1/Gpr55/Cdh2/Sh2b2/Iqgap3/Ripor2/Gpr35/Gpr18/Myoc/Rasgrp4/Gpr65/Was/F2r/Plaat1/Rapgef4/Apoa1/Dok3/Lat/Ngf/Notch2	24	Up
GO:0033003	regulation of mast cell activation	7/1254	60/28891	0.0148596	0.0429055	0.0249637	Milr1/Nr4a3/Ptpre/Cd300lf/Cd300lb/Cd300a/Fgr	7	Up
GO:0060632	regulation of microtubule-based movement	7/1254	60/28891	0.0148596	0.0429055	0.0249637	Fez1/Tacr3/Cfap43/Rnase10/Mapt/Cfap69/Rsph4a	7	Up
GO:2001234	negative regulation of apoptotic signaling pathway	19/1254	253/28891	0.0148616	0.0429055	0.0249637	Fga/Bdnf/Fgb/Ptgs2/Il10/Mapk8ip2/Il1b/Csf2/Mmp9/Tnf/Sfrp2/Fzd1/Icam1/Wnt4/Ackr3/Serpine1/Pdx1/Plaur/Scg2	19	Up
GO:0018149	peptide cross-linking	5/1254	34/28891	0.0149263	0.0429101	0.0249664	Ivl/Sprr1a/Ndnf/Tgm3/Tgm7	5	Up
GO:0022410	circadian sleep/wake cycle process	5/1254	34/28891	0.0149263	0.0429101	0.0249664	Gabrb3/Il6/Csf2/Kcna2/Chrnb2	5	Up
GO:0040036	regulation of fibroblast growth factor receptor signaling pathway	5/1254	34/28891	0.0149263	0.0429101	0.0249664	Nrxn1/Hhip/Sulf1/Wnt4/Gata3	5	Up
GO:0048799	animal organ maturation	5/1254	34/28891	0.0149263	0.0429101	0.0249664	Actn3/Ret/Lep/Fgfr3/Gata3	5	Up
GO:0051497	negative regulation of stress fiber assembly	5/1254	34/28891	0.0149263	0.0429101	0.0249664	Tacstd2/Kank4/Myoc/Tmeff2/Was	5	Up
GO:0060914	heart formation	5/1254	34/28891	0.0149263	0.0429101	0.0249664	Folr1/Isl1/Lrp2/Mesp1/Foxh1	5	Up
GO:1904706	negative regulation of vascular associated smooth muscle cell proliferation	5/1254	34/28891	0.0149263	0.0429101	0.0249664	Tafa5/Il10/Tgfb3/Adipoq/Agt	5	Up
GO:2001187	positive regulation of CD8-positive, alpha-beta T cell activation	5/1254	34/28891	0.0149263	0.0429101	0.0249664	H2-Q10/Runx3/Nckap1l/H2-Q6/H2-Q7	5	Up
GO:0007043	cell-cell junction assembly	14/1254	168/28891	0.0150213	0.0431605	0.025112	Cdh3/Il1b/Cdh2/Tnf/Epb41l3/Cldn5/Ptpro/Ctnnd2/Gpbar1/Cdh19/Gja5/Cldn2/Epha2/Agt	14	Up
GO:0032410	negative regulation of transporter activity	9/1254	89/28891	0.0151103	0.0433932	0.0252474	Hamp/Kcnab1/Pln/Gem/Mmp9/Gpr35/Tlr9/Grip1/Kcne3	9	Up
GO:0051656	establishment of organelle localization	32/1254	491/28891	0.0152456	0.0437587	0.0254601	Rab44/Fez1/Milr1/Kif1a/Cdh3/Pax6/Nr4a3/Syt4/Mreg/Plk1/Gem/Aurkb/Kif5a/Slc2a4/Wasf1/Syt11/Map6/Slit1/Mapt/Mylk2/Map1b/Gpsm1/Hhex/Cplx2/Knl1/Cd300a/Myo1g/Fgr/Lat/Pclo/Myo5a/Spc25	32	Up
GO:0007628	adult walking behavior	6/1254	47/28891	0.0155185	0.0444951	0.0258886	Kcnma1/Cend1/Kcnj10/Mapt/Cacna1c/Cacna1a	6	Up
GO:0021696	cerebellar cortex morphogenesis	6/1254	47/28891	0.0155185	0.0444951	0.0258886	Zfp365/Nrxn1/Cend1/Prox1/Gli1/Cacna1a	6	Up
GO:0051783	regulation of nuclear division	13/1254	153/28891	0.016126	0.0461126	0.0268297	Plk1/Aurkb/Il1b/Lif/Tnf/Mki67/Edn3/Wnt4/Ttk/Knl1/Fgfr3/Bub1/Spc25	13	Up
GO:0036465	synaptic vesicle recycling	9/1254	90/28891	0.0161636	0.0461126	0.0268297	Syt5/Slc2a4/Syt11/Sh3gl3/Syt7/Stx1b/Pclo/Syt1/Sh3gl2	9	Up
GO:2000117	negative regulation of cysteine-type endopeptidase activity	9/1254	90/28891	0.0161636	0.0461126	0.0268297	Ptgs2/Il6/Mmp9/Tnf/Sfrp2/Cryab/Plaur/Hspa1b/Gas6	9	Up
GO:0002544	chronic inflammatory response	4/1254	23/28891	0.0161698	0.0461126	0.0268297	Il10/Tnf/S100a9/Pde5a	4	Up
GO:0003177	pulmonary valve development	4/1254	23/28891	0.0161698	0.0461126	0.0268297	Gja5/Adamts5/Notch2/Tnfrsf1b	4	Up
GO:0010818	T cell chemotaxis	4/1254	23/28891	0.0161698	0.0461126	0.0268297	Cxcl13/Tnfsf14/Ccr7/Cxcl10	4	Up
GO:0032095	regulation of response to food	4/1254	23/28891	0.0161698	0.0461126	0.0268297	Cartpt/Lep/Npy/Pyy	4	Up
GO:0043501	skeletal muscle adaptation	4/1254	23/28891	0.0161698	0.0461126	0.0268297	Myoz1/Actn3/Myoc/Tnnt1	4	Up
GO:0060253	negative regulation of glial cell proliferation	4/1254	23/28891	0.0161698	0.0461126	0.0268297	Sox10/Cysltr2/Abcc8/Ptn	4	Up
GO:0071800	podosome assembly	4/1254	23/28891	0.0161698	0.0461126	0.0268297	Csf2/Tnf/Bin2/Hck	4	Up
GO:0045839	negative regulation of mitotic nuclear division	7/1254	61/28891	0.0161758	0.0461126	0.0268297	Plk1/Aurkb/Ttk/Knl1/Fgfr3/Bub1/Spc25	7	Up
GO:0016042	lipid catabolic process	24/1254	345/28891	0.0162988	0.0464388	0.0270195	Bco2/Sct/Abcd2/Il1b/Enpp6/Aoah/Pla2g7/Lep/Akr1c14/Pla2g2f/Tnf/Apoc2/Cyp1b1/Acap1/Pla2g2e/Akr1c18/Dpep2/Plbd1/Abhd15/Plaat1/Hsd17b14/Adipoq/Lrp1/Pnlip	24	Up
GO:0030010	establishment of cell polarity	14/1254	170/28891	0.0164986	0.0469835	0.0273364	Fez1/Crb2/Pax6/Plk1/Ccr7/Pkd1/Ripor2/Kcnj8/Fgf13/Crtam/Myo9a/Map1b/Gpsm1/Gata3	14	Up
GO:0031345	negative regulation of cell projection organization	17/1254	221/28891	0.0165463	0.0470947	0.0274011	Zfp365/Tacstd2/Gfap/Cd38/Tnr/Sema3a/Nrxn1/Sema3e/Fgf13/Mak/Slit1/Efemp1/Stmn2/Dpysl3/Lrp1/Sema3d/Cit	17	Up
GO:0002832	negative regulation of response to biotic stimulus	15/1254	187/28891	0.0166657	0.0471595	0.0274388	Acod1/Mefv/H2-Q10/Klrd1/Ccr1/Susd4/Aurkb/Oas1g/Arg1/Dcst1/Clec12b/Oas3/Igtp/H2-Q6/H2-Q7	15	Up
GO:0007219	Notch signaling pathway	15/1254	187/28891	0.0166657	0.0471595	0.0274388	Cntn1/Pln/Il2ra/Foxc2/Hoxd3/Ccn3/Angpt4/Mesp1/Postn/Hp/Hhex/Gas2/Lfng/Notch2/S1pr3	15	Up
GO:0006469	negative regulation of protein kinase activity	16/1254	204/28891	0.0166701	0.0471595	0.0274388	Ptprh/Il6/Plk1/Il1b/Sfrp2/Lax1/Ptpro/Sfrp5/Sfrp1/Prkar2b/Hhex/Cd300a/Slc8a1/Adipoq/Agt/Prkar1b	16	Up
GO:0002063	chondrocyte development	5/1254	35/28891	0.0168076	0.0471595	0.0274388	Comp/Chst11/Sfrp2/Sulf1/Col11a1	5	Up
GO:0090279	regulation of calcium ion import	5/1254	35/28891	0.0168076	0.0471595	0.0274388	Pln/Isl1/Cxcr4/Serpine1/Trpv2	5	Up
GO:0032386	regulation of intracellular transport	24/1254	346/28891	0.0168193	0.0471595	0.0274388	Fez1/Ptgs2/Il6/Pln/Ndrg4/Hspa1l/Zdhhc2/Lep/Lmx1b/Dbn1/Mapt/Mylk2/Wipf1/Reep1/Map1b/Cemip/Cryab/Kcnb1/Apod/Adipoq/Reep2/Gas6/Stom/Tcaf1	24	Up
GO:1901653	cellular response to peptide	24/1254	346/28891	0.0168193	0.0471595	0.0274388	Ahsg/Fpr2/Nr4a3/Ffar3/Il1b/Slc2a4/Sh2b2/Foxc2/Lep/Vcam1/Camk2a/Tnf/Il18/Icam1/Ptpre/Tshr/Car2/Cacna1a/Adipoq/Lrp1/Agt/Myo5a/Soga1/Gck	24	Up
GO:0001542	ovulation from ovarian follicle	3/1254	13/28891	0.0168291	0.0471595	0.0274388	Lep/Adamts1/Agt	3	Up
GO:0001547	antral ovarian follicle growth	3/1254	13/28891	0.0168291	0.0471595	0.0274388	Tnfaip6/Ptx3/Gas2	3	Up
GO:0002430	complement receptor mediated signaling pathway	3/1254	13/28891	0.0168291	0.0471595	0.0274388	Fpr2/Fpr1/C5ar2	3	Up
GO:0009642	response to light intensity	3/1254	13/28891	0.0168291	0.0471595	0.0274388	Gnat1/Rgs9/Gnat2	3	Up
GO:0031632	positive regulation of synaptic vesicle fusion to presynaptic active zone membrane	3/1254	13/28891	0.0168291	0.0471595	0.0274388	Rims2/Syt7/Syt1	3	Up
GO:0032536	regulation of cell projection size	3/1254	13/28891	0.0168291	0.0471595	0.0274388	Nefm/Ush1c/Vil1	3	Up
GO:0032610	interleukin-1 alpha production	3/1254	13/28891	0.0168291	0.0471595	0.0274388	Il1r2/Il16/Isl1	3	Up
GO:0032621	interleukin-18 production	3/1254	13/28891	0.0168291	0.0471595	0.0274388	Nlrp3/Tnf/Tlr9	3	Up
GO:0035791	platelet-derived growth factor receptor-beta signaling pathway	3/1254	13/28891	0.0168291	0.0471595	0.0274388	Lox/Hip1/Lrp1	3	Up
GO:0042447	hormone catabolic process	3/1254	13/28891	0.0168291	0.0471595	0.0274388	Dio2/Dio3/Akr1c18	3	Up
GO:0043650	dicarboxylic acid biosynthetic process	3/1254	13/28891	0.0168291	0.0471595	0.0274388	Got1l1/Kmo/Haao	3	Up
GO:0048241	epinephrine transport	3/1254	13/28891	0.0168291	0.0471595	0.0274388	Slc22a3/Cartpt/Gck	3	Up
GO:0048570	notochord morphogenesis	3/1254	13/28891	0.0168291	0.0471595	0.0274388	Crb2/Gli1/Epha2	3	Up
GO:0051177	meiotic sister chromatid cohesion	3/1254	13/28891	0.0168291	0.0471595	0.0274388	Sycp3/Stag3/Bub1	3	Up
GO:0051549	positive regulation of keratinocyte migration	3/1254	13/28891	0.0168291	0.0471595	0.0274388	Has2/Mmp9/Serpine1	3	Up
GO:0051712	positive regulation of killing of cells of another organism	3/1254	13/28891	0.0168291	0.0471595	0.0274388	Cxcl1/Arg1/Nos2	3	Up
GO:0061762	CAMKK-AMPK signaling cascade	3/1254	13/28891	0.0168291	0.0471595	0.0274388	Kcnj11/Kcnj8/Igtp	3	Up
GO:0070673	response to interleukin-18	3/1254	13/28891	0.0168291	0.0471595	0.0274388	Il18rap/Il18r1/Il18	3	Up
GO:0097421	liver regeneration	3/1254	13/28891	0.0168291	0.0471595	0.0274388	Il6/Aurka/Gli1	3	Up
GO:0098970	postsynaptic neurotransmitter receptor diffusion trapping	3/1254	13/28891	0.0168291	0.0471595	0.0274388	Camk2a/Cacng8/Dlg4	3	Up
GO:0099502	calcium-dependent activation of synaptic vesicle fusion	3/1254	13/28891	0.0168291	0.0471595	0.0274388	Rims2/Syt7/Syt1	3	Up
GO:0099628	neurotransmitter receptor diffusion trapping	3/1254	13/28891	0.0168291	0.0471595	0.0274388	Camk2a/Cacng8/Dlg4	3	Up
GO:1901634	positive regulation of synaptic vesicle membrane organization	3/1254	13/28891	0.0168291	0.0471595	0.0274388	Rims2/Syt7/Syt1	3	Up
GO:0043502	regulation of muscle adaptation	10/1254	106/28891	0.0169382	0.0474166	0.0275884	Hamp/Nr4a3/Actn3/Lmcd1/Pi16/Tnnt1/Ccn4/Pde5a/Agt/Tnfrsf1b	10	Up
GO:1901222	regulation of non-canonical NF-kappaB signal transduction	10/1254	106/28891	0.0169382	0.0474166	0.0275884	Nlrp3/Tnfsf14/Il1b/Tlr7/Il18r1/Ccn3/Tnf/Il18/Tlr9/Cd86	10	Up
GO:0007163	establishment or maintenance of cell polarity	18/1254	239/28891	0.0169617	0.0474579	0.0276124	Fez1/Crb2/Pax6/Plk1/Ccr7/Pkd1/Ripor2/Kcnj8/Fgf13/Dlg4/Parvg/Crtam/Myo9a/Cd3g/Map1b/Gpsm1/Nckap1l/Gata3	18	Up
GO:0055023	positive regulation of cardiac muscle tissue growth	6/1254	48/28891	0.0171028	0.0477533	0.0277843	Hamp/Wnt2/Fgf2/Ncam1/Ccn4/Gli1	6	Up
GO:0060122	inner ear receptor cell stereocilium organization	6/1254	48/28891	0.0171028	0.0477533	0.0277843	Ush1c/Ripor2/Myo3b/Tecta/Tshr/Lhfpl5	6	Up
GO:1904037	positive regulation of epithelial cell apoptotic process	6/1254	48/28891	0.0171028	0.0477533	0.0277843	Akr1c14/Isl1/Cd40lg/Akr1c18/Cd40/Sfrp4	6	Up
GO:0051926	negative regulation of calcium ion transport	8/1254	76/28891	0.0171111	0.0477533	0.0277843	Ptgs2/Gnao1/Pln/Gem/Icam1/Gpr35/Tlr9/Fcrl5	8	Up
GO:0055002	striated muscle cell development	8/1254	76/28891	0.0171111	0.0477533	0.0277843	Myoz1/Flnc/Tmod4/Fhod3/Lmod1/Tnnt1/Prox1/Pdgfra	8	Up
GO:0007266	Rho protein signal transduction	12/1254	138/28891	0.0172098	0.0479793	0.0279158	P2ry10/Gpr20/Gpr55/Cdh2/Ripor2/Gpr35/Gpr18/Myoc/Gpr65/Was/F2r/Apoa1	12	Up
GO:0017015	regulation of transforming growth factor beta receptor signaling pathway	12/1254	138/28891	0.0172098	0.0479793	0.0279158	Folr1/Chst11/Adamtsl2/Lox/Cilp/Npnt/Htra3/Onecut2/Ltbp1/Tgfb3/Lrp1/Pmepa1	12	Up
GO:0045665	negative regulation of neuron differentiation	9/1254	91/28891	0.0172698	0.0481219	0.0279987	Pax6/Il1b/Isl1/Bex1/Nkx2-2/Hoxa2/Fgfr3/Zfp536/Cit	9	Up
GO:0021575	hindbrain morphogenesis	7/1254	62/28891	0.0175725	0.0488905	0.0284459	Zfp365/Nrxn1/Lmx1b/Cend1/Prox1/Gli1/Cacna1a	7	Up
GO:0031342	negative regulation of cell killing	7/1254	62/28891	0.0175725	0.0488905	0.0284459	H2-Q10/Klrd1/Il7r/Clec12b/Nckap1l/H2-Q6/H2-Q7	7	Up
GO:0046470	phosphatidylcholine metabolic process	7/1254	62/28891	0.0175725	0.0488905	0.0284459	Pla2g7/Pla2g2f/Pla2g2e/Pcyt1b/Rab38/Plaat1/Apoa1	7	Up
GO:0060294	cilium movement involved in cell motility	15/1254	189/28891	0.0181797	0.0505538	0.0294137	Chrna7/Tacr3/Dnah6/Cfap43/Spef2/Cfap61/Dnah17/Mns1/Rnase10/Spag16/Wt1/Pfn4/Cfap69/Dnah2/Rsph4a	15	Up
GO:0031110	regulation of microtubule polymerization or depolymerization	9/1254	92/28891	0.0184301	0.051224	0.0298036	Map1a/Fgf13/Hdgfl3/Clip3/Mapt/Tpx2/Map1b/Stmn2/Ska1	9	Up
GO:0007413	axonal fasciculation	4/1254	24/28891	0.0187521	0.0517094	0.0300861	Sema3a/Crtac1/Celsr3/Ncam1	4	Up
GO:0008090	retrograde axonal transport	4/1254	24/28891	0.0187521	0.0517094	0.0300861	Kif1a/Tmem108/Map1a/Kif5a	4	Up
GO:0031645	negative regulation of nervous system process	4/1254	24/28891	0.0187521	0.0517094	0.0300861	Ccn3/Tnf/Gpr35/Chrnb2	4	Up
GO:0033033	negative regulation of myeloid cell apoptotic process	4/1254	24/28891	0.0187521	0.0517094	0.0300861	Cxcr2/Il18/St6gal1/Gas6	4	Up
GO:0042759	long-chain fatty acid biosynthetic process	4/1254	24/28891	0.0187521	0.0517094	0.0300861	Acsbg1/Alox15/Alox5/Myo5a	4	Up
GO:0043011	myeloid dendritic cell differentiation	4/1254	24/28891	0.0187521	0.0517094	0.0300861	Irf4/Csf2/Batf/Notch2	4	Up
GO:0048333	mesodermal cell differentiation	4/1254	24/28891	0.0187521	0.0517094	0.0300861	Foxc2/Tal1/Sfrp2/Mesp1	4	Up
GO:0050872	white fat cell differentiation	4/1254	24/28891	0.0187521	0.0517094	0.0300861	Wfdc21/Adig/Ffar4/Pdgfra	4	Up
GO:0051481	negative regulation of cytosolic calcium ion concentration	4/1254	24/28891	0.0187521	0.0517094	0.0300861	Kcnk3/Npy1r/Slc8a1/Lrp1	4	Up
GO:0097398	cellular response to interleukin-17	4/1254	24/28891	0.0187521	0.0517094	0.0300861	Cxcl1/Il6/Il1b/Cxcl10	4	Up
GO:0099625	ventricular cardiac muscle cell membrane repolarization	4/1254	24/28891	0.0187521	0.0517094	0.0300861	Kcnj8/Ank2/Gja5/Kcne3	4	Up
GO:0106030	neuron projection fasciculation	4/1254	24/28891	0.0187521	0.0517094	0.0300861	Sema3a/Crtac1/Celsr3/Ncam1	4	Up
GO:1902644	tertiary alcohol metabolic process	4/1254	24/28891	0.0187521	0.0517094	0.0300861	Akr1c14/Wnt4/Akr1c18/Dkk3	4	Up
GO:0001774	microglial cell activation	6/1254	49/28891	0.0187948	0.0517094	0.0300861	Mmp8/Tnf/Syt11/Kcnj8/Tlr9/Il33	6	Up
GO:0007094	mitotic spindle assembly checkpoint signaling	6/1254	49/28891	0.0187948	0.0517094	0.0300861	Plk1/Aurkb/Ttk/Knl1/Bub1/Spc25	6	Up
GO:0014003	oligodendrocyte development	6/1254	49/28891	0.0187948	0.0517094	0.0300861	Cntn1/Sox10/Mal/Nkx2-2/Kcnj10/Fgfr3	6	Up
GO:0033173	calcineurin-NFAT signaling cascade	6/1254	49/28891	0.0187948	0.0517094	0.0300861	Myoz1/Actn3/Tbc1d10c/Tnf/Adgrb2/Lmcd1	6	Up
GO:0034205	amyloid-beta formation	6/1254	49/28891	0.0187948	0.0517094	0.0300861	Chrna7/Tnf/Rtn2/Rtn1/Ntrk2/Spon1	6	Up
GO:0050856	regulation of T cell receptor signaling pathway	6/1254	49/28891	0.0187948	0.0517094	0.0300861	Btnl2/Ccr7/Sla2/Pvrig/Tespa1/Cd300a	6	Up
GO:0071173	spindle assembly checkpoint signaling	6/1254	49/28891	0.0187948	0.0517094	0.0300861	Plk1/Aurkb/Ttk/Knl1/Bub1/Spc25	6	Up
GO:0001779	natural killer cell differentiation	5/1254	36/28891	0.0188397	0.0517284	0.0300971	Slamf6/Pglyrp1/Pglyrp2/Gas6/Ikzf1	5	Up
GO:0033273	response to vitamin	5/1254	36/28891	0.0188397	0.0517284	0.0300971	Folr1/Vdr/Alpl/Postn/Gas6	5	Up
GO:0043537	negative regulation of blood vessel endothelial cell migration	5/1254	36/28891	0.0188397	0.0517284	0.0300971	Angpt2/Fgf2/Tnf/Angpt4/Mmrn2	5	Up
GO:1901889	negative regulation of cell junction assembly	5/1254	36/28891	0.0188397	0.0517284	0.0300971	Il1b/Fam107a/Tnf/Apod/Lrp1	5	Up
GO:0033673	negative regulation of kinase activity	17/1254	225/28891	0.0193691	0.0531551	0.0309272	Ptprh/Il6/Plk1/Il1b/Sfrp2/Lax1/Ptpro/Sfrp5/Mapt/Sfrp1/Prkar2b/Hhex/Cd300a/Slc8a1/Adipoq/Agt/Prkar1b	17	Up
GO:0001838	embryonic epithelial tube formation	13/1254	157/28891	0.0195585	0.0536478	0.0312139	Folr1/Ret/Wnt6/Sfrp2/Fzd1/Lrp2/Fzd2/Wnt4/Sfrp5/Sfrp1/Stil/Gata3/Irx1	13	Up
GO:0007566	embryo implantation	8/1254	78/28891	0.0197408	0.0541207	0.031489	Acod1/Ptgs2/Lif/Mmp9/Pzp/Ptgis/H2-Q7/Timp1	8	Up
GO:1903844	regulation of cellular response to transforming growth factor beta stimulus	12/1254	141/28891	0.0200425	0.05492	0.0319541	Folr1/Chst11/Adamtsl2/Lox/Cilp/Npnt/Htra3/Onecut2/Ltbp1/Tgfb3/Lrp1/Pmepa1	12	Up
GO:0009953	dorsal/ventral pattern formation	10/1254	109/28891	0.0202124	0.0553299	0.0321926	Grem2/Pax6/Hhip/Lmx1b/Nkx2-2/En1/Sfrp1/Hoxa2/Gli1/Lhx3	10	Up
GO:0090263	positive regulation of canonical Wnt signaling pathway	10/1254	109/28891	0.0202124	0.0553299	0.0321926	Cdh3/Fgf2/Sfrp2/Gprc5b/Sfrp1/Adgra2/Dlx5/Hhex/Sfrp4/Fgfr3	10	Up
GO:0032368	regulation of lipid transport	13/1254	158/28891	0.0204964	0.0557894	0.0324599	Cyp2j5/Sstr4/Il1b/Lep/Galr1/Apoc2/Abca8b/Apoa1/Tnfrsf11a/Adipoq/Abcg4/Lrp1/Agt	13	Up
GO:0031667	response to nutrient levels	28/1254	427/28891	0.0205799	0.0557894	0.0324599	Chrna7/Slc22a3/Sct/Folr1/Cartpt/Vdr/Fam107a/Tssk6/Lep/Cd3e/Lrp11/Gdf3/Wnt4/Wnt2b/Hrk/Alpl/Postn/Mlxipl/Mapt/Aoc1/Pcsk1n/Npy/Cfh/Kcnb1/Pyy/Gas6/Slc2a2/Gck	28	Up
GO:0010837	regulation of keratinocyte proliferation	6/1254	50/28891	0.0205975	0.0557894	0.0324599	Has2/Cdh3/Vdr/Reg3a/Notch2/Reg3g	6	Up
GO:0070269	pyroptosis	6/1254	50/28891	0.0205975	0.0557894	0.0324599	Mefv/Nlrp3/Gsdme/Aim2/Gzma/Gzmb	6	Up
GO:0090102	cochlea development	6/1254	50/28891	0.0205975	0.0557894	0.0324599	Gabrb3/Myo3b/Fzd2/Tshr/Fgfr3/Pou3f4	6	Up
GO:0099068	postsynapse assembly	6/1254	50/28891	0.0205975	0.0557894	0.0324599	Nrxn1/Gap43/Cdh2/Nptx1/Ntrk3/Abi3bp	6	Up
GO:0050775	positive regulation of dendrite morphogenesis	7/1254	64/28891	0.0206165	0.0557894	0.0324599	Lrp8/Pak3/Ache/Bhlhb9/Dlg4/Dbn1/Grip1	7	Up
GO:0002517	T cell tolerance induction	3/1254	14/28891	0.020739	0.0557894	0.0324599	Il2ra/Cd3e/Cd86	3	Up
GO:0002775	antimicrobial peptide production	3/1254	14/28891	0.020739	0.0557894	0.0324599	Ivl/Elane/Mmp7	3	Up
[truncated: 973 more rows]

## Sheet: Pathway_Cluster_Acinar
ID	Description	GeneRatio	BgRatio	pvalue	p.adjust	qvalue	geneID	Count	Regulation
[truncated: 1,765 more rows]

[truncated: 2 more sheets: Pathway_Cluster_Stromal, Pathway_Cluster_Islet]
